# Supplementary material for: Studying the Gene Expression of Penicillium rubens Under the Effect of Eight Essential Oils
Source: Antibiotics (Basel). 2020 Jun 19;9(6):343. doi: 10.3390/antibiotics9060343 (PMC7345231; doi:10.3390/antibiotics9060343)
Supplement: Supplementary file 1 [file antibiotics-09-00343-s001.zip]

Archive with 4 entries (4 files):
- Supplementary_Files/Captions_supplementary.pdf
- Supplementary_Files/Fig_S1.jpg
- Supplementary_Files/Table S1.xlsx
- Supplementary_Files/Table S2.xlsx
