# Supplementary material for: Studying the Gene Expression of Penicillium rubens Under the Effect of Eight Essential Oils
Source: Antibiotics (Basel). 2020 Jun 19;9(6):343. doi: 10.3390/antibiotics9060343 (PMC7345231; doi:10.3390/antibiotics9060343)
Supplement: Supplementary file 1 [file antibiotics-09-00343-s001.zip › Supplementary_Files/Table S1.xlsx]

## Sheet: Hárok1
Probe_Id	Target_Id	Genbank.accession	Sequence	Description	arbor_Regulation	cassia_Regulation	clove_Regulation	lemongrass_Regulation	melal_Regulation	oregano_Regulation	pepp_Regulation	thyme_Regulation	all_Regulation	arbor_Log_Fold_Change	cassia_Log_Fold_Change	clove_Log_Fold_Change	lemongrass_Log_Fold_Change	melal_Log_Fold_Change	oregano_Log_Fold_Change	pepp_Log_Fold_Change	thyme_Log_Fold_Change	all_Log_Fold_Change		reg		probe_id	refseq	entrez	kegg	uniprot1	go_id	go_bp	go_cc	go_mf
GT_Spec_645931426_331	645931426	XP_002556587	ATGCAAGCTGGGGTTCTTCTGGCCATGGGTCACATTCTCCTCCTTGCTCATCTGGCTTTA	hypothetical protein	up	NA	up	up	up	up	up	up	up	1.85093	NA	1.3338	1.59456	1.66402	1.71471	1.24377	1.32331	1.42955		up		GT_Spec_645931426_331	XP_002556587	8305890	Pc03g00200	B6GVR7	NA	NA	NA	NA
GT_Spec_645931458_746	645931458	XP_002556618	ATGGGCGGATGGGAGATATATTGTGCGATATGCAGTGGCACATTCTCCAGCCAAGTGGAT	hypothetical protein	NA	up	NA	up	up	up	up	up	up	NA	1.25246	NA	1.43999	1.26746	1.77105	1.48665	1.5971	1.24969		up		GT_Spec_645931458_746	XP_002556618	8315663	Pc06g00020	B6GVU8	NA	NA	NA	NA
GT_Spec_645931465_900	645931465	XP_002556625	ATGAGCGACGACAAGAGCCCCGTCTTAGAGAGTCAAGGAGGTGCGCCGACTTTGAGGCGG	hypothetical protein	up	up	up	NA	NA	up	NA	NA	up	1.82012	1.67615	1.11212	NA	NA	1.14988	NA	NA	1.16212		up		GT_Spec_645931465_900	XP_002556625	8315702	Pc06g00090	B6GVV5	GO:0008237; GO:0016021; GO:0016805; GO:0046872	NA	integral component of membrane [GO:0016021]	dipeptidase activity [GO:0016805]; metal ion binding [GO:0046872]; metallopeptidase activity [GO:0008237]
GT_Spec_645931497_1410	645931497	XP_002556656	GCCGTCGCCGCTCCGGTGGAAGCTTGGCGTTTTGTACCTCATCATGAAGGTATCCCACCA	hypothetical protein	up	up	up	NA	NA	up	up	NA	up	1.2509	1.12743	1.32794	NA	NA	1.44871	2.16687	NA	1.19491		up		GT_Spec_645931497_1410	XP_002556656	8315718	Pc06g00410	B6GVY6	NA	NA	NA	NA
GT_Spec_645931510_1687	645931510	XP_002556669	ATGACGAAAGAAGACTGCAAGGTCCGCGAGAGCCCTGGCAATGCCTTGTATCCCGAGGTG	hypothetical protein	up	NA	NA	up	NA	up	NA	up	up	2.08359	NA	NA	1.67018	NA	2.26497	NA	1.8337	1.34363		up		GT_Spec_645931510_1687	XP_002556669	8315667	Pc06g00540	B6GVZ9	NA	NA	NA	NA
GT_Spec_645931517_1831	645931517	XP_002556676	ATGAGTGGGTTACGCAATACTATCAAAGGCGGCTGGCATCCTGAAGGCAAGGAAGGTGGG	hypothetical protein	up	NA	NA	up	NA	up	up	NA	NA	1.34709	NA	NA	1.09516	NA	1.34848	1.5595	NA	NA		up		GT_Spec_645931517_1831	XP_002556676	8315679	Pc06g00620	B6GW06	NA	NA	NA	NA
GT_Spec_645931523_1930	645931523	XP_002556682	ATGAGATTCTTGCCATTTGCAATGTTGGGCACTGGACTGGATGATGCAGATATCTGGGAC	hypothetical protein	NA	NA	up	up	NA	up	up	up	up	NA	NA	1.26326	1.36106	NA	1.70401	1.15764	1.23925	1.0114		up		GT_Spec_645931523_1930	XP_002556682	8315661	Pc06g00690	B6GW12	GO:0016021	NA	integral component of membrane [GO:0016021]	NA
GT_Spec_645931526_2035	645931526	XP_002556685	ATGCGCGGCACTCCTATCGTTCTGCTCTACGCCGTGACCTTGGTATCCGGGATGGTTATT	hypothetical protein	up	NA	up	up	NA	NA	NA	up	NA	2.52485	NA	1.15677	1.52565	NA	NA	NA	1.17935	NA		up		GT_Spec_645931526_2035	XP_002556685	8315656	Pc06g00720	B6GW15	NA	NA	NA	NA
GT_Spec_645931528_2064	645931528	XP_002556687	ATGCATGAAATTGTGACGCTTCAGCTTGGCCAGCGGGCTAACTATCTAGCAACACATTTT	hypothetical protein	NA	up	NA	up	NA	NA	up	up	NA	NA	1.19121	NA	1.30414	NA	NA	1.10328	1.53077	NA		up		GT_Spec_645931528_2064	XP_002556687	8315658	Pc06g00740	B6GW17	NA	NA	NA	NA
GT_Spec_645931530_2122	645931530	XP_002556689	ATGGCTCTTGCTTTAACTTGTTGGCTTCTTCCTGTGGTGTCGATCGTATCGCCCGCTACG	hypothetical protein	NA	NA	NA	up	up	up	up	NA	up	NA	NA	NA	1.23038	1.74288	1.36272	1.66472	NA	1.13622		up		GT_Spec_645931530_2122	XP_002556689	8310591	Pc06g00790	B6GW19	GO:0016021	NA	integral component of membrane [GO:0016021]	NA
GT_Spec_645931582_3214	645931582	XP_002556738	ATGAAGTTCCCTCTAGGAAGCCCGTGCCTCTGGCTTCTATGCCTCGTTCAATGGGCATCT	hypothetical protein	NA	NA	up	up	up	NA	NA	up	NA	NA	NA	1.29287	1.0789	1.19153	NA	NA	1.32423	NA		up		GT_Spec_645931582_3214	XP_002556738	8310541	Pc06g01310	B6GW71	NA	NA	NA	NA
GT_Spec_645931609_3682	645931609	XP_002556761	ATGGAGTACTCGGGACTCGCTATTTTCCCCATCCCGGCATCCATTCGGCGTCGATTGCCC	hypothetical protein	up	up	up	NA	up	up	NA	up	up	1.07526	1.6259	1.15718	NA	1.47229	1.64766	NA	1.05493	1.17913		up		GT_Spec_645931609_3682	XP_002556761	8305941	Pc06g01560	B6GW94	NA	NA	NA	NA
GT_Spec_645931621_3928	645931621	XP_002556773	ATGGCTCTTTCATCGGTCCTTAGTGACGCGTTGTCCGTTATCGCCGAGCCGAGCTTTGAC	hypothetical protein	up	up	up	NA	up	up	up	NA	up	1.12005	1.62858	1.61723	NA	1.2649	1.75923	1.3031	NA	1.23597		up		GT_Spec_645931621_3928	XP_002556773	8313323	Pc06g01680	B6GWD8	NA	NA	NA	NA
GT_Spec_645931622_3955	645931622	XP_002556774	CGTTGCAGCCGATTATTCCTACAAGACCTTCAAAAGCCATGTATCACACGGAACCGATTT	hypothetical protein	up	up	up	up	up	up	up	up	up	1.47585	1.41619	1.33803	1.60269	1.37703	1.84488	1.18812	1.60542	1.48103		up		GT_Spec_645931622_3955	XP_002556774	8313324	Pc06g01690	B6GWD9	GO:0000287; GO:0003924; GO:0005525	NA	NA	GTPase activity [GO:0003924]; GTP binding [GO:0005525]; magnesium ion binding [GO:0000287]
GT_Spec_645931630_4145	645931630	XP_002556782	ATGGTTTCAATCGTTCTAGGAAGTCAATGGGGAGATGAAGGAAAGGGGAAGATCACGGAC	Adenylosuccinate synthetase (EC 6.3.4.4)	up	up	NA	NA	NA	up	up	NA	up	1.31498	2.65655	NA	NA	NA	1.46605	1.98782	NA	1.19359		up		GT_Spec_645931630_4145	XP_002556782	8313316	Pc06g01770	B6GWE7	GO:0004019; GO:0005525; GO:0005737; GO:0044208; GO:0046872	'de novo' AMP biosynthetic process [GO:0044208]	cytoplasm [GO:0005737]	adenylosuccinate synthase activity [GO:0004019]; GTP binding [GO:0005525]; metal ion binding [GO:0046872]
GT_Spec_645931637_4262	645931637	XP_002556789	ATGGCCTTCGATCCGCTGCGCGGCTCATGCTCTTGTGGTCGGATCGAATATCAAATCAAT	hypothetical protein	NA	NA	up	up	NA	up	up	up	up	NA	NA	1.07574	1.45767	NA	1.19365	1.93121	1.39088	1.08561		up		GT_Spec_645931637_4262	XP_002556789	8313307	Pc06g01840	B6GWF4	NA	NA	NA	NA
GT_Spec_645931640_4319	645931640	XP_002556792	ATGATCTCGACTACCCTCATGACTTTCCTACTTATTACAAAACCGGAGGTCCGGTCGGTC	hypothetical protein	up	up	NA	up	up	up	NA	NA	up	1.54714	1.16088	NA	1.1042	1.18817	1.04359	NA	NA	1.01412		up		GT_Spec_645931640_4319	XP_002556792	8313302	Pc06g01870	B6GWF7	NA	NA	NA	NA
GT_Spec_645931643_4409	645931643	XP_002556795	ATGTCTCCTACCATTCTCATCGTCGGTGCCACGGGAAACACTGGCCAAGCTGTTGCTGAA	hypothetical protein	NA	up	up	up	up	up	up	up	up	NA	2.20526	1.86164	1.15978	1.19556	1.20635	1.60599	1.33411	1.34668		up		GT_Spec_645931643_4409	XP_002556795	8313298	Pc06g01900	B6GW66	NA	NA	NA	NA
GT_Spec_645931650_4581	645931650	XP_002556802	ATGGGTTTAACTGCTACTACGAGAGTGATTTCGAGAAGTGAATACTACGGTCGGCGAGCT	hypothetical protein	up	up	up	up	NA	up	up	up	up	3.79294	1.77708	2.2948	1.40334	NA	1.36017	1.23295	2.02342	1.77472		up		GT_Spec_645931650_4581	XP_002556802	8313292	Pc06g01990	B6GWA0	GO:0003677	NA	NA	DNA binding [GO:0003677]
GT_Spec_645931651_4599	645931651	XP_002556803	ATGTGTGATTGGTTCCTGACTACTCCTTGCTCCTGGGAGAAGCTCAACTCAGACTACTCA	hypothetical protein	NA	NA	NA	up	up	up	NA	up	NA	NA	NA	NA	1.16224	1.63362	1.54555	NA	1.04311	NA		up		GT_Spec_645931651_4599	XP_002556803	8313293	Pc06g02000	B6GWA1	NA	NA	NA	NA
GT_Spec_645931709_5522	645931709	XP_002556861	AAGAATGCGCCAGCCAATTCCAATGCCGCGAATGTTGACAGTGGTCTCGCTGCCGCGCGG	hypothetical protein	NA	NA	up	up	NA	up	up	up	up	NA	NA	1.30528	1.12093	NA	1.90449	2.13937	1.09332	1.05818		up		GT_Spec_645931709_5522	XP_002556861	8316332	Pc08g00020	B6GWJ4	NA	NA	NA	NA
GT_Spec_645931710_5565	645931710	XP_002556862	GTTTCTGGGCGTCTAATCCCGGCGTTGGTGGGATCTATGGTTGAAGAGCAAGTGCCAGAA	hypothetical protein	up	up	NA	NA	up	NA	up	NA	up	2.16407	1.27005	NA	NA	1.09479	NA	1.28181	NA	1.12023		up		GT_Spec_645931710_5565	XP_002556862	8316333	Pc08g00030	B6GWJ5	NA	NA	NA	NA
GT_Spec_645931770_6473	645931770	XP_002556922	GCGGATTATCTCATCCGCCATGTCCGATCTCGTATGTTGCTGGCCCTTGAACGTGGCATA	hypothetical protein	up	up	up	up	up	NA	up	up	up	1.87217	1.2742	1.27458	2.20171	1.55727	NA	2.01784	1.00247	1.40896		up		GT_Spec_645931770_6473	XP_002556922	8316398	Pc12g00170	B6GX90	GO:0003676	NA	NA	nucleic acid binding [GO:0003676]
GT_Spec_645931771_6481	645931771	XP_002556923	ATGCCTCGCGTCTTCTTTGTTACCGGGAGCTCAGCCGGTCTCGGGCAAGCTCTGGTAAAG	hypothetical protein	NA	up	up	up	up	up	up	up	up	NA	1.36407	1.50608	1.02514	1.69806	1.86112	1.82795	1.43776	1.27991		up		GT_Spec_645931771_6481	XP_002556923	8316399	Pc12g00180	B6GX91	GO:0016491	NA	NA	oxidoreductase activity [GO:0016491]
GT_Spec_645931779_6691	645931779	XP_002556931	ATGGATGTCGCTCGCCAACTCGAACAGACCCCTTCCGGGGAGGTCATCAAGTGCATTGAC	hypothetical protein	NA	up	up	NA	NA	up	up	NA	up	NA	1.11911	1.22453	NA	NA	1.50925	1.52976	NA	1.11416		up		GT_Spec_645931779_6691	XP_002556931	8308729	Pc12g00270	B6GX99	NA	NA	NA	NA
GT_Spec_645931811_7471	645931811	XP_002556963	ATGCTTGTGACACTCGAGAATGTTCCGATTATTCTCGTCGGTCTCTTTGTAGCCTATTAT	hypothetical protein	up	up	up	up	NA	up	NA	NA	NA	1.17282	1.28533	1.21109	1.02536	NA	1.13005	NA	NA	NA		up		GT_Spec_645931811_7471	XP_002556963	8308762	Pc12g00600	B6GXU4	GO:0004497; GO:0005506; GO:0016021; GO:0016705; GO:0020037	NA	integral component of membrane [GO:0016021]	heme binding [GO:0020037]; iron ion binding [GO:0005506]; monooxygenase activity [GO:0004497]; oxidoreductase activity, acting on paired donors, with incorporation or reduction of molecular oxygen [GO:0016705]
GT_Spec_645931822_7689	645931822	XP_002556974	ATGCTATCCTATATATCTGCTGCCTTCCAGTCCCCGTCGCCAGACGAAGGCGTACAGCAG	hypothetical protein	up	up	up	up	up	up	NA	up	up	1.74327	1.2738	1.38345	2.05641	1.25677	2.31476	NA	2.2986	1.62138		up		GT_Spec_645931822_7689	XP_002556974	8308774	Pc12g00720	A7KAN0	GO:0005774; GO:0006865; GO:0006914; GO:0016021	amino acid transport [GO:0006865]; autophagy [GO:0006914]	integral component of membrane [GO:0016021]; vacuolar membrane [GO:0005774]	NA
GT_Spec_645931831_7832	645931831	XP_002556983	ATGGGAGATCAAGCCGCAACAATCCCTCCTACTCAGCCAATCCGAGAAGGTGGACATATT	hypothetical protein	NA	up	up	NA	up	up	NA	up	up	NA	1.0676	1.06432	NA	1.77991	1.45958	NA	1.26727	1.04794		up		GT_Spec_645931831_7832	XP_002556983	8308784	Pc12g00820	B6GY54	GO:0016021; GO:0055085	transmembrane transport [GO:0055085]	integral component of membrane [GO:0016021]	NA
GT_Spec_645931833_7872	645931833	XP_002556985	ATGGCGCCATACTTTGGCCTTCGCGGCCCTTCCCTGAATAGGGCTATCATGTGGCTGGTT	hypothetical protein	up	up	NA	up	up	up	up	up	up	1.35673	1.46713	NA	1.36874	1.20165	1.53135	1.37697	1.13737	1.30478		up		GT_Spec_645931833_7872	XP_002556985	8308787	Pc12g00850	B6GY56	GO:0016021; GO:0022857	NA	integral component of membrane [GO:0016021]	transmembrane transporter activity [GO:0022857]
GT_Spec_645931836_7951	645931836	XP_002556988	ATGGCAACTCCATCCCCAGTGCCATCGGGCTTGTCACCTCCGCTGACAGTGGATACCGAA	hypothetical protein	NA	up	up	NA	NA	up	up	NA	NA	NA	1.24389	1.46082	NA	NA	1.58177	1.19136	NA	NA		up		GT_Spec_645931836_7951	XP_002556988	8308790	Pc12g00880	B6GY59	GO:0016021	NA	integral component of membrane [GO:0016021]	NA
GT_Spec_645931852_8339	645931852	XP_002557004	CCATCGTTCTCCACACGAAATAACGGCTTCTTCTCTCGACAACGACACAAGCTTTCCACT	hypothetical protein	up	NA	up	up	NA	NA	up	up	up	2.65697	NA	1.52389	1.32036	NA	NA	2.14801	1.60458	1.50871		up		GT_Spec_645931852_8339	XP_002557004	8309283	Pc12g01040	B6GYG7	GO:0000009; GO:0000032; GO:0000136; GO:0000917; GO:0006487; GO:0007114	cell budding [GO:0007114]; cell wall mannoprotein biosynthetic process [GO:0000032]; division septum assembly [GO:0000917]; protein N-linked glycosylation [GO:0006487]	alpha-1,6-mannosyltransferase complex [GO:0000136]	alpha-1,6-mannosyltransferase activity [GO:0000009]
GT_Spec_645931861_8505	645931861	XP_002557013	GCTACAATTTCTCTTCAGAATGATATACCCGTCGCAAATCCCGGACAAAACGAAGTTCTA	hypothetical protein	up	up	NA	NA	up	NA	NA	up	NA	1.88202	1.31943	NA	NA	1.05744	NA	NA	1.09074	NA		up		GT_Spec_645931861_8505	XP_002557013	8309293	Pc12g01140	B6GYH6	GO:0008270; GO:0016491	NA	NA	oxidoreductase activity [GO:0016491]; zinc ion binding [GO:0008270]
GT_Spec_645931871_8601	645931871	XP_002557023	ATGAAGCGCAAGACAGACTCAAGGGCCTCTCTCGATGGCAATGCCATGCCCCAGTCCAAG	hypothetical protein	NA	NA	up	up	NA	up	up	up	up	NA	NA	1.62811	2.27221	NA	1.84485	1.82033	1.43912	1.28858		up		GT_Spec_645931871_8601	XP_002557023	8309303	Pc12g01240	B6GYR3	GO:0005506; GO:0016706; GO:0031418	NA	NA	iron ion binding [GO:0005506]; L-ascorbic acid binding [GO:0031418]; oxidoreductase activity, acting on paired donors, with incorporation or reduction of molecular oxygen, 2-oxoglutarate as one donor, and incorporation of one atom each of oxygen into both donors [GO:0016706]
GT_Spec_645931890_8969	645931890	XP_002557040	ATGAACACAGCACCCAGAGATGCACTGGAATTTCCAGAGTCAGATCGGGCCTTCTTAGAG	hypothetical protein	up	up	up	up	NA	up	up	NA	up	1.30917	1.44496	1.10132	1.50671	NA	1.12443	1.08543	NA	1.07452		up		GT_Spec_645931890_8969	XP_002557040	8309321	Pc12g01420	B6GYT0	GO:0008703; GO:0009231	riboflavin biosynthetic process [GO:0009231]	NA	5-amino-6-(5-phosphoribosylamino)uracil reductase activity [GO:0008703]
GT_Spec_645931901_9132	645931901	XP_002557051	ATGGCTCCAGGCGGCGGTGGAAATATTAAGGTGGTGGTGCGAGTGCGGCCTTTCAACAGT	hypothetical protein	up	up	up	up	up	up	NA	NA	up	4.02729	2.12161	1.81749	1.42509	2.50808	1.48481	NA	NA	1.81657		up		GT_Spec_645931901_9132	XP_002557051	8309335	Pc12g01560	B6GZ29	GO:0003777; GO:0005524; GO:0007018; GO:0008017	microtubule-based movement [GO:0007018]	NA	ATP binding [GO:0005524]; microtubule binding [GO:0008017]; microtubule motor activity [GO:0003777]
GT_Spec_645931930_9685	645931930	XP_002557080	ACTAGGAAGGTGTTGTCGTACTTCACATTGCTTCTGGGGACTGTGGGGCGAGACAGTTAC	hypothetical protein	NA	up	up	NA	up	NA	up	up	up	NA	1.0042	1.06603	NA	1.96391	NA	1.51601	1.1735	1.13808		up		GT_Spec_645931930_9685	XP_002557080	8315013	Pc12g01850	B6GZC8	NA	NA	NA	NA
GT_Spec_645931940_9896	645931940	XP_002557090	ATGTCGGTCACAACGATTCCGCTCGAGCCCCTCATAACGACCGCACGTGCGGAGACGAGT	hypothetical protein	NA	NA	up	NA	NA	up	up	up	NA	NA	NA	1.09389	NA	NA	1.20775	1.37537	1.06433	NA		up		GT_Spec_645931940_9896	XP_002557090	8315023	Pc12g01950	B6GZD8	GO:0006629; GO:0016021	lipid metabolic process [GO:0006629]	integral component of membrane [GO:0016021]	NA
GT_Spec_645931963_10329	645931963	XP_002557112	ATGACAGAAAGCCCTGCTCACGTTTCCGGTTCTAGACAACCATCGGGCGTTATTTTGCGG	hypothetical protein	up	up	up	up	NA	NA	up	up	up	1.62403	1.88212	1.35284	2.22877	NA	NA	1.39627	1.03805	1.41153		up		GT_Spec_645931963_10329	XP_002557112	8315048	Pc12g02200	B6GZM7	GO:0016021	NA	integral component of membrane [GO:0016021]	NA
GT_Spec_645931967_10380	645931967	XP_002557116	GGCTTCTTAGGTCTTGGTGCCTTTCACTTCCTGACACCCATTCAGATATGTGGGTTCTTC	hypothetical protein	up	up	up	up	up	up	up	up	up	1.77351	1.1272	1.21369	1.35613	1.19789	1.58693	1.8146	2.49093	1.57011		up		GT_Spec_645931967_10380	XP_002557116	8315052	Pc12g02240	B6GZN1	GO:0016021	NA	integral component of membrane [GO:0016021]	NA
GT_Spec_645931972_10487	645931972	XP_002557121	ATGTCTATCGTTACCTCGATTCTTTTGCTATGCTCCGGGCTTCGGGCCGCTGTAGCTGCA	hypothetical protein	up	NA	NA	up	up	up	up	up	up	1.81745	NA	NA	1.23365	1.7778	2.2263	2.44912	1.53331	1.30646		up		GT_Spec_645931972_10487	XP_002557121	8315058	Pc12g02300	B6GZV4	NA	NA	NA	NA
GT_Spec_645931973_10502	645931973	XP_002557122	ATGGGTGACGCGCCATTTTCACCGGAGCATGTGCTCGTTATTTTCTACCCGACCATGCCA	hypothetical protein	up	up	NA	NA	NA	up	NA	up	NA	1.88819	1.49135	NA	NA	NA	1.14799	NA	1.06715	NA		up		GT_Spec_645931973_10502	XP_002557122	8315059	Pc12g02310	B6GZV5	GO:0051287; GO:0055114	oxidation-reduction process [GO:0055114]	NA	NAD binding [GO:0051287]
GT_Spec_645931976_10535	645931976	XP_002557125	GCAGCCTTAAATGGGACTGTCTTTCCTTCGTGCGCGGTCACCTGTGACAACGAATTGTTC	hypothetical protein	NA	up	NA	up	up	up	up	NA	NA	NA	1.23235	NA	1.32238	1.06155	1.25753	1.21394	NA	NA		up		GT_Spec_645931976_10535	XP_002557125	8315063	Pc12g02350	B6GZV8	GO:0016021	NA	integral component of membrane [GO:0016021]	NA
GT_Spec_645931992_10903	645931992	XP_002557141	ATGTCGTTAACATTGAAGCTCTCCTCGTTGGTGATCCGGACCCTGTCCAAGCCAATCGCT	hypothetical protein	up	up	up	up	NA	up	up	up	up	1.26572	1.01738	1.5141	1.22413	NA	1.82149	1.7481	1.25164	1.35094		up		GT_Spec_645931992_10903	XP_002557141	8315081	Pc12g02530	B6H031	NA	NA	NA	NA
GT_Spec_645931996_11011	645931996	XP_002557145	ATGGCTCTTGTCCTCCTAGTATTGGTCGCACAGTTCTACTACCAAGTCTTCATCAACCCT	hypothetical protein	up	NA	up	up	NA	NA	up	NA	NA	4.70237	NA	1.20139	3.25376	NA	NA	1.09624	NA	NA		up		GT_Spec_645931996_11011	XP_002557145	8315085	Pc12g02570	B6H035	GO:0004497; GO:0005506; GO:0016705; GO:0020037	NA	NA	heme binding [GO:0020037]; iron ion binding [GO:0005506]; monooxygenase activity [GO:0004497]; oxidoreductase activity, acting on paired donors, with incorporation or reduction of molecular oxygen [GO:0016705]
GT_Spec_645932008_11319	645932008	XP_002557157	ACGACCGATGGAGTCACCTGGCTTCTCCTCTGCCGTGATATTGAATGTCAACATTAGCAT	hypothetical proteintruncated ORF]	NA	up	up	up	NA	up	NA	up	up	NA	1.94529	1.5738	1.77002	NA	1.11072	NA	1.89652	1.19039		up		GT_Spec_645932008_11319	XP_002557157	8305471	Pc12g02690	B6H047	NA	NA	NA	NA
GT_Spec_645932018_11549	645932018	XP_002557167	CTAAACATCGACTTCGTAACAGCAACCCCGCGCTGCCCAGGACCAGGCGAAACTCTCACA	hypothetical protein	NA	up	up	up	NA	NA	up	up	up	NA	1.90465	2.88071	1.97703	NA	NA	1.5764	1.86641	1.39316		up		GT_Spec_645932018_11549	XP_002557167	8311999	Pc12g02790	B6H0C1	GO:0004747; GO:0005524; GO:0005634; GO:0005737; GO:0019303; GO:0046872	D-ribose catabolic process [GO:0019303]	cytoplasm [GO:0005737]; nucleus [GO:0005634]	ATP binding [GO:0005524]; metal ion binding [GO:0046872]; ribokinase activity [GO:0004747]
GT_Spec_645932022_11615	645932022	XP_002557170	CCAGGGACTTTGCTACATACACTGCAAACCGCACCACTTCGCCGTGAGCCAGGCTTGCGT	hypothetical protein	NA	up	NA	up	up	NA	up	NA	up	NA	1.22173	NA	1.06133	1.92294	NA	2.98018	NA	1.12435		up		GT_Spec_645932022_11615	XP_002557170	8312003	Pc12g02830	B6H0C4	NA	NA	NA	NA
GT_Spec_645932051_12283	645932051	XP_002557199	ATGTCTGCTTCGGCCCTATTGAAGAGCCGTGTGCGGCGCCCATCGTATCTGAAGAAGCTC	hypothetical protein	up	up	NA	up	NA	up	NA	up	up	2.33543	2.4059	NA	1.50157	NA	1.82258	NA	1.05324	1.30481		up		GT_Spec_645932051_12283	XP_002557199	8312033	Pc12g03130	B6H0M2	GO:0003986; GO:0005739; GO:0005829; GO:0006083; GO:0006084; GO:0008775	acetate metabolic process [GO:0006083]; acetyl-CoA metabolic process [GO:0006084]	cytosol [GO:0005829]; mitochondrion [GO:0005739]	acetate CoA-transferase activity [GO:0008775]; acetyl-CoA hydrolase activity [GO:0003986]
GT_Spec_645932064_12516	645932064	XP_002557212	CAATTGAACATGCACCAGCATAACGGATTCCTCGACGAACCAGCCGCCGAAGGCCAGAAT	hypothetical protein	up	up	up	up	NA	up	up	up	up	1.05898	1.6278	1.6134	1.41096	NA	1.84648	1.69247	1.21892	1.20071		up		GT_Spec_645932064_12516	XP_002557212	8312047	Pc12g03270	B6H0V6	NA	NA	NA	NA
GT_Spec_645932072_12715	645932072	XP_002557220	ATGGGACATATAACACATGCTCTCCTTCGACCTCGTTGTAAGCTTCTACCACAGAAACCA	hypothetical protein	NA	NA	NA	up	up	up	up	NA	NA	NA	NA	NA	1.05918	1.39266	1.08373	1.8921	NA	NA		up		GT_Spec_645932072_12715	XP_002557220	8312055	Pc12g03350	B6H0W4	NA	NA	NA	NA
GT_Spec_645932074_12747	645932074	XP_002557222	GTCTCTGAGGAGGCTGGTCTCGCTGAGACCGGTCGTGTTCTGTCGGTCGGTGATGGTATC	ATP synthase F1	NA	up	up	up	NA	NA	NA	up	NA	NA	1.19403	1.86683	1.26741	NA	NA	NA	1.04794	NA		up		GT_Spec_645932074_12747	XP_002557222	8312057	Pc12g03370	B6H0W6	GO:0005524; GO:0005754; GO:0015986; GO:0042645; GO:0046933	ATP synthesis coupled proton transport [GO:0015986]	mitochondrial nucleoid [GO:0042645]; mitochondrial proton-transporting ATP synthase, catalytic core [GO:0005754]	ATP binding [GO:0005524]; proton-transporting ATP synthase activity, rotational mechanism [GO:0046933]
GT_Spec_645932080_12925	645932080	XP_002557228	ATGGGGTGCTTCCGCCTTAGCAACTTCATCGCTCTCATCGGCGTCCTTCTGGTTGGTCCG	hypothetical protein	up	up	up	NA	up	NA	NA	up	up	1.22335	1.12635	1.51332	NA	1.14763	NA	NA	1.04632	1.05719		up		GT_Spec_645932080_12925	XP_002557228	8312063	Pc12g03430	B6GWN8	GO:0008061	NA	NA	chitin binding [GO:0008061]
GT_Spec_645932090_13105	645932090	XP_002557238	ATGGCTTTTGCTAATGGGTTCTCCGGTGTACAGGTGGCCTGGTATGTCTGCACAGTGGCG	hypothetical protein	up	up	up	up	up	up	up	up	up	2.64982	2.83904	1.52652	2.23057	1.88686	1.90469	1.85664	1.24677	2.01761		up		GT_Spec_645932090_13105	XP_002557238	8311747	Pc12g03540	B6GWP8	GO:0016021	NA	integral component of membrane [GO:0016021]	NA
GT_Spec_645932091_13123	645932091	XP_002557239	ATGGGTTTCTTCCGCCGCACGTTGAGCCTGACGGCTACGGCTACGGCTATGACTCTGGTG	hypothetical protein	up	up	up	up	NA	NA	up	NA	up	1.7071	2.29406	1.48674	2.00169	NA	NA	1.7489	NA	1.40369		up		GT_Spec_645932091_13123	XP_002557239	8311748	Pc12g03550	B6GWP9	GO:0016787	NA	NA	hydrolase activity [GO:0016787]
GT_Spec_645932092_13150	645932092	XP_002557240	ATGGATCGGACCTATAAGCCCGCGCAATCAGCACCTATCGTACGCCTTATGGTCCTCGAG	hypothetical protein	up	NA	up	up	NA	NA	NA	up	NA	1.00459	NA	1.16829	1.15021	NA	NA	NA	1.08994	NA		up		GT_Spec_645932092_13150	XP_002557240	8311749	Pc12g03560	B6GWQ0	NA	NA	NA	NA
GT_Spec_645932099_13299	645932099	XP_002557247	ATGTCTTCTACCGCTCAATCCTTCCGTGAGATTGTTGGGATTCCCCGCTCCTCAGCTTCG	hypothetical protein	up	NA	NA	NA	up	up	NA	up	NA	1.02881	NA	NA	NA	1.40871	1.75943	NA	1.36149	NA		up		GT_Spec_645932099_13299	XP_002557247	8311757	Pc12g03640	B6GWQ7	GO:0003824; GO:0008152	metabolic process [GO:0008152]	NA	catalytic activity [GO:0003824]
GT_Spec_645932109_13420	645932109	XP_002557255	ATGAATCGTCATGAACTACCTGGCCCCGCCGAAGACATCCGACAAGAAATAAAGGGAATG	hypothetical protein	up	up	up	NA	NA	NA	up	NA	NA	1.4754	1.45517	1.35568	NA	NA	NA	1.6023	NA	NA		up		GT_Spec_645932109_13420	XP_002557255	8311768	Pc12g03750	B6GWZ6	NA	NA	NA	NA
GT_Spec_645932125_13625	645932125	XP_002557271	ATGCCTGCTTTCACCAGCGCTCCGTTCCCTCCATCATGTGCTCTGAATAAAGAACTTCTG	hypothetical protein	NA	NA	up	up	NA	up	up	NA	up	NA	NA	1.7008	1.38565	NA	1.26185	1.52351	NA	1.12538		up		GT_Spec_645932125_13625	XP_002557271	8311785	Pc12g03920	B6GXA5	GO:0016021	NA	integral component of membrane [GO:0016021]	NA
GT_Spec_645932130_13707	645932130	XP_002557276	ATGGGCTCCTCGCAGCTTAAGTACCAGCAAGCTGCTCCTCCCGAATATGACCAGCAAACC	hypothetical protein	NA	up	up	NA	NA	up	up	NA	NA	NA	1.43636	1.68849	NA	NA	1.21789	1.45895	NA	NA		up		GT_Spec_645932130_13707	XP_002557276	8311797	Pc12g04040	B6GXB0	NA	NA	NA	NA
GT_Spec_645932144_13992	645932144	XP_002557290	ATGGATGTCGTCGCGGCTGCCTCGGGGTACATCTCCAAGATGATGAAGATCTTGCTTCTT	hypothetical protein	NA	up	up	up	up	NA	up	up	NA	NA	1.18646	1.03535	1.06287	1.63425	NA	1.09264	1.15333	NA		up		GT_Spec_645932144_13992	XP_002557290	8311813	Pc12g04200	B6GXK5	GO:0005768; GO:0006904	vesicle docking involved in exocytosis [GO:0006904]	endosome [GO:0005768]	NA
GT_Spec_645932164_14496	645932164	XP_002557310	ATGGAAGTGTGTCTCCAAGGGTATAGGCTCACTCTGTTTTGGATTCGGATCTGCATCATG	hypothetical protein	up	up	up	up	up	up	up	up	up	1.64714	1.08769	1.54029	1.49391	1.58227	1.18213	2.08923	1.15084	1.47169		up		GT_Spec_645932164_14496	XP_002557310	8311834	Pc12g04410	B6GXW4	GO:0016021; GO:0022857	NA	integral component of membrane [GO:0016021]	transmembrane transporter activity [GO:0022857]
GT_Spec_645932171_14583	645932171	XP_002557313	ATGGTTCAAGCTGAGTCCTCTTCAACTGCTTCTCGCAATGGTGCCAGAGCAAATACTGCT	hypothetical protein	up	up	up	up	up	up	up	up	up	1.66881	1.1441	1.35111	1.13079	1.14645	1.9663	3.03498	2.01045	1.68162		up		GT_Spec_645932171_14583	XP_002557313	8311837	Pc12g04440	B6GXW7	GO:0003677; GO:0005524; GO:0006260	DNA replication [GO:0006260]	NA	ATP binding [GO:0005524]; DNA binding [GO:0003677]
GT_Spec_645932175_14642	645932175	XP_002557317	ATGAATCCACTCATAGCTGTCGTCGGTGCCACAGGCACAGGCAAGTCAAAGCTTGCAGTG	hypothetical protein	up	up	up	up	NA	up	up	NA	up	1.29184	1.68589	1.58275	1.33042	NA	2.32257	2.6534	NA	1.42229		up		GT_Spec_645932175_14642	XP_002557317	8311841	Pc12g04480	B6GXX1	GO:0000049; GO:0005524; GO:0005730; GO:0005739; GO:0005829; GO:0006400; GO:0046872; GO:0052381; GO:0061587	transfer RNA gene-mediated silencing [GO:0061587]; tRNA modification [GO:0006400]	cytosol [GO:0005829]; mitochondrion [GO:0005739]; nucleolus [GO:0005730]	ATP binding [GO:0005524]; metal ion binding [GO:0046872]; tRNA binding [GO:0000049]; tRNA dimethylallyltransferase activity [GO:0052381]
GT_Spec_645932180_14751	645932180	XP_002557322	ATGGCCGATTACCTATCATCCCTCTCCTTTCTCACAGAGAACCCTGCCGCCGTGGCTCTT	hypothetical protein	NA	up	up	up	NA	NA	up	NA	up	NA	1.23885	1.58423	1.10536	NA	NA	1.1478	NA	1.029		up		GT_Spec_645932180_14751	XP_002557322	8311846	Pc12g04530	B6GXX6	GO:0005741; GO:0008320; GO:0030150	protein import into mitochondrial matrix [GO:0030150]	mitochondrial outer membrane [GO:0005741]	protein transmembrane transporter activity [GO:0008320]
GT_Spec_645932190_14951	645932190	XP_002557332	ATGTCTGCCAACGCGATGCGTTATGAATCTACATTGCTGAGATCATTGCGTGCGAAACAC	tryptophanyl-tRNA synthetase (EC 6.1.1.2)	NA	NA	up	NA	NA	up	up	up	NA	NA	NA	2.26149	NA	NA	2.42244	1.18783	1.36737	NA		up		GT_Spec_645932190_14951	XP_002557332	8311856	Pc12g04630	B6GY74	GO:0004830; GO:0005524; GO:0005737; GO:0006436	tryptophanyl-tRNA aminoacylation [GO:0006436]	cytoplasm [GO:0005737]	ATP binding [GO:0005524]; tryptophan-tRNA ligase activity [GO:0004830]
GT_Spec_645932205_15226	645932205	XP_002557347	ATGTCTAACGCAAGGCATTGGGAACAAGATAAAGAGGCAACCGTGTACATCGGAAACCTT	hypothetical protein	NA	up	up	up	NA	NA	up	NA	up	NA	1.78584	1.93071	1.14472	NA	NA	2.10563	NA	1.19997		up		GT_Spec_645932205_15226	XP_002557347	8311871	Pc12g04780	B6GYJ0	GO:0003723	NA	NA	RNA binding [GO:0003723]
GT_Spec_645932222_15599	645932222	XP_002557364	ATGGCAAACACTATTTCGTCTATACCTACATTGGATCTCAATGATGGTACCTCGGTCCCT	hypothetical protein	up	NA	up	up	NA	up	NA	up	up	1.47195	NA	2.20087	1.68718	NA	1.16743	NA	2.56849	1.31751		up		GT_Spec_645932222_15599	XP_002557364	8312748	Pc12g05170	B6GYV1	GO:0016491	NA	NA	oxidoreductase activity [GO:0016491]
GT_Spec_645932224_15643	645932224	XP_002557366	ATGGATTTCCCTCCTGCTGGACGTGGTGGCTGCTTCAACTGTGGCGAGGCCTCTCACCAG	hypothetical protein	up	up	up	up	NA	up	up	up	up	1.25693	1.97597	1.6262	1.9684	NA	2.02017	1.87015	1.1676	1.55016		up		GT_Spec_645932224_15643	XP_002557366	8312750	Pc12g05190	B6GYV3	GO:0003676; GO:0008270	NA	NA	nucleic acid binding [GO:0003676]; zinc ion binding [GO:0008270]
GT_Spec_645932229_15750	645932229	XP_002557371	AGGCGCACTGGCATATCTCTGAAGGAGGGTCGACGCGACGAACATGGAATGGAAGAAGTT	hypothetical protein	NA	up	up	up	NA	NA	up	NA	up	NA	1.78024	1.11029	1.39108	NA	NA	1.94412	NA	1.08997		up		GT_Spec_645932229_15750	XP_002557371	8312755	Pc12g05240	B6GZ54	GO:0000776; GO:0019237; GO:0051382	kinetochore assembly [GO:0051382]	kinetochore [GO:0000776]	centromeric DNA binding [GO:0019237]
GT_Spec_645932232_15804	645932232	XP_002557374	ATGATTGCGTTACAAAATCGGCCTATATTGCCTCCTGTCAAAGTGGATATCTCACTGCTA	hypothetical protein	up	NA	up	up	NA	up	up	up	up	1.00188	NA	1.28139	2.08341	NA	2.08169	1.07085	1.67595	1.14342		up		GT_Spec_645932232_15804	XP_002557374	8312758	Pc12g05270	B6GZ57	GO:0003677	NA	NA	DNA binding [GO:0003677]
GT_Spec_645932246_15972	645932246	XP_002557385	ATGGCTTCTTCCCTCAGAATCGGTACTACCGCTCTCCGGTCTTCCATTGCGAAGCCGGTG	citrate synthase (EC 2.3.3.1)	up	NA	up	up	NA	NA	up	NA	up	1.13062	NA	2.3005	1.43302	NA	NA	1.37654	NA	1.04221		up		GT_Spec_645932246_15972	XP_002557385	8316407	Pc12g05400	B6GZ68	GO:0004108; GO:0006099	tricarboxylic acid cycle [GO:0006099]	NA	citrate (Si)-synthase activity [GO:0004108]
GT_Spec_645932252_16087	645932252	XP_002557390	CAGTTGCTGCCAGCGGGGTACTTGGGTCCGACGAGCTTCATCGCAGGGCTTGAGGAGAAT	hypothetical protein	NA	up	up	up	up	up	up	up	up	NA	1.65276	1.04359	1.24076	1.77655	2.28931	1.85448	1.6823	1.53412		up		GT_Spec_645932252_16087	XP_002557390	8316412	Pc12g05450	B6GZ73	GO:0003677; GO:0005634; GO:0006351; GO:0008270	transcription, DNA-templated [GO:0006351]	nucleus [GO:0005634]	DNA binding [GO:0003677]; zinc ion binding [GO:0008270]
GT_Spec_645932260_16276	645932260	XP_002557397	ATGTTCTTCTCATCACCTCCCCATTTGGCTAAGGCCGAGGAGCTTAAGCAAGCGCCTCCA	hypothetical protein	up	up	up	up	NA	up	up	up	up	1.49392	1.60778	2.0661	1.73315	NA	1.54939	2.03279	1.00985	1.5407		up		GT_Spec_645932260_16276	XP_002557397	8316419	Pc12g05520	B6GZF2	GO:0003824; GO:0008152	metabolic process [GO:0008152]	NA	catalytic activity [GO:0003824]
GT_Spec_645932281_16737	645932281	XP_002557413	ATGCCGAAGCCAAAATCCTTCCTTAGGGAGACCAAGACAAAGAAGAAGGCTGCCTCAAAA	hypothetical protein	NA	NA	up	up	NA	up	up	NA	up	NA	NA	1.22676	1.33472	NA	2.11848	1.70683	NA	1.03307		up		GT_Spec_645932281_16737	XP_002557413	8316436	Pc12g05690	B6GZN4	NA	NA	NA	NA
GT_Spec_645932291_16941	645932291	XP_002557423	ATGACTCCGAATTGCCTGACCGGCGCTTGCCTCTGCAAGAACATAGTATACCGCATTATG	hypothetical protein	up	NA	NA	NA	NA	up	up	up	NA	1.20289	NA	NA	NA	NA	1.17162	1.0401	2.46934	NA		up		GT_Spec_645932291_16941	XP_002557423	8316446	Pc12g05790	B6GZP4	GO:0008152; GO:0016846	metabolic process [GO:0008152]	NA	carbon-sulfur lyase activity [GO:0016846]
GT_Spec_645932297_17089	645932297	XP_002557429	ATGGCAACCGTTAAGGAAGCTGTGAAGGAATCACTCCTGGGCAGCACAGAGGCGCCTCAT	hypothetical protein	up	up	up	up	NA	up	up	up	up	1.18299	1.70911	2.29632	1.94604	NA	1.52596	2.26028	1.71669	1.53723		up		GT_Spec_645932297_17089	XP_002557429	8316452	Pc12g05850	B6GZQ0	GO:0005509; GO:0016021; GO:0055085	transmembrane transport [GO:0055085]	integral component of membrane [GO:0016021]	calcium ion binding [GO:0005509]
GT_Spec_645932305_17239	645932305	XP_002557437	ATGTCCTTGCTGAACTTTTGGGAGATGCAGCGTCCCGCGAAACGTCGGCGGACTGTTGAA	hypothetical protein	NA	up	up	up	NA	up	up	up	NA	NA	1.20383	1.25515	1.10547	NA	1.68388	1.21906	1.05088	NA		up		GT_Spec_645932305_17239	XP_002557437	8316460	Pc12g05930	B6GZQ8	GO:0003676; GO:0004518; GO:0036297	interstrand cross-link repair [GO:0036297]	NA	nuclease activity [GO:0004518]; nucleic acid binding [GO:0003676]
GT_Spec_645932308_17304	645932308	XP_002557440	ATGAACGGTGATACCTACTCATCCAGGGACACTGGACGTTCCCGCGATTACTACCGCGAG	hypothetical protein	up	up	up	up	NA	up	up	NA	up	1.53743	1.31433	1.63583	1.26715	NA	1.99055	1.78466	NA	1.33479		up		GT_Spec_645932308_17304	XP_002557440	8316463	Pc12g05960	B6GZW9	GO:0000243; GO:0000245; GO:0003723; GO:0045292; GO:0071004; GO:0089701	mRNA cis splicing, via spliceosome [GO:0045292]; spliceosomal complex assembly [GO:0000245]	commitment complex [GO:0000243]; U2AF [GO:0089701]; U2-type prespliceosome [GO:0071004]	RNA binding [GO:0003723]
GT_Spec_645932314_17454	645932314	XP_002557446	ACTTTTGACAAGGATAGTGTGTGGCTGGATGTTCCCAAACATGTGATTTTCGTCGACAAC	hypothetical protein	up	up	up	up	NA	up	NA	NA	NA	1.81733	1.29597	1.04564	1.24088	NA	1.22771	NA	NA	NA		up		GT_Spec_645932314_17454	XP_002557446	8316469	Pc12g06020	B6GZX5	NA	NA	NA	NA
GT_Spec_645932322_17580	645932322	XP_002557454	ATGGAGTGGGATCCCAGCCGATTCTTCCAGCCTAAGGGAAGTTCTTCGCCTTACGCTCTT	hypothetical protein	NA	up	up	up	NA	up	up	NA	up	NA	1.04176	1.36159	1.19073	NA	1.78698	2.42475	NA	1.12855		up		GT_Spec_645932322_17580	XP_002557454	8316478	Pc12g06110	B6GZY3	GO:0004788; GO:0005524; GO:0009229; GO:0016301; GO:0030975	thiamine diphosphate biosynthetic process [GO:0009229]	NA	ATP binding [GO:0005524]; kinase activity [GO:0016301]; thiamine binding [GO:0030975]; thiamine diphosphokinase activity [GO:0004788]
GT_Spec_645932331_17770	645932331	XP_002557463	ATGTCTCTCAAACCTATCACCGTCTACGGACATGACCTGGGCCCCAATCCCTGGAAGGTG	hypothetical protein	NA	NA	up	up	NA	up	up	up	up	NA	NA	2.07431	2.27168	NA	1.12079	4.01923	2.07487	1.72868		up		GT_Spec_645932331_17770	XP_002557463	8316487	Pc12g06200	B6H053	NA	NA	NA	NA
GT_Spec_645932345_18041	645932345	XP_002557476	ATGGCCGTGATCTTCTCCTCTTCTGCTCTCGGTTCTCACACTCATGTTGATAGACACCTC	hypothetical protein	up	NA	up	NA	up	NA	NA	up	up	1.23197	NA	1.34953	NA	1.43617	NA	NA	1.72635	1.03771		up		GT_Spec_645932345_18041	XP_002557476	8313020	Pc12g06340	B6H066	GO:0004497; GO:0005506; GO:0016705; GO:0020037	NA	NA	heme binding [GO:0020037]; iron ion binding [GO:0005506]; monooxygenase activity [GO:0004497]; oxidoreductase activity, acting on paired donors, with incorporation or reduction of molecular oxygen [GO:0016705]
GT_Spec_645932366_18494	645932366	XP_002557496	GCTCTCTATCGCCTGGTCTCCACGTCACGTCGACTGCACACTGTTTTCCAGCGAAGCCTC	hypothetical protein	up	NA	up	up	NA	NA	NA	up	NA	1.03849	NA	1.7435	1.09226	NA	NA	NA	1.97716	NA		up		GT_Spec_645932366_18494	XP_002557496	8313041	Pc12g06550	B6H0F0	NA	NA	NA	NA
GT_Spec_645932367_18519	645932367	XP_002557497	CCACTCCGCCTCGCTGTGAAAGAAGGTCACGAACGGATTGTTCGCTTGTTTCTCGAGTGT	hypothetical protein	NA	up	up	NA	up	up	up	up	up	NA	1.05773	1.39421	NA	1.00698	2.72785	1.27693	2.19852	1.36429		up		GT_Spec_645932367_18519	XP_002557497	8313042	Pc12g06560	B6H0F1	NA	NA	NA	NA
GT_Spec_645932373_18611	645932373	XP_002557503	CAGCTATCTGAGCCTGGGTCCGACTTTGAGCAACCCCGCTCGTCTATTGAACGCTCTCCA	hypothetical protein	NA	up	up	up	NA	NA	up	up	NA	NA	1.08773	1.10985	1.41764	NA	NA	2.12713	1.09297	NA		up		GT_Spec_645932373_18611	XP_002557503	8313049	Pc12g06630	B6H0F7	GO:0003677	NA	NA	DNA binding [GO:0003677]
GT_Spec_645932378_18738	645932378	XP_002557508	ATGCACAGACGTTCGTCTGGCTCTCCTGTCGAGGACGAAGATTCCTCGGTCTCCCGAACA	hypothetical protein	NA	up	up	up	NA	up	NA	up	up	NA	1.59613	1.66238	1.26391	NA	1.88404	NA	1.08672	1.0742		up		GT_Spec_645932378_18738	XP_002557508	8313055	Pc12g06690	B6H0N0	GO:0005789; GO:0015031; GO:0016021; GO:0016788	protein transport [GO:0015031]	endoplasmic reticulum membrane [GO:0005789]; integral component of membrane [GO:0016021]	hydrolase activity, acting on ester bonds [GO:0016788]
GT_Spec_645932391_19039	645932391	XP_002557520	ATGTCGCATCTCCAGTACTTCAACTACGACGGCTGGGGCCAGAAAGCAAACCGAGACTTC	hypothetical protein	NA	NA	up	up	up	NA	up	up	up	NA	NA	2.20513	1.43652	1.22331	NA	1.47375	1.51588	1.16834		up		GT_Spec_645932391_19039	XP_002557520	8316597	Pc12g06820	B6H0P2	NA	NA	NA	NA
GT_Spec_645932395_19078	645932395	XP_002557524	ATGGCTACTATGACTTTGACCTCGCAGGAAATCAAACGGGCTGCCAAGAAGAATGCAAAG	hypothetical protein	up	up	up	up	NA	up	NA	NA	NA	1.51802	1.59648	1.77279	1.10998	NA	1.85645	NA	NA	NA		up		GT_Spec_645932395_19078	XP_002557524	8313072	Pc12g06860	B6H0P6	GO:0004402; GO:0006351; GO:0006355; GO:0046872; GO:0051536	regulation of transcription, DNA-templated [GO:0006355]; transcription, DNA-templated [GO:0006351]	NA	histone acetyltransferase activity [GO:0004402]; iron-sulfur cluster binding [GO:0051536]; metal ion binding [GO:0046872]
GT_Spec_645932403_19235	645932403	XP_002557532	TACCACTCTTCTAGTGCCATTGGACCTATCCTGAACATCCACGAGGAAAATTCACAGTGT	hypothetical protein	up	up	NA	up	NA	up	up	up	up	1.32849	1.70046	NA	1.4402	NA	1.66587	2.35699	1.79517	1.30061		up		GT_Spec_645932403_19235	XP_002557532	8313081	Pc12g06950	B6H0X3	NA	NA	NA	NA
GT_Spec_645932416_19445	645932416	XP_002557544	ATGGCTAGCCAACTTATGAACGATGGCCTACACGCCCTGCTTCGGAGAGCCGCTGAGGAC	sodium/proton antiporter, CPA1	up	up	NA	up	up	up	up	NA	up	1.85357	1.26086	NA	1.20115	1.60214	1.30524	1.69786	NA	1.21264		up		GT_Spec_645932416_19445	XP_002557544	8311174	Pc12g07080	B6H0Y5	GO:0006885; GO:0015385; GO:0016021	regulation of pH [GO:0006885]	integral component of membrane [GO:0016021]	sodium:proton antiporter activity [GO:0015385]
GT_Spec_645932433_19897	645932433	XP_002557561	GAGATGATGCGGGAGAGTCTGGTTGGTTCTGTTGCTGGTGGGGATGTGGATGGTGCGAAG	hypothetical protein	NA	NA	up	up	up	NA	up	NA	up	NA	NA	2.58311	1.18567	1.11311	NA	1.28058	NA	1.13147		up		GT_Spec_645932433_19897	XP_002557561	8311192	Pc12g07260	B6GWR9	NA	NA	NA	NA
GT_Spec_645932437_19959	645932437	XP_002557565	ATGTCATTCGCTGCAACTTGCTCCGATATTTCTCTCAAGGACGGCCACATTCTGGCCTGT	hypothetical protein	NA	up	NA	up	up	up	up	up	NA	NA	1.0152	NA	1.41747	1.14425	3.81007	1.83846	1.88887	NA		up		GT_Spec_645932437_19959	XP_002557565	8311196	Pc12g07300	B6GWS3	NA	NA	NA	NA
GT_Spec_645932449_20097	645932449	XP_002557577	ATGAGGCTATTCGCTACAGGCCGAGCCCTGCGTGCAAGCAGTGGCCGTTGGTCAATTGCC	hypothetical protein	NA	up	NA	up	NA	NA	up	up	NA	NA	1.50164	NA	1.11663	NA	NA	3.06658	1.73718	NA		up		GT_Spec_645932449_20097	XP_002557577	8311208	Pc12g07420	B6GX14	GO:0000049; GO:0004826; GO:0005524; GO:0005737; GO:0006432	phenylalanyl-tRNA aminoacylation [GO:0006432]	cytoplasm [GO:0005737]	ATP binding [GO:0005524]; phenylalanine-tRNA ligase activity [GO:0004826]; tRNA binding [GO:0000049]
GT_Spec_645932458_20396	645932458	XP_002557586	ATGGCCACCGGTTCTCGGGATACCTCAGTTCGCGAGGCTAAAATCTTTGTCAAGGAAGTC	hypothetical protein	up	up	up	up	NA	up	up	up	up	1.2801	1.71611	1.49303	1.19326	NA	2.11389	1.60964	1.46537	1.35164		up		GT_Spec_645932458_20396	XP_002557586	8311217	Pc12g07510	B6GX23	NA	NA	NA	NA
GT_Spec_645932460_20423	645932460	XP_002557588	ATGTATTCGTCAATGCAACAAGTCCGGCTGTCAGTTGCACGCCCTTGTCGATTTGTTGCT	hypothetical protein	up	NA	up	NA	up	up	up	up	up	1.47189	NA	1.48977	NA	1.51842	1.415	1.63777	1.34351	1.32246		up		GT_Spec_645932460_20423	XP_002557588	8311219	Pc12g07530	B6GX25	GO:0005524	NA	NA	ATP binding [GO:0005524]
GT_Spec_645932466_20540	645932466	XP_002557594	ATGGCTGTCGCCAAGGGTGACCAGGAAGCCAAGATGAGACTTGCAGCAGCCGAGAAAACG	hypothetical protein	up	up	up	up	NA	up	NA	NA	up	1.1429	1.56051	1.10868	2.25105	NA	1.39622	NA	NA	1.14932		up		GT_Spec_645932466_20540	XP_002557594	8311225	Pc12g07590	B6GX31	NA	NA	NA	NA
GT_Spec_645932478_20846	645932478	XP_002557605	ATGACGCAGACGAATTACTCATGGCTCCTCATCTTGTTGCTTTTCTTCTTCGCGCAAGCG	hypothetical protein	up	up	NA	NA	up	NA	up	NA	NA	1.18508	1.37417	NA	NA	1.37168	NA	1.09677	NA	NA		up		GT_Spec_645932478_20846	XP_002557605	8311236	Pc12g07700	B6GXC3	GO:0046983	NA	NA	protein dimerization activity [GO:0046983]
GT_Spec_645932489_21016	645932489	XP_002557615	ATGGCCTTCCTCACGAAGGTTTTGCTGGCCAGTGTCGGGCTGCTTCCGGCAGTTCATGCA	hypothetical protein	NA	up	NA	up	up	NA	NA	up	up	NA	1.45655	NA	1.27961	1.8037	NA	NA	1.50177	1.09522		up		GT_Spec_645932489_21016	XP_002557615	8311247	Pc12g07810	B6GXD3	GO:0004553; GO:0005975; GO:0030246	carbohydrate metabolic process [GO:0005975]	NA	carbohydrate binding [GO:0030246]; hydrolase activity, hydrolyzing O-glycosyl compounds [GO:0004553]
GT_Spec_645932501_21376	645932501	XP_002557627	ATGGGAATCAACTCGGATTGGGATGACTCTACCCGGGCGAACGACAAAGTGCCTCCGCTT	hypothetical protein	NA	up	up	up	NA	NA	up	up	up	NA	1.39078	1.86337	1.72568	NA	NA	2.57722	1.81859	1.44105		up		GT_Spec_645932501_21376	XP_002557627	8309053	Pc12g07940	B6GXM5	GO:0004553; GO:0005975	carbohydrate metabolic process [GO:0005975]	NA	hydrolase activity, hydrolyzing O-glycosyl compounds [GO:0004553]
GT_Spec_645932511_21597	645932511	XP_002557637	ATGGCCGCGCCAGGCTGTTCATTGCGGCGCACAGCACTCGCTTCTTCATCGCTATTCAGG	ketopantoate hydroxymethyltransferase (EC 2.1.2.11)	NA	NA	up	up	NA	up	up	NA	up	NA	NA	1.09201	1.62071	NA	1.95601	1.86341	NA	1.09511		up		GT_Spec_645932511_21597	XP_002557637	8309063	Pc12g08040	B6GXN5	GO:0003864; GO:0015940	pantothenate biosynthetic process [GO:0015940]	NA	3-methyl-2-oxobutanoate hydroxymethyltransferase activity [GO:0003864]
GT_Spec_645932512_21614	645932512	XP_002557638	ATGGCGGCATGCAGGTCTCTTGTTCGCCAATGCGCTGTCCATCTGCGCTCATCCAGGCCT	hypothetical protein	up	up	up	up	NA	NA	up	up	up	1.29157	1.86891	1.45264	1.77459	NA	NA	2.65331	1.71486	1.54371		up		GT_Spec_645932512_21614	XP_002557638	8309065	Pc12g08060	B6GXN6	GO:0004177; GO:0030145	NA	NA	aminopeptidase activity [GO:0004177]; manganese ion binding [GO:0030145]
GT_Spec_645932518_21771	645932518	XP_002557644	ATGTTTGATCTACCAAATGCTAAGCGCGTCCGCCGCGATGAGATGCGCTCTCCGGCGTCA	hypothetical protein	NA	up	up	up	up	NA	up	NA	up	NA	1.11045	1.37163	1.85315	1.46481	NA	1.41383	NA	1.20757		up		GT_Spec_645932518_21771	XP_002557644	8309071	Pc12g08120	B6GXY2	NA	NA	NA	NA
GT_Spec_645932551_22284	645932551	XP_002557674	AATCCCGAGACGCTACCTCCGTTTTCTTCGACACCCTATGGACCGGCGGGGTTTGGCTCT	hypothetical protein	NA	NA	up	up	NA	NA	up	up	up	NA	NA	1.35741	2.38903	NA	NA	2.14276	1.51073	1.26313		up		GT_Spec_645932551_22284	XP_002557674	8309103	Pc12g08440	B6GY91	NA	NA	NA	NA
GT_Spec_645932565_22462	645932565	XP_002557688	ATGGGTTCATCAGTTCCAGCTCTGTCGGCCTTGAATGGCCCGACCTATGTTACAGCCCAG	hypothetical protein	NA	up	up	NA	up	up	up	NA	up	NA	1.31497	1.42345	NA	1.49011	1.82082	1.79425	NA	1.13739		up		GT_Spec_645932565_22462	XP_002557688	8309117	Pc12g08580	B6GYA5	GO:0016903	NA	NA	oxidoreductase activity, acting on the aldehyde or oxo group of donors [GO:0016903]
GT_Spec_645932566_22514	645932566	XP_002557689	ATGGGCAAATCATCCAAGGACAAGCGCGATGCTTATTACCGACTTGCCAAGGAGCAAAAT	hypothetical protein	up	up	up	up	up	NA	up	NA	up	1.45266	1.47607	1.27802	1.66597	1.0983	NA	2.73983	NA	1.44469		up		GT_Spec_645932566_22514	XP_002557689	8309118	Pc12g08590	B6GYA6	GO:0002128; GO:0002181; GO:0005737; GO:0008175	cytoplasmic translation [GO:0002181]; tRNA nucleoside ribose methylation [GO:0002128]	cytoplasm [GO:0005737]	tRNA methyltransferase activity [GO:0008175]
GT_Spec_645932578_22832	645932578	XP_002557701	ATATTTTCGCTGATCTCCATCTTCTTTGAGGGATATGACCAAGGTGTGATGGGTGGCGTC	hypothetical protein	up	up	NA	NA	NA	up	NA	up	NA	1.07251	1.71682	NA	NA	NA	1.89582	NA	1.07606	NA		up		GT_Spec_645932578_22832	XP_002557701	8310605	Pc12g08710	B6GYK0	GO:0016021; GO:0022857	NA	integral component of membrane [GO:0016021]	transmembrane transporter activity [GO:0022857]
GT_Spec_645932580_22879	645932580	XP_002557703	ATGTTCAATCTACACCGCATCACCTGTCTTCGGGCTTTTCTTGTGGCCCTCGCTCTTGGG	hypothetical protein	up	NA	NA	NA	up	up	up	up	up	1.10053	NA	NA	NA	1.78453	1.57885	1.95527	1.3318	1.0788		up		GT_Spec_645932580_22879	XP_002557703	8310607	Pc12g08730	B6GYK2	NA	NA	NA	NA
GT_Spec_645932590_23120	645932590	XP_002557713	CGCAAGCGAGCTGTCCGAGCGTGCGATGGTTGTCGCCGGGTGAAAGAGAAATGCGAAGGA	hypothetical protein	up	up	NA	NA	NA	up	up	NA	up	1.90801	1.09457	NA	NA	NA	1.39794	1.29797	NA	1.13267		up		GT_Spec_645932590_23120	XP_002557713	8310618	Pc12g08840	B6GYL2	GO:0000981; GO:0003677; GO:0005634; GO:0006351; GO:0008270	transcription, DNA-templated [GO:0006351]	nucleus [GO:0005634]	DNA binding [GO:0003677]; RNA polymerase II transcription factor activity, sequence-specific DNA binding [GO:0000981]; zinc ion binding [GO:0008270]
GT_Spec_645932602_23391	645932602	XP_002557725	ATGCGTCTCAGCCAAGTCGTTTTCCTTTCTCTGTTTGGCTTCGCCGCCGCCGCCCCTGCT	hypothetical protein	NA	NA	up	up	NA	up	up	up	up	NA	NA	1.60435	1.92145	NA	1.20706	1.70538	3.59506	1.38441		up		GT_Spec_645932602_23391	XP_002557725	8310631	Pc12g08970	B6GYW4	NA	NA	NA	NA
GT_Spec_645932618_23680	645932618	XP_002557741	ATGAATCTGTTTCAAGGAGCACGATTCTGGCTATCTCTAACTGTTCCACAAAGGCAGAGG	hypothetical protein	up	up	NA	up	up	up	up	up	up	1.80309	1.58536	NA	1.30421	1.55999	1.33654	2.62349	1.11767	1.53476		up		GT_Spec_645932618_23680	XP_002557741	8310648	Pc12g09140	B6GZ74	GO:0003677	NA	NA	DNA binding [GO:0003677]
GT_Spec_645932623_23823	645932623	XP_002557746	ATGCTTCATATACCAATGCGTGAAAATCACAGTGCTCAGGCTTCCACCAAGGCCGTGATC	hypothetical protein	up	up	up	NA	NA	NA	up	NA	NA	1.19417	1.15776	1.6133	NA	NA	NA	1.81765	NA	NA		up		GT_Spec_645932623_23823	XP_002557746	8310653	Pc12g09190	B6GZ79	GO:0009058; GO:0016779	biosynthetic process [GO:0009058]	NA	nucleotidyltransferase activity [GO:0016779]
GT_Spec_645932629_23962	645932629	XP_002557752	GAGGTCACCGGCGAGAAAGTCTCCAAGACTGAATTGAAGAGACGCCAGAAGCAGCGTGAG	lysyl-tRNA synthetase, class II (EC 6.1.1.6)	up	NA	up	up	NA	NA	up	NA	up	1.02411	NA	1.28737	1.91556	NA	NA	1.70556	NA	1.02779		up		GT_Spec_645932629_23962	XP_002557752	8310659	Pc12g09250	B6GZ85	GO:0003676; GO:0004824; GO:0005524; GO:0005737; GO:0006430	lysyl-tRNA aminoacylation [GO:0006430]	cytoplasm [GO:0005737]	ATP binding [GO:0005524]; lysine-tRNA ligase activity [GO:0004824]; nucleic acid binding [GO:0003676]
GT_Spec_645932641_24209	645932641	XP_002557764	TCGGAGCTCCTCCTCCCCGAATTCGAAGTAATCCATTTCATCCAAAGCCTGTCAGCCGCA	hypothetical protein	up	NA	up	NA	NA	NA	up	up	up	1.35989	NA	1.7594	NA	NA	NA	1.39782	1.03894	1.00349		up		GT_Spec_645932641_24209	XP_002557764	8310671	Pc12g09370	B6GZ97	NA	NA	NA	NA
GT_Spec_645932652_24391	645932652	XP_002557775	ATGCGGGAGTTCACAGAACGCCGGACTAGCAGTGGTGGTCAGGGATCGGAGAGTAAGAGA	hypothetical protein	NA	NA	up	up	NA	up	up	NA	NA	NA	NA	1.1971	1.36297	NA	1.691	1.47051	NA	NA		up		GT_Spec_645932652_24391	XP_002557775	8304243	Pc12g09480	B6GZH6	NA	NA	NA	NA
GT_Spec_645932658_24533	645932658	XP_002557781	ATGAAGCGACAAGTACAGAAACCTGAGACCCGAACAGGCCCAAGGATGTGGAAATGTAAA	hypothetical protein	up	NA	NA	NA	up	up	NA	up	NA	1.25018	NA	NA	NA	1.35671	1.61812	NA	1.61093	NA		up		GT_Spec_645932658_24533	XP_002557781	8304249	Pc12g09540	B6GZI2	GO:0000981; GO:0003676; GO:0005634; GO:0008270	NA	nucleus [GO:0005634]	nucleic acid binding [GO:0003676]; RNA polymerase II transcription factor activity, sequence-specific DNA binding [GO:0000981]; zinc ion binding [GO:0008270]
GT_Spec_645932661_24593	645932661	XP_002557784	ATGACTACTCTATCAACATCCCGGGGTCACCAGGCCCTCGCCACAAGCGCTGTGTTTACA	hypothetical protein	up	NA	up	up	up	NA	NA	up	up	1.66258	NA	1.7884	1.28382	1.35008	NA	NA	1.46579	1.12169		up		GT_Spec_645932661_24593	XP_002557784	8304252	Pc12g09570	B6GZI5	GO:0016021	NA	integral component of membrane [GO:0016021]	NA
GT_Spec_645932668_24738	645932668	XP_002557791	ATGGGTTTCGGGATTCACAATCCGCTGCCCGCGTCTATGAGCAGCGAGTGCAAGAAGGCT	hypothetical protein	up	up	up	up	up	up	up	up	up	1.39813	1.85584	1.79312	1.51283	1.16957	2.19416	2.33649	1.84314	1.76291		up		GT_Spec_645932668_24738	XP_002557791	8304260	Pc12g09650	B6GZR4	NA	NA	NA	NA
GT_Spec_645932672_24839	645932672	XP_002557795	ATGCGGGTTAACATTATTTCTCTGGTGGCTCTGGCTGCTACAGCTGCAGGTCTCACTGTC	hypothetical protein	up	up	up	up	NA	up	up	NA	up	2.21021	1.46153	1.36193	1.03819	NA	1.02498	1.78105	NA	1.29824		up		GT_Spec_645932672_24839	XP_002557795	8304264	Pc12g09690	B6GZR8	NA	NA	NA	NA
GT_Spec_645932677_24961	645932677	XP_002557800	ATGACCACAGATAAGACAGACTCAATCCTGATCGTGGGTGCCGGGGTCTTCGGACTTTCG	hypothetical protein	up	up	up	up	NA	up	up	up	up	1.85053	1.74212	1.4276	1.80229	NA	1.40316	1.69043	1.64382	1.53531		up		GT_Spec_645932677_24961	XP_002557800	8304269	Pc12g09740	B6GZS3	GO:0016491	NA	NA	oxidoreductase activity [GO:0016491]
GT_Spec_645932705_25624	645932705	XP_002557828	ATGAAGTACGCATACGTTCTCACGGCTATTGCCGCCATTGCTTCCAAGGTCGCCGCTGTC	hypothetical protein	up	up	up	up	NA	up	up	up	up	2.76571	1.11045	2.98639	2.01311	NA	1.27899	2.87147	1.44303	1.89447		up		GT_Spec_645932705_25624	XP_002557828	8304298	Pc12g10030	B6H075	GO:0000272; GO:0005576; GO:0016829	polysaccharide catabolic process [GO:0000272]	extracellular region [GO:0005576]	lyase activity [GO:0016829]
GT_Spec_645932720_25973	645932720	XP_002557842	ATGTCAAACCAAACACCTGAATCCTGGGAGGATGAGCTTTCCCGACAGGCTGAGGGCGTC	hypothetical protein	NA	up	up	up	NA	up	up	NA	up	NA	1.53771	1.24546	1.25103	NA	1.51553	1.35136	NA	1.00891		up		GT_Spec_645932720_25973	XP_002557842	8304313	Pc12g10180	B6H089	GO:0000287; GO:0000288; GO:0002184; GO:0003747; GO:0003924; GO:0005085; GO:0005525; GO:0005829; GO:0008022; GO:0018444; GO:0019003	cytoplasmic translational termination [GO:0002184]; nuclear-transcribed mRNA catabolic process, deadenylation-dependent decay [GO:0000288]	cytosol [GO:0005829]; translation release factor complex [GO:0018444]	GDP binding [GO:0019003]; GTPase activity [GO:0003924]; GTP binding [GO:0005525]; guanyl-nucleotide exchange factor activity [GO:0005085]; magnesium ion binding [GO:0000287]; protein C-terminus binding [GO:0008022]; translation release factor activity [GO:0003747]
GT_Spec_645932726_26115	645932726	XP_002557847	AAGCGTCAGAGACAGACAGATGATCATACTCCAGATGTCTATCAGGAACTGTTGGAGGAG	hypothetical protein	up	up	NA	up	up	up	NA	up	up	1.18733	1.14414	NA	1.45572	1.50015	1.27789	NA	1.16238	1.08367		up		GT_Spec_645932726_26115	XP_002557847	8304318	Pc12g10230	B6H0G4	GO:0003684; GO:0005634; GO:0006289	nucleotide-excision repair [GO:0006289]	nucleus [GO:0005634]	damaged DNA binding [GO:0003684]
GT_Spec_645932730_26217	645932730	XP_002557851	CCAGAGCTTCCCGATGTCTGTACCGATGAAGTCGGTTTCAAAGGCGTCTCCGGGGACGCA	hypothetical protein	NA	NA	up	up	NA	up	up	NA	NA	NA	NA	1.3114	1.02749	NA	1.21221	1.18327	NA	NA		up		GT_Spec_645932730_26217	XP_002557851	8304406	Pc12g10280	B6H0G8	NA	NA	NA	NA
GT_Spec_645932733_26311	645932733	XP_002557854	ATGTCGGCTTCTCCTTCCAACCTTCAGTCGACCAAGCGTCCTCTCGAGGACCCTTCGTCG	hypothetical protein	NA	up	up	up	up	up	NA	up	up	NA	2.05966	1.5256	1.20492	1.10334	1.06257	NA	1.25243	1.17418		up		GT_Spec_645932733_26311	XP_002557854	8313093	Pc12g10310	B6H0H1	GO:0003723	NA	NA	RNA binding [GO:0003723]
GT_Spec_645932737_26466	645932737	XP_002557858	ATGTCTGGCCACATCAAGTTCGCGGAGCCCACCCCGGATAAGGCTAGCAAAGACGGCGCT	hypothetical protein	up	up	NA	NA	up	up	NA	NA	NA	1.12135	1.02294	NA	NA	1.05755	1.9676	NA	NA	NA		up		GT_Spec_645932737_26466	XP_002557858	8313098	Pc12g10360	B6H0H5	GO:0016021; GO:0055085	transmembrane transport [GO:0055085]	integral component of membrane [GO:0016021]	NA
GT_Spec_645932749_26782	645932749	XP_002557870	ATGCTTCCCACGCCAGATACTTCCCACGTATCCTTTGATACCATCTACGAGCCGTCAGAG	hypothetical protein	NA	up	up	up	up	up	up	NA	up	NA	1.63226	1.15831	1.27638	1.33442	1.27632	1.46735	NA	1.18315		up		GT_Spec_645932749_26782	XP_002557870	8313111	Pc12g10490	B6H0Q7	GO:0003676; GO:0008168	NA	NA	methyltransferase activity [GO:0008168]; nucleic acid binding [GO:0003676]
GT_Spec_645932753_26829	645932753	XP_002557874	ATGGCATCCATCTTCACCTATGACCCTGACCCACCTCGGGTGTCATCCCCGTGGTCAACG	hypothetical protein	NA	up	up	NA	NA	up	up	NA	NA	NA	1.27686	1.14751	NA	NA	1.12147	1.55171	NA	NA		up		GT_Spec_645932753_26829	XP_002557874	8313115	Pc12g10530	B6H0R1	GO:0003924; GO:0005525	NA	NA	GTPase activity [GO:0003924]; GTP binding [GO:0005525]
GT_Spec_645932763_27029	645932763	XP_002557884	ATGGACTCCCTCAACATCCCACAGACCCAAACCGTCGCTCTCGTCCGTTCACTAGGTGGG	hypothetical protein	NA	up	up	up	up	up	up	NA	up	NA	1.68912	1.30751	1.35547	1.82187	1.33187	2.31479	NA	1.40056		up		GT_Spec_645932763_27029	XP_002557884	8313125	Pc12g10630	B6H0S1	GO:0008270; GO:0016491	NA	NA	oxidoreductase activity [GO:0016491]; zinc ion binding [GO:0008270]
GT_Spec_645932766_27083	645932766	XP_002557887	ATGGCTCGTTTCATTTCTCAACCTAACCTCCCGACACCAATTTCCTTCATGATCTGGATG	hypothetical protein	up	NA	up	up	up	up	NA	up	up	1.43482	NA	1.2081	1.2155	1.32523	1.01459	NA	1.25927	1.08315		up		GT_Spec_645932766_27083	XP_002557887	8313128	Pc12g10660	B6H0S4	NA	NA	NA	NA
GT_Spec_645932781_27416	645932781	XP_002557902	ATGGCTTCTGAAGCATCTACCTCTGCCAACGGCGGATCCCTCGCTGCCATGTTGGAACAA	hypothetical protein	up	up	up	up	NA	up	up	NA	up	1.35423	1.5759	1.45385	1.46492	NA	1.67679	1.13413	NA	1.19658		up		GT_Spec_645932781_27416	XP_002557902	8313144	Pc12g10820	B6H104	NA	NA	NA	NA
GT_Spec_645932794_27856	645932794	XP_002557915	CCTCCATCCTCCAACACCGCGCAGCCTTCCACCGCCAATCCTGCAAGCCATGGTGTTAGA	hypothetical protein	up	NA	up	up	NA	NA	NA	up	NA	1.05186	NA	1.42268	1.50953	NA	NA	NA	1.30016	NA		up		GT_Spec_645932794_27856	XP_002557915	8313157	Pc12g10950	B6GWT8	GO:0003723	NA	NA	RNA binding [GO:0003723]
GT_Spec_645932805_28203	645932805	XP_002557926	ATGAATTCTTCATCATACCGCTCGTTTGCCGCTCGGCCATTGATGCTGAGTCTGGCCAAG	hypothetical protein	up	NA	up	NA	up	NA	up	NA	up	1.60511	NA	1.36264	NA	1.36882	NA	1.65006	NA	1.09638		up		GT_Spec_645932805_28203	XP_002557926	8313168	Pc12g11060	B6GWU9	GO:0005623; GO:0007005; GO:0016021; GO:0030026	cellular manganese ion homeostasis [GO:0030026]; mitochondrion organization [GO:0007005]	cell [GO:0005623]; integral component of membrane [GO:0016021]	NA
GT_Spec_645932808_28284	645932808	XP_002557929	ATGGGACGGTTTCACTATCTACTCGGTTTGCTGCTATTATTTATTTGCTCATTTCTCTGG	hypothetical protein	up	NA	up	up	NA	up	up	up	up	1.12597	NA	1.4298	1.92781	NA	1.33806	2.48626	3.0576	1.63173		up		GT_Spec_645932808_28284	XP_002557929	8313171	Pc12g11090	B6GWV2	NA	NA	NA	NA
GT_Spec_645932811_28356	645932811	XP_002557932	GCGGCCTCTATCGTGATTGGCGGCGTTGTCTTCCAGAATAGTATGGGCCAGAAGCAGTCC	hypothetical protein	up	NA	up	up	NA	up	up	up	up	1.54278	NA	1.16492	1.33276	NA	1.60852	2.43512	1.4674	1.38106		up		GT_Spec_645932811_28356	XP_002557932	8308805	Pc12g11120	B6GWV5	GO:0016021	NA	integral component of membrane [GO:0016021]	NA
GT_Spec_645932824_28590	645932824	XP_002557945	ATGTCATCGAACGACGAACCGGTCGTCGCCCCTACTCCTGTGGAGGTCGATGAAAATGAG	hypothetical protein	up	up	up	NA	NA	up	up	up	up	1.34549	1.2421	1.74961	NA	NA	1.11569	1.84747	1.12397	1.22976		up		GT_Spec_645932824_28590	XP_002557945	8307520	Pc12g11270	B6GX48	NA	NA	NA	NA
GT_Spec_645932830_28806	645932830	XP_002557951	CAAGCAGTCCCCAATGCTGCTGCTTCGTTCCGCATCAGCATGGCTGCTATCGATCCCGAT	hypothetical protein	NA	up	up	up	NA	up	up	NA	up	NA	1.38577	1.72918	1.85066	NA	1.57201	1.23567	NA	1.18939		up		GT_Spec_645932830_28806	XP_002557951	8307526	Pc12g11330	B6GX54	GO:0000412; GO:0003755; GO:0005528; GO:0005730	histone peptidyl-prolyl isomerization [GO:0000412]	nucleolus [GO:0005730]	FK506 binding [GO:0005528]; peptidyl-prolyl cis-trans isomerase activity [GO:0003755]
GT_Spec_645932835_28864	645932835	XP_002557954	ATGCTTCGCCCTTTGCGACGAACATGGACATGTCGCAAATGCCTTCAACTGCGGCCCCAA	hypothetical protein	up	NA	up	up	NA	NA	NA	up	NA	1.26943	NA	1.35681	1.0445	NA	NA	NA	1.29368	NA		up		GT_Spec_645932835_28864	XP_002557954	8316598	Pc12g11360	B6GX57	GO:0004222; GO:0005759; GO:0006627; GO:0006879; GO:0046872; GO:0050821	cellular iron ion homeostasis [GO:0006879]; protein processing involved in protein targeting to mitochondrion [GO:0006627]; protein stabilization [GO:0050821]	mitochondrial matrix [GO:0005759]	metal ion binding [GO:0046872]; metalloendopeptidase activity [GO:0004222]
GT_Spec_645932858_29523	645932858	XP_002557976	ATGTCGAAGACACGTCCTGCCACCTCGGGATATGCCCGACTCGCCCAGGCCGAAGAAGAA	hypothetical protein	up	up	NA	up	up	up	up	NA	up	1.16277	1.14888	NA	1.03511	1.93319	1.62749	1.73971	NA	1.19323		up		GT_Spec_645932858_29523	XP_002557976	8307552	Pc12g11590	B6GXG0	GO:0005524; GO:0016301	NA	NA	ATP binding [GO:0005524]; kinase activity [GO:0016301]
GT_Spec_645932873_29887	645932873	XP_002557991	GCGGGTCAGCCATATCAGCTAGACTCAGCCACGAGTTTGGTTGTGAATACGTGGGTGACC	hypothetical protein	NA	up	up	up	up	NA	NA	up	NA	NA	1.16077	1.6022	1.06291	1.22005	NA	NA	1.17271	NA		up		GT_Spec_645932873_29887	XP_002557991	8307567	Pc12g11740	B6GXQ3	GO:0003777; GO:0005524; GO:0007018; GO:0008017; GO:0016021; GO:0016459; GO:0016758	microtubule-based movement [GO:0007018]	integral component of membrane [GO:0016021]; myosin complex [GO:0016459]	ATP binding [GO:0005524]; microtubule binding [GO:0008017]; microtubule motor activity [GO:0003777]; transferase activity, transferring hexosyl groups [GO:0016758]
GT_Spec_645932885_30419	645932885	XP_002558003	ATGAGTCCACCGACAGCTTTAGATGTCAACTTGGTGGGCGTCACAGATACCTCGACTGTC	hypothetical protein	up	NA	NA	NA	NA	up	up	up	up	2.63486	NA	NA	NA	NA	1.11322	1.97177	1.06286	1.22201		up		GT_Spec_645932885_30419	XP_002558003	8307579	Pc12g11860	B6GY09	GO:0003824; GO:0009058; GO:0030170	biosynthetic process [GO:0009058]	NA	catalytic activity [GO:0003824]; pyridoxal phosphate binding [GO:0030170]
GT_Spec_645932901_30808	645932901	XP_002558019	GACATCTCCGATGCCGATTCCGATGTGCTCGCGGACTATGTTTTGGCGCTAGTTAGGTCC	hypothetical protein	up	NA	up	up	NA	NA	up	up	up	1.01074	NA	1.7171	1.24431	NA	NA	1.02383	1.30387	1.03545		up		GT_Spec_645932901_30808	XP_002558019	8312675	Pc12g12030	B6GY25	GO:0003723; GO:0006397; GO:0046872	mRNA processing [GO:0006397]	NA	metal ion binding [GO:0046872]; RNA binding [GO:0003723]
GT_Spec_645932919_31255	645932919	XP_002558037	ATGGCTCCTTTATTGAGGTCTGATGCGGACTATTTTAGGGATAAGGCGCGGAGGGATCTT	hypothetical protein	up	up	NA	NA	up	up	up	up	up	1.94841	1.16322	NA	NA	1.43744	1.68984	1.78404	1.71937	1.40157		up		GT_Spec_645932919_31255	XP_002558037	8312694	Pc12g12220	B6GYC7	GO:0006904; GO:0016021	vesicle docking involved in exocytosis [GO:0006904]	integral component of membrane [GO:0016021]	NA
GT_Spec_645932922_31359	645932922	XP_002558040	GCGGAGACCGTTACCAATATCCCCTCTACCGATTTTCCTGGCCATTGGCCCGGAGAGTCG	hypothetical protein	NA	up	up	up	NA	up	NA	NA	NA	NA	1.4941	1.13242	1.14841	NA	1.08165	NA	NA	NA		up		GT_Spec_645932922_31359	XP_002558040	8312697	Pc12g12250	B6GYD0	GO:0003899; GO:0006351; GO:0046983	transcription, DNA-templated [GO:0006351]	NA	DNA-directed 5'-3' RNA polymerase activity [GO:0003899]; protein dimerization activity [GO:0046983]
GT_Spec_645932930_31568	645932930	XP_002558048	ATGTCTTATCAACCTAACCAACCTCCGTACGGAGGGTACGCACCCCAGTACGGCCAGCAA	hypothetical protein	NA	NA	up	NA	NA	up	up	up	NA	NA	NA	1.00394	NA	NA	1.22887	1.3378	1.01401	NA		up		GT_Spec_645932930_31568	XP_002558048	8312706	Pc12g12340	B6GYL8	GO:0005509; GO:0005544	NA	NA	calcium-dependent phospholipid binding [GO:0005544]; calcium ion binding [GO:0005509]
GT_Spec_645932934_31648	645932934	XP_002558052	ATGTCGACACCCGAGCATGCCGAGGCGCCTTCTCCGCCTCTAGAAAGAGTAAAGTCAGTT	hypothetical protein	NA	NA	NA	up	up	up	up	NA	NA	NA	NA	NA	1.10708	1.0074	1.14077	1.48626	NA	NA		up		GT_Spec_645932934_31648	XP_002558052	8312710	Pc12g12380	B6GYM2	GO:0005452; GO:0016021	NA	integral component of membrane [GO:0016021]	inorganic anion exchanger activity [GO:0005452]
GT_Spec_645932960_32095	645932960	XP_002558077	TCAGTCAACGACTTAATTAGCCACCTCCGCCGTACACAGATTCCTAATGCTTCCTCGGAT	hypothetical protein	up	NA	NA	up	NA	up	NA	up	up	1.67719	NA	NA	1.3891	NA	1.79927	NA	1.16684	1.01118		up		GT_Spec_645932960_32095	XP_002558077	8312738	Pc12g12660	B6GYY9	GO:0006644; GO:0016746	phospholipid metabolic process [GO:0006644]	NA	transferase activity, transferring acyl groups [GO:0016746]
GT_Spec_645932974_32424	645932974	XP_002558091	CATACCTACGTGCCTAATGAAGGTTACGTGAACCCTGATACTGCAGACTCCGCCGAGGCG	hypothetical protein	NA	up	up	up	NA	up	NA	NA	up	NA	1.93866	1.58969	2.40962	NA	1.37339	NA	NA	1.11093		up		GT_Spec_645932974_32424	XP_002558091	8317406	Pc12g12830	B6GZ99	GO:0004674; GO:0005524	NA	NA	ATP binding [GO:0005524]; protein serine/threonine kinase activity [GO:0004674]
GT_Spec_645932975_32451	645932975	XP_002558092	ATGGCGTCATCACAGTCCTCTTCATCATCTATTCGTCCGCAGGCTGGACTGAACGAGGGG	hypothetical protein	NA	NA	up	NA	up	up	up	up	NA	NA	NA	1.21699	NA	1.40542	1.56852	1.07741	1.09057	NA		up		GT_Spec_645932975_32451	XP_002558092	8317407	Pc12g12840	A7KAM6	GO:0006914; GO:0034045	autophagy [GO:0006914]	phagophore assembly site membrane [GO:0034045]	NA
GT_Spec_645932982_32671	645932982	XP_002558099	ATGCTTTCCTTCCTCACCTTAGTATGCTTCTTCTCCATCGGTCTGGCCTTGAGTATCAAA	hypothetical protein	up	up	up	up	up	up	up	NA	up	2.34375	1.80327	1.18801	2.05916	3.07098	2.493	1.09792	NA	1.8546		up		GT_Spec_645932982_32671	XP_002558099	8317414	Pc12g12910	B6GZA7	GO:0031222; GO:0046558	arabinan catabolic process [GO:0031222]	NA	arabinan endo-1,5-alpha-L-arabinosidase activity [GO:0046558]
GT_Spec_645932991_32954	645932991	XP_002558108	ATGCTTCTCAGGCTACTTGTTATGGCAGTAGGGATACCATCGGTGGCTCTTGCTGCCTCT	hypothetical protein	up	NA	up	up	up	up	up	NA	up	2.17831	NA	1.30296	1.30404	1.75628	1.94012	2.08591	NA	1.4903		up		GT_Spec_645932991_32954	XP_002558108	8317423	Pc12g13000	B6GZB6	GO:0016614; GO:0050660	NA	NA	flavin adenine dinucleotide binding [GO:0050660]; oxidoreductase activity, acting on CH-OH group of donors [GO:0016614]
GT_Spec_645932994_33022	645932994	XP_002558111	ATGGACTTTTGGTCTCGTCTCATCGGCGGCTCGCGCGCCCTGGCCAACAAATCCTCCAAG	hypothetical protein	up	NA	NA	NA	up	up	up	NA	NA	1.00305	NA	NA	NA	1.62788	1.49535	1.35686	NA	NA		up		GT_Spec_645932994_33022	XP_002558111	8317426	Pc12g13030	B6GZB9	NA	NA	NA	NA
GT_Spec_645933007_33298	645933007	XP_002558124	ATGCTTTCTTCAACACGTTCATTGAGCGCTGGGTCGCTGATGCTCGCTTTGTTATCTTCC	hypothetical protein	NA	up	NA	up	up	up	NA	NA	NA	NA	4.53129	NA	1.03971	1.46991	1.66476	NA	NA	NA		up		GT_Spec_645933007_33298	XP_002558124	8317439	Pc12g13160	B6GZK0	GO:0004553; GO:0005975	carbohydrate metabolic process [GO:0005975]	NA	hydrolase activity, hydrolyzing O-glycosyl compounds [GO:0004553]
GT_Spec_645933016_33499	645933016	XP_002558133	ATGAGAACCTCATTTGCCGCACTTGCTCTCGCTCTTTCCGGCTCTGCCATGGGTGCTCCG	hypothetical protein	up	NA	up	NA	NA	up	up	NA	up	1.42186	NA	1.68166	NA	NA	1.06452	1.526	NA	1.07571		up		GT_Spec_645933016_33499	XP_002558133	8317448	Pc12g13250	B6GZK9	NA	NA	NA	NA
GT_Spec_645933026_33702	645933026	XP_002558143	ATGCAGCTTTCAATACTTGCACTTTGCACCTTGCTATGCCCTCGGGTGCTCGGTCACCCC	hypothetical protein	up	NA	up	up	NA	up	up	up	up	2.49503	NA	1.46884	1.39285	NA	1.34206	1.99929	2.44958	1.51139		up		GT_Spec_645933026_33702	XP_002558143	8317458	Pc12g13350	B6GZT4	GO:0016021	NA	integral component of membrane [GO:0016021]	NA
GT_Spec_645933030_33769	645933030	XP_002558147	ATGCACTTGCTCGGGCATTGCTCGTCCTCCAGAGCTGCTATATTTGCACTGCTCCTTTCG	hypothetical protein	up	NA	up	up	NA	up	up	up	up	3.20012	NA	1.96211	1.87981	NA	2.88619	1.60176	2.01027	1.80943		up		GT_Spec_645933030_33769	XP_002558147	8317462	Pc12g13390	B6GZT8	GO:0008496; GO:0016021; GO:0016052	carbohydrate catabolic process [GO:0016052]	integral component of membrane [GO:0016021]	mannan endo-1,6-alpha-mannosidase activity [GO:0008496]
GT_Spec_645933035_33904	645933035	XP_002558152	ATGGGTTCAGTTATGGAATATTCTCAAATCGAGATTCCCACGCACTGTAAAGCGGGAGTG	hypothetical protein	NA	up	up	NA	up	up	up	NA	up	NA	1.90346	1.51984	NA	1.47911	1.09801	1.4714	NA	1.02111		up		GT_Spec_645933035_33904	XP_002558152	8317467	Pc12g13440	B6GZU3	GO:0008270; GO:0016491	NA	NA	oxidoreductase activity [GO:0016491]; zinc ion binding [GO:0008270]
GT_Spec_645933043_34027	645933043	XP_002558158	TCTGGTGGAGATGCTCCCGGTATGAACGGTGCCGTGCGGGCTGTTGTCCGTATGGCAATT	hypothetical protein	NA	NA	up	up	NA	NA	up	up	up	NA	NA	2.13695	1.3942	NA	NA	3.56604	1.37914	1.45482		up		GT_Spec_645933043_34027	XP_002558158	8317473	Pc12g13500	B6GZU9	GO:0003872; GO:0005524; GO:0005737; GO:0006002; GO:0046872	fructose 6-phosphate metabolic process [GO:0006002]	cytoplasm [GO:0005737]	6-phosphofructokinase activity [GO:0003872]; ATP binding [GO:0005524]; metal ion binding [GO:0046872]
GT_Spec_645933063_34488	645933063	XP_002558178	ATGGCCTCCCTTCGTACCTGGAAAATTATGAATCCACCTGACCGCGCCTCTATTGAAGCA	hypothetical protein	up	up	up	NA	NA	up	NA	NA	NA	1.0811	1.01164	1.21011	NA	NA	1.20878	NA	NA	NA		up		GT_Spec_645933063_34488	XP_002558178	8313749	Pc12g13710	B6H091	NA	NA	NA	NA
GT_Spec_645933067_34598	645933067	XP_002558182	ATGGCTCTGAAAGTTCTCATTTGTGGCGGAGGTGTCGCAGGTCCGGCCTTGGCCTACTGG	hypothetical protein	up	NA	up	up	up	up	up	up	up	5.65395	NA	1.82705	1.27047	1.87848	1.42506	1.62424	1.15966	1.91586		up		GT_Spec_645933067_34598	XP_002558182	8313753	Pc12g13750	B6H095	GO:0071949	NA	NA	FAD binding [GO:0071949]
GT_Spec_645933083_34859	645933083	XP_002558198	GCCAGTGGTCTTGCGTTTCTAGATTCTATTGTCGTCTGGGTTCTCAGAACCGCGGCAATG	hypothetical protein	NA	up	up	up	NA	up	up	NA	NA	NA	1.16447	1.37757	1.29922	NA	1.07333	1.53935	NA	NA		up		GT_Spec_645933083_34859	XP_002558198	8313770	Pc12g13920	B6H0B1	GO:0016787	NA	NA	hydrolase activity [GO:0016787]
GT_Spec_645933096_35260	645933096	XP_002558211	ATGTGCGATCCCGTATGTTCCTCCCGCTCCAGGGCTGGCTCTTGTCTCGAGGACTTGGTG	hypothetical protein	up	up	up	up	up	up	up	up	up	2.36288	1.52294	1.84699	2.56353	1.16962	2.04564	2.09239	1.99947	1.95043		up		GT_Spec_645933096_35260	XP_002558211	8313783	Pc12g14050	B6H0J2	GO:0000981; GO:0003677; GO:0005634; GO:0006351; GO:0008270	transcription, DNA-templated [GO:0006351]	nucleus [GO:0005634]	DNA binding [GO:0003677]; RNA polymerase II transcription factor activity, sequence-specific DNA binding [GO:0000981]; zinc ion binding [GO:0008270]
GT_Spec_645933099_35333	645933099	XP_002558214	ATGTCGGGTTTTCACTACGCCTTCTCACTGCCCAAATCCGCCGTCCAGCAAGCGACACCT	hypothetical protein	up	up	up	NA	up	up	up	up	up	2.21439	1.79606	1.95826	NA	1.66774	1.79109	1.86379	1.00703	1.50059		up		GT_Spec_645933099_35333	XP_002558214	8313786	Pc12g14080	B6H0J5	GO:0016021; GO:0055085	transmembrane transport [GO:0055085]	integral component of membrane [GO:0016021]	NA
GT_Spec_645933102_35388	645933102	XP_002558217	ATGGCTGCCTCCCTTCAAGCTGTTCGTGAGGCTGCCCTCGATGGCCGCATGCACAACATA	hypothetical protein	up	up	up	NA	NA	up	up	NA	up	2.39012	1.38613	1.9354	NA	NA	1.34776	2.59182	NA	1.42489		up		GT_Spec_645933102_35388	XP_002558217	8313789	Pc12g14110	B6H0J8	GO:0016021; GO:0016620	NA	integral component of membrane [GO:0016021]	oxidoreductase activity, acting on the aldehyde or oxo group of donors, NAD or NADP as acceptor [GO:0016620]
GT_Spec_645933109_35519	645933109	XP_002558224	CTTCTCATTGGCCTCAGCGTGTTGTTCTGTGGTGTCATTTTGATTGCCGTCAAGGTGCAG	hypothetical protein	up	up	NA	NA	up	up	up	up	up	1.45364	1.25329	NA	NA	3.53771	1.30469	1.89866	2.17015	1.65328		up		GT_Spec_645933109_35519	XP_002558224	8313796	Pc12g14180	B6H0S8	GO:0016021; GO:0022857	NA	integral component of membrane [GO:0016021]	transmembrane transporter activity [GO:0022857]
GT_Spec_645933123_35781	645933123	XP_002558238	GATCTGACTTCGCCCTTCTACCAGCTTGGAGCGCAGCATGACAAGAAACGTTCGTATCCT	hypothetical protein	NA	up	NA	up	up	up	NA	up	up	NA	1.55335	NA	1.93883	1.59844	1.42123	NA	1.76472	1.30526		up		GT_Spec_645933123_35781	XP_002558238	8308253	Pc12g14330	B6H0U2	GO:0016021; GO:0031965; GO:0055088	lipid homeostasis [GO:0055088]	integral component of membrane [GO:0016021]; nuclear membrane [GO:0031965]	NA
GT_Spec_645933148_36278	645933148	XP_002558263	ATGAATTGTGGTTGGTACGTGCTCCGAACTGCAGTTGGCTGTAGTTGCCTCGGAATTGGT	hypothetical protein	up	NA	NA	up	NA	up	up	up	up	2.5605	NA	NA	3.43386	NA	2.89329	2.40014	3.31302	2.14213		up		GT_Spec_645933148_36278	XP_002558263	8308278	Pc12g14580	B6H129	NA	NA	NA	NA
GT_Spec_645933149_36283	645933149	XP_002558264	ATGCTGTTCAAGAAACGCCACTCGTCTGATACCTCGACGCTCGAGGGGACGCAGACCTCC	hypothetical protein	up	NA	NA	up	NA	up	up	up	up	2.05431	NA	NA	2.86654	NA	2.74937	2.11401	2.18641	1.60399		up		GT_Spec_645933149_36283	XP_002558264	8308279	Pc12g14590	B6H130	GO:0005886; GO:0015250; GO:0016021; GO:0030437	ascospore formation [GO:0030437]	integral component of membrane [GO:0016021]; plasma membrane [GO:0005886]	water channel activity [GO:0015250]
GT_Spec_645933150_36299	645933150	XP_002558265	TTTGCTGACCGAGTGAACCGCCTCAAAGCTGGTGAAGGATTGGACCATGATAGGATGCTT	hypothetical protein	up	NA	NA	up	up	NA	up	NA	NA	1.16308	NA	NA	1.27485	2.13131	NA	1.23176	NA	NA		up		GT_Spec_645933150_36299	XP_002558265	8308281	Pc12g14610	B6H131	NA	NA	NA	NA
GT_Spec_645933195_37149	645933195	XP_002558310	CGACAGGTCCTTCGGCTGTTGAATGGGTCAAAATATGGCGACTTCGATCCGCCCGCCAAT	hypothetical protein	up	NA	up	up	NA	NA	NA	up	NA	1.01346	NA	1.52966	1.30127	NA	NA	NA	1.27278	NA		up		GT_Spec_645933195_37149	XP_002558310	8308162	Pc12g15070	B6GX76	GO:0008270; GO:0016021	NA	integral component of membrane [GO:0016021]	zinc ion binding [GO:0008270]
GT_Spec_645933202_37280	645933202	XP_002558317	ATGATGGGTGCTAATGTCCTCCCTCTACCAGCGCATTTGACTTCGCGGTCGGCCTCCAGC	hypothetical protein	NA	up	up	NA	up	NA	up	NA	up	NA	1.6277	1.87099	NA	1.0151	NA	1.25975	NA	1.00482		up		GT_Spec_645933202_37280	XP_002558317	8308169	Pc12g15140	B6GX83	NA	NA	NA	NA
GT_Spec_645933209_37455	645933209	XP_002558324	GGCACGAAACCAACACGGTGGGCCCCGACTGACCCTCTTGGATTCTCGAGTGATCCAGAG	hypothetical protein	up	up	up	NA	up	NA	NA	NA	NA	1.57171	1.13332	1.33567	NA	1.68612	NA	NA	NA	NA		up		GT_Spec_645933209_37455	XP_002558324	8308177	Pc12g15220	B6GXG8	NA	NA	NA	NA
GT_Spec_645933211_37483	645933211	XP_002558326	ATGGCTGGCAATACGCTAGCAATTCGCAAGATGGCTCCGTCCATCATGCAGCTGTCGTCG	hypothetical protein	up	up	up	up	NA	NA	NA	up	up	1.70784	2.15152	1.55642	1.42453	NA	NA	NA	1.49263	1.33433		up		GT_Spec_645933211_37483	XP_002558326	8308179	Pc12g15240	B6GXH0	GO:0016021; GO:0016491	NA	integral component of membrane [GO:0016021]	oxidoreductase activity [GO:0016491]
GT_Spec_645933214_37530	645933214	XP_002558329	ATGAAGGTTGCCCCTCAATCTGCTCTGTCTTTTGAAACCTTTCGAGCATGTGGGTTGTGT	hypothetical protein	up	up	up	up	up	up	NA	up	up	2.91681	1.45063	2.40682	1.91528	1.95961	2.08766	NA	2.58909	1.93495		up		GT_Spec_645933214_37530	XP_002558329	8308182	Pc12g15270	B6GXH3	NA	NA	NA	NA
GT_Spec_645933232_37895	645933232	XP_002558347	ATGAAGCTCTCCTGGTCTCTCGTGCTGTCATCTGCAGCCGCAGCCACTGCGAGCTATTCA	hypothetical protein	up	NA	up	up	up	up	up	NA	up	1.68458	NA	1.42154	1.85178	1.02597	1.28689	1.41029	NA	1.2139		up		GT_Spec_645933232_37895	XP_002558347	8308202	Pc12g15470	B6GXS4	GO:0003993; GO:0046872	NA	NA	acid phosphatase activity [GO:0003993]; metal ion binding [GO:0046872]
GT_Spec_645933247_38193	645933247	XP_002558362	ATGGACTCTGCAGAATTTGCCCCGTTCCAGGACAAGTTAACCTCCGCTTTGGTGCAGGTG	hypothetical protein	up	up	NA	NA	NA	up	up	NA	NA	1.56108	1.09614	NA	NA	NA	1.20711	1.25993	NA	NA		up		GT_Spec_645933247_38193	XP_002558362	8308217	Pc12g15620	B6GY31	GO:0000166; GO:0000176; GO:0003676; GO:0006396; GO:0008408	RNA processing [GO:0006396]	nuclear exosome (RNase complex) [GO:0000176]	3'-5' exonuclease activity [GO:0008408]; nucleic acid binding [GO:0003676]; nucleotide binding [GO:0000166]
GT_Spec_645933252_38322	645933252	XP_002558367	ATGGCTTCCTTTCTCCCTGTCAACAACTCGGCCCCTGAAGACCACGCGATGGATGGAGCA	hypothetical protein	up	up	up	up	NA	NA	NA	up	up	2.26326	1.23415	2.02338	1.91443	NA	NA	NA	1.88455	1.40444		up		GT_Spec_645933252_38322	XP_002558367	8308223	Pc12g15680	B6GY36	GO:0003676	NA	NA	nucleic acid binding [GO:0003676]
GT_Spec_645933254_38360	645933254	XP_002558369	ATGGTGAAGGGCGCTGCCGCCAACCTCATCCGCGTCGAAATGTGGAATCGGCACGACAAC	hypothetical protein	NA	up	up	NA	NA	up	up	up	up	NA	1.32589	1.76109	NA	NA	1.80576	2.17645	1.02396	1.21456		up		GT_Spec_645933254_38360	XP_002558369	8308225	Pc12g15700	B6GY38	GO:0016021	NA	integral component of membrane [GO:0016021]	NA
GT_Spec_645933261_38499	645933261	XP_002558376	ATGTATTGCCATTGGCGTATACACTGCTTTCGAGCTCCCTTGAGAAGATTTGCATCTCAA	hypothetical protein	up	NA	up	up	up	NA	up	up	up	1.81634	NA	1.22404	1.1425	1.11547	NA	1.58137	1.51448	1.1259		up		GT_Spec_645933261_38499	XP_002558376	8308232	Pc12g15770	B6GY45	GO:0003747; GO:0005762	NA	mitochondrial large ribosomal subunit [GO:0005762]	translation release factor activity [GO:0003747]
GT_Spec_645933268_38732	645933268	XP_002558383	ATGATGTTCACCAAGACTCTCGGCCTTGCTGCCCTCTTCTCCACCATCGCCTCGGCCCTT	hypothetical protein	up	NA	up	up	NA	up	NA	up	up	3.11817	NA	2.23749	2.96409	NA	1.74457	NA	2.89057	1.77119		up		GT_Spec_645933268_38732	XP_002558383	8306593	Pc12g15840	B6GYD8	NA	NA	NA	NA
GT_Spec_645933274_38877	645933274	XP_002558389	ATGCAGATATGGCGGCGGACCTTCACCACATCTGTGGGCAGACTTACCCATAGCTCAATT	asparaginyl-tRNA synthetase (EC 6.1.1.22)	NA	up	NA	NA	up	up	up	up	NA	NA	1.22984	NA	NA	1.16859	1.52237	1.58173	1.24265	NA		up		GT_Spec_645933274_38877	XP_002558389	8306600	Pc12g15910	B6GYE4	GO:0004816; GO:0005524; GO:0005737; GO:0006421	asparaginyl-tRNA aminoacylation [GO:0006421]	cytoplasm [GO:0005737]	asparagine-tRNA ligase activity [GO:0004816]; ATP binding [GO:0005524]
GT_Spec_645933277_38950	645933277	XP_002558392	ATGTCTGCAACTCAACTACTTAACCCCAAGGCGGAGTCGAGGCGGAGAGGAGAGGCCTTG	hypothetical protein	NA	up	NA	up	NA	up	up	NA	NA	NA	1.04666	NA	1.55202	NA	1.33748	1.83288	NA	NA		up		GT_Spec_645933277_38950	XP_002558392	8306603	Pc12g15940	B6GYE7	GO:0005524; GO:0005737; GO:0006457; GO:0051082	protein folding [GO:0006457]	cytoplasm [GO:0005737]	ATP binding [GO:0005524]; unfolded protein binding [GO:0051082]
GT_Spec_645933279_39002	645933279	XP_002558394	ATGATGCCAACAGGCTTACCTTCATCTTTCTCCCCAAAGCGCAAACGAGAGGCCTCTGAA	hypothetical protein	NA	up	up	up	NA	NA	NA	up	NA	NA	1.79524	1.05548	1.41585	NA	NA	NA	1.04399	NA		up		GT_Spec_645933279_39002	XP_002558394	8306605	Pc12g15960	B6GYE9	NA	NA	NA	NA
GT_Spec_645933287_39221	645933287	XP_002558402	GGTCTGCCCGAGGGTCTGATGGGCAACAGTGAGGTCGGTCACCTGAACATTGGTGCTGGT	phosphoglycerate mutase (EC 5.4.2.1)	NA	up	up	up	NA	NA	up	NA	up	NA	1.55066	1.60615	1.13736	NA	NA	1.71253	NA	1.05492		up		GT_Spec_645933287_39221	XP_002558402	8306613	Pc12g16040	B6GYF7	GO:0004619; GO:0005737; GO:0006007; GO:0030145	glucose catabolic process [GO:0006007]	cytoplasm [GO:0005737]	manganese ion binding [GO:0030145]; phosphoglycerate mutase activity [GO:0004619]
GT_Spec_645933297_39445	645933297	XP_002558412	ATGGATCCCTATGACAGTGACTCCAGTGTCGACGAGGACTTCACCGATACTGGTGTGCTT	hypothetical protein	up	up	up	up	NA	up	up	NA	up	2.0353	1.5995	1.52993	1.11359	NA	2.15543	2.57424	NA	1.41456		up		GT_Spec_645933297_39445	XP_002558412	8306623	Pc12g16140	B6GYP4	GO:0005737	NA	cytoplasm [GO:0005737]	NA
GT_Spec_645933299_39491	645933299	XP_002558414	ATGTCCGAATCCGAGGTGATTCCTCACAACAGCTTCGACACCATTCTGGTGCTCGACAAT	hypothetical protein	up	NA	up	up	NA	up	up	up	up	2.44462	NA	2.2324	1.12719	NA	1.25833	1.05167	1.13003	1.29245		up		GT_Spec_645933299_39491	XP_002558414	8306625	Pc12g16160	B6GYP6	GO:0003922; GO:0005524; GO:0006177; GO:0016462	GMP biosynthetic process [GO:0006177]	NA	ATP binding [GO:0005524]; GMP synthase (glutamine-hydrolyzing) activity [GO:0003922]; pyrophosphatase activity [GO:0016462]
GT_Spec_645933305_39662	645933305	XP_002558420	CGTTTGACCTCTGCCACTGTGGTGATCTCACGGACAACCGGTAAGATCACCGCCGTCTTT	hypothetical protein	NA	up	up	up	NA	up	NA	up	up	NA	2.28345	1.82041	1.37433	NA	1.7616	NA	1.38191	1.32748		up		GT_Spec_645933305_39662	XP_002558420	8306631	Pc12g16220	B6GYQ2	GO:0000256; GO:0004038; GO:0008270; GO:0050897	allantoin catabolic process [GO:0000256]	NA	allantoinase activity [GO:0004038]; cobalt ion binding [GO:0050897]; zinc ion binding [GO:0008270]
GT_Spec_645933312_39789	645933312	XP_002558427	ATGGGTGACGCTGCCAACAGTGCCTCCACTGAGGCGGAGCGCTTTGCTATCGGTATCTCG	hypothetical protein	NA	up	up	up	NA	up	up	NA	NA	NA	3.90647	2.50249	1.31334	NA	1.22189	1.31751	NA	NA		up		GT_Spec_645933312_39789	XP_002558427	8306638	Pc12g16290	B6GYQ9	GO:0005524	NA	NA	ATP binding [GO:0005524]
GT_Spec_645933326_40083	645933326	XP_002558440	CGCTTTGATGACCGATCTAGTCAGCCATCTAGTGATCCGGCGCTTTTCTCCAGTGATGAT	hypothetical protein	up	NA	NA	up	up	up	up	up	up	2.10774	NA	NA	1.4278	1.38498	2.20394	2.78292	1.97105	1.68651		up		GT_Spec_645933326_40083	XP_002558440	8306651	Pc12g16420	B6GZ12	NA	NA	NA	NA
GT_Spec_645933331_40198	645933331	XP_002558445	GCTTCACGTCGCAATCCGAATAAATCGGTCCGCGTCGCGTTTGGTCCCGAGTTAGAGACT	hypothetical protein	up	NA	up	NA	NA	up	up	NA	up	2.12118	NA	1.75284	NA	NA	1.3532	1.70916	NA	1.23443		up		GT_Spec_645933331_40198	XP_002558445	8306656	Pc12g16470	B6GZ17	GO:0031929; GO:0031931	TOR signaling [GO:0031929]	TORC1 complex [GO:0031931]	NA
GT_Spec_645933334_40351	645933334	XP_002558448	ATGATTGATTTGCGAGTCGGTAACAAGTACCGCATTGGCTGTAAGATCGGCAGTGGCAGT	hypothetical protein	up	up	up	up	NA	NA	NA	NA	NA	1.14033	2.00817	1.31123	1.73151	NA	NA	NA	NA	NA		up		GT_Spec_645933334_40351	XP_002558448	8306659	Pc12g16500	B6GZ20	GO:0004674; GO:0005524	NA	NA	ATP binding [GO:0005524]; protein serine/threonine kinase activity [GO:0004674]
GT_Spec_645933358_40794	645933358	XP_002558472	ATGGCTTCCGGACTCGAGGTTGTGGGGCTAGCTCTGGCGGTTTTCCCTATTCTTGTGGAA	hypothetical protein	up	up	NA	NA	up	up	up	NA	up	1.64123	1.41474	NA	NA	2.04932	1.01147	2.01492	NA	1.18736		up		GT_Spec_645933358_40794	XP_002558472	8316620	Pc13g00180	B6H5G7	NA	NA	NA	NA
GT_Spec_645933383_41270	645933383	XP_002558497	GAAACTAAGACCTGTTGTGGCATTACCAAGAAAGGAGATGCTTGCAAGCTGATAGTGAAG	hypothetical protein	up	NA	up	up	up	up	up	up	up	1.85558	NA	1.61216	1.4159	1.18439	1.37315	1.8172	1.33534	1.39487		up		GT_Spec_645933383_41270	XP_002558497	8308237	Pc13g00480	B6H186	GO:0046872	NA	NA	metal ion binding [GO:0046872]
GT_Spec_645933421_41974	645933421	XP_002558535	TTCTCCGCCGCCCTCAATGGTACAATTCGAACGTACTACGTCGGGGCAGTGGAGGAGGAT	hypothetical protein	up	up	up	up	up	up	up	NA	up	2.91959	1.90548	2.85924	1.26999	1.52069	1.53459	1.39758	NA	1.74696		up		GT_Spec_645933421_41974	XP_002558535	8305592	Pc13g00880	B6H195	GO:0005507; GO:0016491	NA	NA	copper ion binding [GO:0005507]; oxidoreductase activity [GO:0016491]
GT_Spec_645933437_42250	645933437	XP_002558551	TCGTTTCTACGTTCTGTGTCACCTGTGCGCGAGTTCTCCCAGTCGAGCTTCCCTCTCCTC	hypothetical protein	NA	up	up	NA	up	NA	up	NA	NA	NA	1.04327	1.41521	NA	1.25778	NA	1.67489	NA	NA		up		GT_Spec_645933437_42250	XP_002558551	8305608	Pc13g01040	B6H1L7	NA	NA	NA	NA
GT_Spec_645933461_42547	645933461	XP_002558575	ATTGAAGATTTCCAACCCAGAGTGACAGCCAGTTCGCTCGGTTCGCTCCCCGATAGCCGG	hypothetical protein	up	up	up	up	up	up	up	up	up	1.27793	1.09422	1.62444	1.25087	1.22246	1.77968	2.0876	1.1041	1.43016		up		GT_Spec_645933461_42547	XP_002558575	8305634	Pc13g01300	B6H1P5	NA	NA	NA	NA
GT_Spec_645933480_43038	645933480	XP_002558594	GTTCAAGTCTCCAAAGCATTAAGCTTGCTTCTGCGACATGCCGCTGAGAAGGAAGGGCTG	hypothetical protein	NA	up	NA	up	NA	up	up	up	up	NA	1.97491	NA	1.54628	NA	1.18774	1.13452	2.09262	1.28891		up		GT_Spec_645933480_43038	XP_002558594	8307757	Pc13g01490	B6H1R4	GO:0006388; GO:0016772	tRNA splicing, via endonucleolytic cleavage and ligation [GO:0006388]	NA	transferase activity, transferring phosphorus-containing groups [GO:0016772]
GT_Spec_645933485_43111	645933485	XP_002558599	ATGCGCTGTATCAAGAATAAAATTGAGCACAATGGCTCCGGGGCGGTGACATTGTGCCCA	cell division protein pelota	up	up	NA	up	NA	up	NA	up	up	2.33241	1.27859	NA	1.30919	NA	1.08764	NA	1.51308	1.1018		up		GT_Spec_645933485_43111	XP_002558599	8307762	Pc13g01540	B6H1P1	GO:0004519; GO:0005737; GO:0046872; GO:0070481; GO:0070966; GO:0071025	nuclear-transcribed mRNA catabolic process, no-go decay [GO:0070966]; nuclear-transcribed mRNA catabolic process, non-stop decay [GO:0070481]; RNA surveillance [GO:0071025]	cytoplasm [GO:0005737]	endonuclease activity [GO:0004519]; metal ion binding [GO:0046872]
GT_Spec_645933487_43150	645933487	XP_002558601	ATGCAGTCATTTCTCCAGCACCGCGTCCTCCGCAGAAAGCTCGAGCAACAATTTGTTACA	hypothetical protein	up	up	up	NA	NA	up	NA	up	up	1.47297	1.20622	1.92597	NA	NA	1.18034	NA	1.71603	1.05917		up		GT_Spec_645933487_43150	XP_002558601	8307764	Pc13g01560	B6H1P3	GO:0016021; GO:0055085	transmembrane transport [GO:0055085]	integral component of membrane [GO:0016021]	NA
GT_Spec_645933506_43565	645933506	XP_002558620	CTGTTCCTCATCTCCGCACTTGTGTTACTTCTACTACGACGATTTCTTACCCTCCGCGCC	hypothetical protein	NA	up	NA	up	NA	NA	up	up	NA	NA	2.00102	NA	4.66894	NA	NA	1.31202	1.20387	NA		up		GT_Spec_645933506_43565	XP_002558620	8307783	Pc13g01750	B6H1T5	GO:0016021	NA	integral component of membrane [GO:0016021]	NA
GT_Spec_645933511_43743	645933511	XP_002558625	ATGTCTAGCGCCGTCTCACAGAATGAATCTGCAACTTTACGGCCGCGCGCCGTGCCGATT	hypothetical protein	NA	up	up	up	NA	NA	NA	up	up	NA	1.37073	1.84896	1.70312	NA	NA	NA	1.45637	1.02869		up		GT_Spec_645933511_43743	XP_002558625	8307788	Pc13g01800	B6H1U1	GO:0005789; GO:0008374; GO:0016021	NA	endoplasmic reticulum membrane [GO:0005789]; integral component of membrane [GO:0016021]	O-acyltransferase activity [GO:0008374]
GT_Spec_645933517_43829	645933517	XP_002558631	ATGTCCTCCTTCGAATCAGTGGTCGTCATCGACGGCAAAGGACACCTCCTCGGTCGTCTG	LSU ribosomal protein L13P	NA	up	up	up	NA	up	NA	up	NA	NA	1.1526	1.1931	1.1201	NA	1.2701	NA	1.03558	NA		up		GT_Spec_645933517_43829	XP_002558631	8307795	Pc13g01870	B6H1A7	GO:0003735; GO:0006412; GO:0015934	translation [GO:0006412]	large ribosomal subunit [GO:0015934]	structural constituent of ribosome [GO:0003735]
GT_Spec_645933520_43891	645933520	XP_002558634	TCGACGTCACCCGAACGTGCCGCCGATGATGATACCGATTTCTTCATGGCCCAGGCCAAC	hypothetical protein	NA	up	NA	up	NA	up	up	up	up	NA	1.37637	NA	1.13562	NA	1.53872	1.84502	1.02319	1.03933		up		GT_Spec_645933520_43891	XP_002558634	8307798	Pc13g01900	B6H1B0	NA	NA	NA	NA
GT_Spec_645933543_44355	645933543	XP_002558657	AACAATCGTGCCCCATTGGCCCGCGCCAATGTCCCTAACGCCGCCGTTGACAATGCCAAT	hypothetical protein	NA	up	NA	up	up	up	up	NA	up	NA	1.17621	NA	1.50631	1.97435	1.11311	2.23842	NA	1.2414		up		GT_Spec_645933543_44355	XP_002558657	8307822	Pc13g02140	B6H1I2	NA	NA	NA	NA
GT_Spec_645933569_45026	645933569	XP_002558683	ATGCAAGGTCTAAATCGTGTAAAGACAGTGCTCGACAAGGGCGGCCTCGCTCTGGGAGTG	hypothetical protein	up	up	up	up	up	up	up	up	up	2.54542	1.53031	1.41201	1.66767	1.11424	2.71484	1.61954	2.06313	1.8334		up		GT_Spec_645933569_45026	XP_002558683	8314697	Pc13g02420	B6H1J5	GO:0003824	NA	NA	catalytic activity [GO:0003824]
GT_Spec_645933575_45142	645933575	XP_002558689	ATGCATCGTCGGCCAATCTGCAGGCTATCGCGTCGCGCTGAGTGGTCGAATTCAGCCTAC	hypothetical protein	up	NA	up	NA	NA	up	up	up	up	1.98275	NA	1.02003	NA	NA	1.56332	1.02168	1.86459	1.24361		up		GT_Spec_645933575_45142	XP_002558689	8314703	Pc13g02480	B6H1K1	GO:0003743; GO:0003924; GO:0005525; GO:0005622	NA	intracellular [GO:0005622]	GTPase activity [GO:0003924]; GTP binding [GO:0005525]; translation initiation factor activity [GO:0003743]
GT_Spec_645933576_45192	645933576	XP_002558690	ATGGACCTTAAAACAAGGCTGCGCAAGGCCTGCGATGCCTGTAGTATTCGGAAAGTGAAG	hypothetical protein	up	NA	NA	up	NA	up	up	NA	NA	1.11688	NA	NA	1.01162	NA	1.01714	1.223	NA	NA		up		GT_Spec_645933576_45192	XP_002558690	8314704	Pc13g02490	B6H1K6	GO:0000981; GO:0005634; GO:0008270	NA	nucleus [GO:0005634]	RNA polymerase II transcription factor activity, sequence-specific DNA binding [GO:0000981]; zinc ion binding [GO:0008270]
GT_Spec_645933581_45295	645933581	XP_002558695	ATGACTAACTTTCGCATGGGCGTTACTTTTGCTGGGGTGACTCTTTCAGTGCTGGTGTTT	hypothetical protein	NA	NA	NA	up	up	NA	up	up	NA	NA	NA	NA	1.26164	1.25094	NA	1.62107	1.06035	NA		up		GT_Spec_645933581_45295	XP_002558695	8314709	Pc13g02540	B6H1K7	NA	NA	NA	NA
GT_Spec_645933583_45343	645933583	XP_002558697	ATGACGTGGCTTATAGCAGCCGGCCTGGTTGGGCTGGGTGCTCTCTATATGTGGCATGTT	hypothetical protein	NA	up	NA	NA	up	up	up	NA	up	NA	1.83353	NA	NA	1.30493	2.56021	1.04021	NA	1.23267		up		GT_Spec_645933583_45343	XP_002558697	8314711	Pc13g02560	B6H1K9	GO:0003854; GO:0006694	steroid biosynthetic process [GO:0006694]	NA	3-beta-hydroxy-delta5-steroid dehydrogenase activity [GO:0003854]
GT_Spec_645933597_45642	645933597	XP_002558711	ATGGACACCGAATCCGATAGCCCTCAGGGGATCACCAGCAGTGCTGATCGCATGGTTGGC	hypothetical protein	NA	up	up	up	NA	NA	up	NA	NA	NA	1.21357	1.2226	1.0145	NA	NA	1.13911	NA	NA		up		GT_Spec_645933597_45642	XP_002558711	8314727	Pc13g02720	B6H1D9	GO:0006479; GO:0008168	protein methylation [GO:0006479]	NA	methyltransferase activity [GO:0008168]
GT_Spec_645933600_45702	645933600	XP_002558714	ATGCCGATTACCAAGAAACGCAAGGTCGCACACGCGGAGCCTGCTGCACCTGTTGAAGAC	hypothetical protein	up	up	NA	up	NA	up	up	NA	up	1.18114	1.26313	NA	1.16995	NA	1.36961	2.00177	NA	1.09414		up		GT_Spec_645933600_45702	XP_002558714	8314730	Pc13g02750	B6H1E2	GO:0003676; GO:0004386; GO:0005524	NA	NA	ATP binding [GO:0005524]; helicase activity [GO:0004386]; nucleic acid binding [GO:0003676]
GT_Spec_645933601_45726	645933601	XP_002558715	ATGGCCAAGCAACGTGTCAAGAAGCGCACTCACCAGAAGCCGCAAAATGCTTCCGCTGTG	hypothetical protein	NA	up	up	up	NA	NA	NA	up	NA	NA	1.2834	1.88045	1.82511	NA	NA	NA	1.1146	NA		up		GT_Spec_645933601_45726	XP_002558715	8314731	Pc13g02760	B6H1E3	NA	NA	NA	NA
GT_Spec_645933609_45870	645933609	XP_002558722	GTTCGCCAGTCGCGGAATCTGGATCCGACACAGCATCCTTTTGAGCGAGCTCGTGAATAC	hypothetical protein	NA	up	up	up	NA	up	up	up	up	NA	1.532	1.49499	1.98764	NA	2.16565	2.28445	1.38942	1.34624		up		GT_Spec_645933609_45870	XP_002558722	8314738	Pc13g02830	B6H1F1	NA	NA	NA	NA
GT_Spec_645933624_46200	645933624	XP_002558737	ATGCGTCAGGCGACTGTTCAGGCCTGCCGTACTGCTCGGCGTGCACCAGTATGGAACATT	hypothetical protein	NA	up	up	up	NA	up	up	up	up	NA	1.63958	2.05006	1.44073	NA	2.04948	2.40489	1.31453	1.49438		up		GT_Spec_645933624_46200	XP_002558737	8314754	Pc13g02990	B6H203	GO:0004722; GO:0004741; GO:0005758; GO:0005967; GO:0070262; GO:1904184	peptidyl-serine dephosphorylation [GO:0070262]; positive regulation of pyruvate dehydrogenase activity [GO:1904184]	mitochondrial intermembrane space [GO:0005758]; mitochondrial pyruvate dehydrogenase complex [GO:0005967]	[pyruvate dehydrogenase (lipoamide)] phosphatase activity [GO:0004741]; protein serine/threonine phosphatase activity [GO:0004722]
GT_Spec_645933636_46401	645933636	XP_002558749	GCCCTCACCCTCGCCGAGAAGATCCTTTACGCCCATCTGGACAATGCCGAGGAGTCATTG	aconitase (EC 4.2.1.3)	NA	up	up	up	up	NA	up	NA	up	NA	2.41059	2.95649	1.81412	1.1784	NA	1.11885	NA	1.46392		up		GT_Spec_645933636_46401	XP_002558749	8314766	Pc13g03110	B6H215	GO:0003994; GO:0005634; GO:0005739; GO:0006099; GO:0032543; GO:0046872; GO:0051539	mitochondrial translation [GO:0032543]; tricarboxylic acid cycle [GO:0006099]	mitochondrion [GO:0005739]; nucleus [GO:0005634]	4 iron, 4 sulfur cluster binding [GO:0051539]; aconitate hydratase activity [GO:0003994]; metal ion binding [GO:0046872]
GT_Spec_645933644_46659	645933644	XP_002558757	ATGCCTCCCAAGTTCGATCCCAATGAGGTGAAGATCATCCACCTGCGTGTGACTGGTGGT	LSU ribosomal protein L11P	up	NA	NA	up	NA	up	NA	up	NA	1.04433	NA	NA	1.3058	NA	1.1905	NA	1.21675	NA		up		GT_Spec_645933644_46659	XP_002558757	8313419	Pc13g03190	B6H1V6	GO:0003735; GO:0005840; GO:0006412	translation [GO:0006412]	ribosome [GO:0005840]	structural constituent of ribosome [GO:0003735]
GT_Spec_645933645_46667	645933645	XP_002558758	ATGGATTACGAAGCGTTGAAGGATCAATGGAGCGATGTGGAAGACCGCGATGGCGTCAGA	hypothetical protein	up	NA	up	NA	NA	NA	up	up	NA	1.98704	NA	1.03339	NA	NA	NA	1.70546	1.71137	NA		up		GT_Spec_645933645_46667	XP_002558758	8313420	Pc13g03200	B6H1V7	GO:0000139; GO:0006886; GO:0008270; GO:0030127; GO:0090114	COPII-coated vesicle budding [GO:0090114]; intracellular protein transport [GO:0006886]	COPII vesicle coat [GO:0030127]; Golgi membrane [GO:0000139]	zinc ion binding [GO:0008270]
GT_Spec_645933649_46756	645933649	XP_002558762	ATGACTAGACCGAAAGAGAGCCATGGTGTGGCATTCCTACCTCGCGAACTCTTTTGGATG	hypothetical protein	up	up	up	NA	up	up	up	NA	up	1.14338	1.24147	1.27463	NA	1.34484	1.72778	1.7221	NA	1.22075		up		GT_Spec_645933649_46756	XP_002558762	8313424	Pc13g03240	B6H1W1	NA	NA	NA	NA
GT_Spec_645933653_46865	645933653	XP_002558766	CACCTCGCACTATACATCCACGAGAACAACCTAGCCTCGGAAGTCCGTTTGGTAGACAAA	hypothetical protein	up	up	up	up	NA	up	up	NA	up	1.15804	2.89166	1.59434	1.64547	NA	2.33547	1.60731	NA	1.53924		up		GT_Spec_645933653_46865	XP_002558766	8313428	Pc13g03280	B6H1W5	GO:0003824; GO:0050662	NA	NA	catalytic activity [GO:0003824]; coenzyme binding [GO:0050662]
GT_Spec_645933667_47199	645933667	XP_002558780	ATGCCTCGCAAGGCGATTGACTCGCGGATTCCCGCTCTTATTCGAAATGGCGTGCAGGAG	hypothetical protein	up	up	up	up	NA	up	up	up	up	2.12067	1.34014	1.49701	1.80788	NA	1.18054	1.58271	1.78957	1.48567		up		GT_Spec_645933667_47199	XP_002558780	8313443	Pc13g03430	B6H1Z4	GO:0000154; GO:0005524; GO:0005730; GO:0008080; GO:0042274; GO:0051391	ribosomal small subunit biogenesis [GO:0042274]; rRNA modification [GO:0000154]; tRNA acetylation [GO:0051391]	nucleolus [GO:0005730]	ATP binding [GO:0005524]; N-acetyltransferase activity [GO:0008080]
GT_Spec_645933669_47299	645933669	XP_002558782	ATGCACGTTTTCTCGACCATCCTGCCCGCTCTGGCCTTGTTGGCTCAGGTATCCTCCGCG	hypothetical protein	NA	NA	up	up	NA	up	up	up	up	NA	NA	1.10161	2.73541	NA	1.34818	1.34778	2.15539	1.25812		up		GT_Spec_645933669_47299	XP_002558782	8313445	Pc13g03450	B6H1Z6	GO:0004553; GO:0005975	carbohydrate metabolic process [GO:0005975]	NA	hydrolase activity, hydrolyzing O-glycosyl compounds [GO:0004553]
GT_Spec_645933687_47795	645933687	XP_002558800	ATGGATGCGCAGTATCCCTTTGCTTCCCGCGACGACATTTGGCGTGTCTTTGACGAGTTG	hypothetical protein	up	up	up	up	NA	up	up	NA	up	1.02848	1.1778	1.40089	1.07819	NA	1.43321	1.37784	NA	1.11362		up		GT_Spec_645933687_47795	XP_002558800	8313463	Pc13g03630	B6H1X2	NA	NA	NA	NA
GT_Spec_645933697_48071	645933697	XP_002558810	ATGTCGGGGTTCAATGAGCTCGTAGATACAGACCTGCGCGGTCTAGACAGCGACCGCAAA	hypothetical protein	NA	up	NA	up	up	up	up	NA	up	NA	1.89958	NA	1.39332	1.17101	1.74282	2.7066	NA	1.35833		up		GT_Spec_645933697_48071	XP_002558810	8313473	Pc13g03730	B6H220	GO:0005886; GO:0015099; GO:0016021; GO:0046872	NA	integral component of membrane [GO:0016021]; plasma membrane [GO:0005886]	metal ion binding [GO:0046872]; nickel cation transmembrane transporter activity [GO:0015099]
GT_Spec_645933755_49559	645933755	XP_002558868	ATGGATCTTTCAAAGACGCTTATCCGAACTGTGGCGCGCGCATTTTACGAGACCCGTCAC	hypothetical protein	NA	up	up	up	NA	up	NA	NA	NA	NA	2.11403	1.84283	1.38273	NA	1.33713	NA	NA	NA		up		GT_Spec_645933755_49559	XP_002558868	8304077	Pc13g04320	B6H288	GO:0006355; GO:0006367; GO:0043565	regulation of transcription, DNA-templated [GO:0006355]; transcription initiation from RNA polymerase II promoter [GO:0006367]	NA	sequence-specific DNA binding [GO:0043565]
GT_Spec_645933756_49581	645933756	XP_002558869	AGAGATCTTCCAACGGATACAATGGCCGACAACAAAGGAACAGGAGGCGGAGGTGGTGGA	hypothetical protein	up	NA	up	up	NA	up	NA	up	up	2.29461	NA	1.66501	2.16147	NA	2.02048	NA	1.38972	1.54499		up		GT_Spec_645933756_49581	XP_002558869	8304078	Pc13g04330	B6H289	GO:0001522; GO:0003723; GO:0009982	pseudouridine synthesis [GO:0001522]	NA	pseudouridine synthase activity [GO:0009982]; RNA binding [GO:0003723]
GT_Spec_645933759_49633	645933759	XP_002558872	CAAGATGCCGCTTCTCTGCTTCCCACGGCTACCAGTTTCCTGTCAATGTTGGGGAATCCT	peroxin-8	NA	up	up	up	up	NA	up	NA	up	NA	1.71067	1.56085	1.06994	1.79657	NA	1.75957	NA	1.21494		up		GT_Spec_645933759_49633	XP_002558872	8304405	Pc13g04370	B6H292	NA	NA	NA	NA
GT_Spec_645933772_49985	645933772	XP_002558885	CGCCTCCACCAAAAGCTACATAGCTACCAGATGATCCGCGCCATCTCTGAGGGGTACATG	hypothetical protein	up	up	NA	up	up	NA	NA	NA	up	1.69403	1.69913	NA	1.51673	2.03236	NA	NA	NA	1.15078		up		GT_Spec_645933772_49985	XP_002558885	8312321	Pc13g04500	B6H2A2	GO:0008289	NA	NA	lipid binding [GO:0008289]
GT_Spec_645933773_50020	645933773	XP_002558886	ATGGCTCGATACCCTTTACTGCCCACTCAACAAAACCGGACGGTGCATGCCACCCCGGCT	hypothetical protein	up	up	up	up	NA	up	NA	up	up	1.96732	1.82699	1.70984	1.79786	NA	1.12515	NA	1.32508	1.32668		up		GT_Spec_645933773_50020	XP_002558886	8312322	Pc13g04510	B6H2A3	GO:0004471; GO:0046872; GO:0051287	NA	NA	malate dehydrogenase (decarboxylating) (NAD+) activity [GO:0004471]; metal ion binding [GO:0046872]; NAD binding [GO:0051287]
GT_Spec_645933774_50050	645933774	XP_002558887	ATGCCATCATCTCCCCTCGCAGATCCCGTCAAGCTCCCATGTGGGCTGGTTTTGCCGAAT	hypothetical protein	up	up	up	up	NA	up	NA	up	up	1.65924	1.0629	4.27868	2.79917	NA	2.37112	NA	2.01961	1.93137		up		GT_Spec_645933774_50050	XP_002558887	8312323	Pc13g04520	B6H2A8	GO:0010181; GO:0016491	NA	NA	FMN binding [GO:0010181]; oxidoreductase activity [GO:0016491]
GT_Spec_645933801_50598	645933801	XP_002558914	ATGGTGCTTCTTCATGGCTTCCAGCATCCGCGGTTAGCGCAGCTGTTGTTGCAGAGGCCT	hypothetical protein	up	up	up	up	up	up	NA	up	up	2.34943	1.66622	1.22254	1.74333	2.42867	1.93538	NA	1.87338	1.70578		up		GT_Spec_645933801_50598	XP_002558914	8312350	Pc13g04790	B6H2C8	NA	NA	NA	NA
GT_Spec_645933804_50889	645933804	XP_002558917	TCGATTAAGAGGCTGCTACACCCGGCACACTATGACGAGGACTATGTCATGCGGTTGGAA	hypothetical protein	up	NA	up	up	up	up	NA	NA	up	2.89287	NA	1.64748	1.25417	1.64908	1.26959	NA	NA	1.33367		up		GT_Spec_645933804_50889	XP_002558917	8312353	Pc13g04820	B6H2D1	NA	NA	NA	NA
GT_Spec_645933808_50960	645933808	XP_002558921	CTCGAAAATGAGTCGGAGTCGAGACTCAAGGAGATGGCCGAGCTGCTGGCCGAAATCAAA	hypothetical protein	NA	up	NA	up	NA	up	up	up	up	NA	1.63791	NA	1.39632	NA	1.06789	1.1965	1.39365	1.05817		up		GT_Spec_645933808_50960	XP_002558921	8312357	Pc13g04860	B6H2C0	NA	NA	NA	NA
GT_Spec_645933810_51008	645933810	XP_002558923	ATGCTGACCGGGTCTTTCATCACCACAGGGTCAACCTTACCACCCAGAAGCGCCTCGCCG	hypothetical protein	NA	up	up	up	NA	up	up	up	up	NA	1.25934	1.49353	1.32504	NA	1.37633	1.80218	1.04875	1.19989		up		GT_Spec_645933810_51008	XP_002558923	8312359	Pc13g04880	B6H2C2	GO:0003735; GO:0006412; GO:0022625	translation [GO:0006412]	cytosolic large ribosomal subunit [GO:0022625]	structural constituent of ribosome [GO:0003735]
GT_Spec_645933815_51271	645933815	XP_002558928	ATGCATATGAGGACATTATTATTATTGATCTGGGCAATTGCTGCTCCAGCTTTAGGCTGG	hypothetical protein	up	NA	up	NA	NA	up	up	NA	NA	1.31695	NA	1.63703	NA	NA	2.38558	2.80989	NA	NA		up		GT_Spec_645933815_51271	XP_002558928	8312364	Pc13g04930	B6H2H0	NA	NA	NA	NA
GT_Spec_645933816_51289	645933816	XP_002558929	ATGGATTCCACCCTCATCATCCTTTGGGTGTTTACCTGGGTGGCAATCGGCTTGATTGTG	hypothetical protein	up	NA	up	up	NA	up	up	up	up	1.60028	NA	1.42184	1.05408	NA	1.8575	2.30466	1.06783	1.3076		up		GT_Spec_645933816_51289	XP_002558929	8312365	Pc13g04940	B6H2D6	GO:0016021	NA	integral component of membrane [GO:0016021]	NA
GT_Spec_645933820_51370	645933820	XP_002558933	TCTCTAGATGGCGGTGGTGTTCGTGGCTACTCTATGCTTATTCTCCTCCAGGAACTCATG	hypothetical protein	up	up	up	NA	up	NA	NA	NA	NA	1.36932	1.62106	1.15549	NA	1.02244	NA	NA	NA	NA		up		GT_Spec_645933820_51370	XP_002558933	8312369	Pc13g04980	B6H2D8	GO:0006629	lipid metabolic process [GO:0006629]	NA	NA
GT_Spec_645933824_51459	645933824	XP_002558937	ATGCTCCTTCTTCATGGAGCGAATCCATCTCCCGAGGAACCGCCTGGTACCAATTTCGTC	hypothetical protein	up	NA	up	up	up	NA	NA	NA	NA	1.20766	NA	1.36311	1.09423	1.06367	NA	NA	NA	NA		up		GT_Spec_645933824_51459	XP_002558937	8312373	Pc13g05020	B6H2E2	NA	NA	NA	NA
GT_Spec_645933844_51869	645933844	XP_002558957	ATGGACAATAAAGATTTCGTGTCAGACAATCTCCTCCGCCTAACGGGCGCGTCAGAGCCC	hypothetical protein	NA	NA	up	NA	up	up	up	NA	NA	NA	NA	1.24628	NA	1.11197	1.21912	1.97829	NA	NA		up		GT_Spec_645933844_51869	XP_002558957	8317315	Pc13g05230	B6H2G1	GO:0003676; GO:0004386; GO:0005524	NA	NA	ATP binding [GO:0005524]; helicase activity [GO:0004386]; nucleic acid binding [GO:0003676]
GT_Spec_645933849_52293	645933849	XP_002558962	GTCGTATATCTCCAGGGACTTTCTGCCGGGGAAACCTCAGGTCAGGACGTTACTACAATC	hypothetical protein	NA	up	NA	up	up	NA	NA	up	NA	NA	1.5869	NA	1.22324	1.95438	NA	NA	1.13625	NA		up		GT_Spec_645933849_52293	XP_002558962	8317320	Pc13g05280	B6H2K1	NA	NA	NA	NA
GT_Spec_645933860_52478	645933860	XP_002558973	ATGTCAACTAGGAGATTATCAACACTATGGGCGCGCGAGATTGGCGGGTCCCAGAACCTC	hypothetical protein	NA	NA	up	up	NA	up	up	NA	NA	NA	NA	1.79629	1.25452	NA	1.35247	1.57465	NA	NA		up		GT_Spec_645933860_52478	XP_002558973	8317331	Pc13g05390	B6H2K3	NA	NA	NA	NA
GT_Spec_645933865_52629	645933865	XP_002558978	ATGACTACCGTGGATACCATTCTTGCTGCCAAATACCCGGCCAAGGCCCATGCTCTTCGT	hypothetical protein	NA	up	NA	up	NA	up	up	up	up	NA	1.73403	NA	1.26476	NA	1.35607	2.77511	1.44224	1.22841		up		GT_Spec_645933865_52629	XP_002558978	8317336	Pc13g05440	B6H2M0	GO:0004177; GO:0008237; GO:0030145	NA	NA	aminopeptidase activity [GO:0004177]; manganese ion binding [GO:0030145]; metallopeptidase activity [GO:0008237]
GT_Spec_645933888_53281	645933888	XP_002559001	TCCCCGCACAATGTTCCTGTGCAGGCACAAGACGTTTTGGGAACAGAAGAGATCGGACGG	hypothetical protein	NA	NA	NA	up	NA	up	up	up	NA	NA	NA	NA	1.65689	NA	1.13954	1.65504	1.64175	NA		up		GT_Spec_645933888_53281	XP_002559001	8317359	Pc13g05670	B6H2W7	GO:0008703; GO:0009231	riboflavin biosynthetic process [GO:0009231]	NA	5-amino-6-(5-phosphoribosylamino)uracil reductase activity [GO:0008703]
GT_Spec_645933891_53366	645933891	XP_002559004	ATGACAGGCCCAGGACGCTCACCCTCCTCACCTTGGGTACAAAGTGCTCAAAGTGGTCAG	hypothetical protein	up	NA	up	NA	up	up	NA	up	up	1.01524	NA	1.19878	NA	2.75572	1.15683	NA	1.89708	1.22616		up		GT_Spec_645933891_53366	XP_002559004	8317362	Pc13g05700	B6H2X0	NA	NA	NA	NA
GT_Spec_645933901_53622	645933901	XP_002559014	ATGTCTTCCTCTTTCGCTGAAGGAGACGAGAGTGTCTTCGAACGTTTGCAACAGCGAGCA	hypothetical protein	up	NA	up	up	NA	up	up	up	up	1.26352	NA	1.93764	1.58784	NA	1.19469	2.28457	1.52822	1.36239		up		GT_Spec_645933901_53622	XP_002559014	8317372	Pc13g05800	B6H2Y1	GO:0019867	NA	outer membrane [GO:0019867]	NA
GT_Spec_645933905_53703	645933905	XP_002559018	AAGACCGCGGAAATGCAGATGCTGGAGGCTTCGCGCGAAGAGGTCCGCAAGACGGTTTCA	hypothetical protein	up	NA	up	up	NA	up	NA	NA	up	1.63003	NA	1.0014	1.21788	NA	1.13104	NA	NA	1.0101		up		GT_Spec_645933905_53703	XP_002559018	8317376	Pc13g05840	B6H325	GO:0016021	NA	integral component of membrane [GO:0016021]	NA
GT_Spec_645933907_53752	645933907	XP_002559020	ATGTCTGACGCGGGTATATCTACCGCCAAACTGGCCGTTCATGAAGATGCTGGCCACTCA	hypothetical protein	NA	NA	up	up	NA	up	NA	up	NA	NA	NA	1.12753	1.31784	NA	1.84367	NA	1.21358	NA		up		GT_Spec_645933907_53752	XP_002559020	8317378	Pc13g05860	B6H327	NA	NA	NA	NA
GT_Spec_645933910_53801	645933910	XP_002559023	ATGCCGGAACACCAGAAGCACTATGCCACTTACAATGATGTCCACAATCTTTGCAAGGAA	hypothetical protein	NA	NA	up	up	NA	up	up	up	up	NA	NA	1.50185	1.22	NA	1.29766	1.38704	1.09586	1.0544		up		GT_Spec_645933910_53801	XP_002559023	8317381	Pc13g05890	B6H330	GO:0009116; GO:0016021	nucleoside metabolic process [GO:0009116]	integral component of membrane [GO:0016021]	NA
GT_Spec_645933915_53873	645933915	XP_002559028	ATGTCCGAGTTGCGATTCGATAACCAAACGGTGGTCGTCACCGGTGCCGGTGGTGGTCTG	hypothetical protein	up	NA	up	up	up	NA	NA	up	up	2.84333	NA	1.60558	2.58994	1.38606	NA	NA	2.05289	1.37166		up		GT_Spec_645933915_53873	XP_002559028	8317386	Pc13g05940	B6H382	GO:0016491	NA	NA	oxidoreductase activity [GO:0016491]
GT_Spec_645933940_54466	645933940	XP_002559053	ATGGGCCTCCGACCTCTCCATTACCACCTTCCCTTGTTTCCAGGATTCCAGCTGCTAGAC	hypothetical protein	up	up	up	NA	up	up	up	up	up	1.89329	1.15591	1.20341	NA	2.03775	1.2294	2.22184	1.57072	1.5275		up		GT_Spec_645933940_54466	XP_002559053	8305491	Pc13g06190	B6H3E0	NA	NA	NA	NA
GT_Spec_645933946_54615	645933946	XP_002559059	ATGAGTTCCAGCGTACCACCTTGGCGTTCTACCGCCCCAGCCGCAATGTCTAGTGCATTT	hypothetical protein	NA	NA	up	up	up	NA	NA	up	up	NA	NA	1.11106	1.77465	1.07221	NA	NA	1.36631	1.05119		up		GT_Spec_645933946_54615	XP_002559059	8305497	Pc13g06250	B6H3E8	NA	NA	NA	NA
GT_Spec_645933970_55083	645933970	XP_002559083	ATGTCCTCACTCAGCAACTCCAGCCCAGGGAACTGGATCACCGGCAGTTACACAGGCGAC	hypothetical protein	NA	up	up	NA	NA	NA	up	up	up	NA	1.34247	1.10521	NA	NA	NA	1.84363	1.54053	1.14641		up		GT_Spec_645933970_55083	XP_002559083	8305521	Pc13g06490	B6H3G4	GO:0016021	NA	integral component of membrane [GO:0016021]	NA
GT_Spec_645933973_55135	645933973	XP_002559086	ATGTCTCTTCCAACTCGATCCCTTGGCCGCAACGGCCCTGAAGTTCCCGCAGTTGGACTC	hypothetical protein	up	NA	up	up	up	NA	up	NA	NA	1.16017	NA	1.10723	1.80207	1.78676	NA	1.28667	NA	NA		up		GT_Spec_645933973_55135	XP_002559086	8305524	Pc13g06520	B6H3F2	GO:0016491	NA	NA	oxidoreductase activity [GO:0016491]
GT_Spec_645933974_55152	645933974	XP_002559087	ATCCGTCGGGTCAAATGCGACGAAGGCCGACCAGCTTGCCGACGCTGTGTGTCAACCAGA	hypothetical protein	NA	NA	up	up	NA	up	up	up	up	NA	NA	1.38421	1.02572	NA	1.54907	1.70077	1.34222	1.05118		up		GT_Spec_645933974_55152	XP_002559087	8305525	Pc13g06530	B6H3F3	GO:0000981; GO:0005634; GO:0008270	NA	nucleus [GO:0005634]	RNA polymerase II transcription factor activity, sequence-specific DNA binding [GO:0000981]; zinc ion binding [GO:0008270]
GT_Spec_645933975_55178	645933975	XP_002559088	ATGACGAGCGCAACATCCCGTCCTCTGGAGTACCTGGAGGGTCTCCCCGGGACAACCTTT	hypothetical protein	NA	NA	up	NA	up	up	NA	up	NA	NA	NA	1.48601	NA	1.4916	1.22112	NA	1.51602	NA		up		GT_Spec_645933975_55178	XP_002559088	8305526	Pc13g06540	B6H3F4	GO:0000439; GO:0004003; GO:0006289; GO:0006351; GO:0006355	nucleotide-excision repair [GO:0006289]; regulation of transcription, DNA-templated [GO:0006355]; transcription, DNA-templated [GO:0006351]	core TFIIH complex [GO:0000439]	ATP-dependent DNA helicase activity [GO:0004003]
GT_Spec_645933983_55388	645933983	XP_002559096	ATGGCTACCGAATCCGATCTACCCCGACACATGCGAATTCCCGGTGAAGATGGGTACCGA	hypothetical protein	up	up	up	up	NA	up	up	up	up	1.37744	1.41619	1.24145	1.76582	NA	1.48059	2.23667	1.58894	1.31896		up		GT_Spec_645933983_55388	XP_002559096	8305535	Pc13g06630	B6H3D4	GO:0015140; GO:0016021	NA	integral component of membrane [GO:0016021]	malate transmembrane transporter activity [GO:0015140]
GT_Spec_645934004_55833	645934004	XP_002559117	ATGGATGAAGAGGTTGTTCCTCTAGGACACGACGTGCAAGTCGTGGACCCAGACGTGCGC	hypothetical protein	up	NA	NA	NA	up	NA	up	up	NA	1.07405	NA	NA	NA	1.23395	NA	1.43184	1.13021	NA		up		GT_Spec_645934004_55833	XP_002559117	8305556	Pc13g06840	B6H3J8	NA	NA	NA	NA
GT_Spec_645934023_56165	645934023	XP_002559136	GAGGAGGTCTACCGTTCCGACTCCGGCAGCGAGGAAGATTCTGACGAGGATGACACCGAC	hypothetical protein	up	up	up	NA	up	up	up	NA	up	1.14597	1.84008	2.18724	NA	1.19066	1.5916	1.29289	NA	1.28568		up		GT_Spec_645934023_56165	XP_002559136	8305742	Pc13g07040	B6H3P2	GO:0001732; GO:0003743; GO:0005852; GO:0016282; GO:0031369; GO:0033290	formation of cytoplasmic translation initiation complex [GO:0001732]	eukaryotic 43S preinitiation complex [GO:0016282]; eukaryotic 48S preinitiation complex [GO:0033290]; eukaryotic translation initiation factor 3 complex [GO:0005852]	translation initiation factor activity [GO:0003743]; translation initiation factor binding [GO:0031369]
GT_Spec_645934031_56323	645934031	XP_002559144	ATGAAGTACATCGTGGTATCTGGAGGCGTCATTTCTGGGGCAGGGAAGGGCATTGTTGCT	CTP synthase (EC 6.3.4.2)	NA	NA	NA	up	NA	up	up	up	up	NA	NA	NA	1.38274	NA	1.29863	1.39909	1.38976	1.00173		up		GT_Spec_645934031_56323	XP_002559144	8305751	Pc13g07130	B6H3Q0	GO:0003883; GO:0005524; GO:0006541; GO:0044210	'de novo' CTP biosynthetic process [GO:0044210]; glutamine metabolic process [GO:0006541]	NA	ATP binding [GO:0005524]; CTP synthase activity [GO:0003883]
GT_Spec_645934037_56490	645934037	XP_002559150	ATGTCCGCCCAAGTTGCTAAGGCCGAGAACCCCTGCCGATCCCTTCGCCTGTCGAAGTTG	LSU ribosomal protein L5P	up	NA	up	up	NA	up	NA	up	NA	1.05025	NA	1.29947	1.10771	NA	1.04074	NA	1.06839	NA		up		GT_Spec_645934037_56490	XP_002559150	8309880	Pc13g07190	B6H3R8	GO:0003735; GO:0005840; GO:0006412	translation [GO:0006412]	ribosome [GO:0005840]	structural constituent of ribosome [GO:0003735]
GT_Spec_645934052_56889	645934052	XP_002559165	ATGATGTTCCTTTACCCAGTCCTGCTTTCCCTCATCTCCAGTGGAGCCCTGGCTGCCACC	hypothetical protein	up	NA	up	up	up	NA	up	NA	up	1.25413	NA	1.03768	1.23896	1.30827	NA	2.02469	NA	1.03799		up		GT_Spec_645934052_56889	XP_002559165	8309896	Pc13g07350	B6H3U7	NA	NA	NA	NA
GT_Spec_645934059_56976	645934059	XP_002559172	ATGGCACCGGATGCTGAGAACTACACTTTCTTGTGTCCTCCCAGCAAGGAGGAACAGGAA	hypothetical protein	up	up	NA	NA	NA	up	up	up	NA	1.31171	1.15242	NA	NA	NA	1.47417	1.77941	1.08527	NA		up		GT_Spec_645934059_56976	XP_002559172	8309903	Pc13g07420	B6H3U2	GO:0003677; GO:0003887; GO:0006260	DNA replication [GO:0006260]	NA	DNA binding [GO:0003677]; DNA-directed DNA polymerase activity [GO:0003887]
GT_Spec_645934061_57021	645934061	XP_002559174	ACATCTAAGCTTTTGGCCGCCAAGATCTCCCAGCTGGAGCAAGATGCCGCCGGCGAGAAA	hypothetical protein	up	up	up	up	up	up	NA	up	up	1.28436	1.1332	1.17343	1.9713	1.40171	1.01855	NA	1.5048	1.22722		up		GT_Spec_645934061_57021	XP_002559174	8309905	Pc13g07440	B6H3U4	GO:0019905	NA	NA	syntaxin binding [GO:0019905]
GT_Spec_645934067_57170	645934067	XP_002559180	TACCTCTCCGCTCTTATCTGCATCACCACTGATTTGGGCGACTCTTTTCTCGCTGAAGAT	hypothetical protein	up	up	up	up	up	up	up	up	up	1.90173	1.56771	2.43266	2.25673	1.08255	3.02255	1.34205	2.04857	1.95682		up		GT_Spec_645934067_57170	XP_002559180	8309911	Pc13g07500	B6H3Q8	NA	NA	NA	NA
GT_Spec_645934076_57307	645934076	XP_002559189	ATGGTTGAGCTCAAACCTATTTTCAAGAAGGCCTACTGGTCTCTTGCAGCTGGTGGACTG	hypothetical protein	NA	up	up	up	up	up	up	up	up	NA	1.79273	1.56665	1.7329	1.40611	2.1533	1.48959	1.127	1.43291		up		GT_Spec_645934076_57307	XP_002559189	8309920	Pc13g07590	B6H462	GO:0016021	NA	integral component of membrane [GO:0016021]	NA
GT_Spec_645934078_57364	645934078	XP_002559191	ATGGGTGCAGGCCAGTCGAATGAACATGGTGCATCATCCCCAGAGGAGTTGAGCTCCGTG	hypothetical protein	NA	NA	NA	up	up	up	NA	up	NA	NA	NA	NA	1.08339	1.41525	1.38659	NA	1.01325	NA		up		GT_Spec_645934078_57364	XP_002559191	8309922	Pc13g07610	B6H464	GO:0005737	NA	cytoplasm [GO:0005737]	NA
GT_Spec_645934079_57396	645934079	XP_002559192	ATGGTCGAAGTTCTGGATTATACCAAGGCTTTAGAAGTGCTCAAGGAGTATCCTGGAGAT	hypothetical protein	up	NA	NA	up	up	up	up	NA	up	1.51035	NA	NA	1.71478	1.2635	1.56247	1.91084	NA	1.15595		up		GT_Spec_645934079_57396	XP_002559192	8309924	Pc13g07630	B6H451	GO:0000166; GO:0003938; GO:0005737; GO:0006177; GO:0046872	GMP biosynthetic process [GO:0006177]	cytoplasm [GO:0005737]	IMP dehydrogenase activity [GO:0003938]; metal ion binding [GO:0046872]; nucleotide binding [GO:0000166]
GT_Spec_645934084_57519	645934084	XP_002559197	GTCCTTCTTGCCACTGACTTGACCGCTATCTTCCAGAGTTCGCTAGTTCTCAGATTCGTT	hypothetical protein	up	up	up	up	up	up	up	up	up	1.32009	1.51617	1.22116	1.53788	1.46778	1.69899	1.55458	1.23384	1.44381		up		GT_Spec_645934084_57519	XP_002559197	8309929	Pc13g07680	B6H456	GO:0003924; GO:0005525; GO:0031901; GO:0034058	endosomal vesicle fusion [GO:0034058]	early endosome membrane [GO:0031901]	GTPase activity [GO:0003924]; GTP binding [GO:0005525]
GT_Spec_645934088_57641	645934088	XP_002559201	ATGCGGTCTCCTTCTCTTGCCCGGTTACAAACCCGCGCGGTGTTTGGTTTGACGAGATCA	hypothetical protein	up	NA	up	up	up	up	up	up	up	1.01367	NA	1.64346	2.20644	2.1125	1.32973	1.28182	1.78854	1.50989		up		GT_Spec_645934088_57641	XP_002559201	8309933	Pc13g07720	B6H460	GO:0003746; GO:0003924; GO:0005525; GO:0005739	NA	mitochondrion [GO:0005739]	GTPase activity [GO:0003924]; GTP binding [GO:0005525]; translation elongation factor activity [GO:0003746]
GT_Spec_645934089_57682	645934089	XP_002559202	GGCTTGCCTCCTAACTGGGGCATCCCTGAAGCTTTTCTGCTCCCCAACGGTTACCCAGAT	L-threonine ammonia-lyase (EC 4.3.1.19)	NA	up	up	up	NA	NA	up	up	NA	NA	1.28038	1.42148	1.67805	NA	NA	1.16514	1.60764	NA		up		GT_Spec_645934089_57682	XP_002559202	8309934	Pc13g07730	B6H461	GO:0004794; GO:0006567; GO:0009097; GO:0030170	isoleucine biosynthetic process [GO:0009097]; threonine catabolic process [GO:0006567]	NA	L-threonine ammonia-lyase activity [GO:0004794]; pyridoxal phosphate binding [GO:0030170]
GT_Spec_645934095_57757	645934095	XP_002559208	TTTGCGATTCCCCGAACAGCTCACGCACAGAGACTATACAGCATGAAACACAGCGCGCCG	hypothetical protein	up	up	up	up	NA	up	up	NA	up	1.02794	2.50343	2.14598	2.1507	NA	1.62054	2.16277	NA	1.531		up		GT_Spec_645934095_57757	XP_002559208	8309940	Pc13g07790	B6H474	GO:0009013; GO:0009450	gamma-aminobutyric acid catabolic process [GO:0009450]	NA	succinate-semialdehyde dehydrogenase [NAD(P)+] activity [GO:0009013]
GT_Spec_645934101_57981	645934101	XP_002559214	ATGGTAAAGAAGGCAGTGGAAGCGCCGACGAACAATGTCGTCGCCTTTGGGCGCGTCAAG	hypothetical protein	up	up	up	up	up	up	up	NA	up	1.09434	1.90019	1.15663	1.81621	1.28277	2.31955	3.22752	NA	1.6357		up		GT_Spec_645934101_57981	XP_002559214	8311524	Pc13g07870	B6H478	GO:0005525	NA	NA	GTP binding [GO:0005525]
GT_Spec_645934104_58047	645934104	XP_002559217	ATGGCTAAAATTAAGAAGAAGGGTACCTCTGGCGCAGCCAAGAACTACATTACCAGAACT	hypothetical protein	up	up	up	up	NA	up	NA	NA	up	1.53489	1.269	1.45117	1.55702	NA	1.47886	NA	NA	1.01074		up		GT_Spec_645934104_58047	XP_002559217	8311528	Pc13g07910	B6H479	GO:0000463; GO:0000466; GO:0005654; GO:0005730; GO:0030687; GO:0043021	maturation of 5.8S rRNA from tricistronic rRNA transcript (SSU-rRNA, 5.8S rRNA, LSU-rRNA) [GO:0000466]; maturation of LSU-rRNA from tricistronic rRNA transcript (SSU-rRNA, 5.8S rRNA, LSU-rRNA) [GO:0000463]	nucleolus [GO:0005730]; nucleoplasm [GO:0005654]; preribosome, large subunit precursor [GO:0030687]	ribonucleoprotein complex binding [GO:0043021]
GT_Spec_645934109_58151	645934109	XP_002559222	ATGTCTCCCTCCACTATGAAGCAATGGGTCGTTGAAGATAAGGAGCACGGCTATGACGGT	hypothetical protein	up	NA	up	up	NA	up	up	up	up	1.51114	NA	2.11965	1.47291	NA	1.12832	2.08687	1.25911	1.29629		up		GT_Spec_645934109_58151	XP_002559222	8311533	Pc13g07960	B6H484	GO:0016491	NA	NA	oxidoreductase activity [GO:0016491]
GT_Spec_645934117_58363	645934117	XP_002559230	ATGTCTCCGGCTTATCGCATCCCACTTGGCAATGTGTCACTTTGGCTAGGCCTCCTTGTA	hypothetical protein	NA	up	NA	NA	NA	up	up	up	NA	NA	1.3703	NA	NA	NA	1.32975	1.42174	1.04937	NA		up		GT_Spec_645934117_58363	XP_002559230	8311541	Pc13g08040	B6H489	GO:0008233; GO:0016603; GO:0046872	NA	NA	glutaminyl-peptide cyclotransferase activity [GO:0016603]; metal ion binding [GO:0046872]; peptidase activity [GO:0008233]
GT_Spec_645934123_58551	645934123	XP_002559236	ATGATCCCTCTGCGGCCATCCCTTCTACGGAGGCCTCGAGAGGCGCTTGTGTGCTCACAA	hypothetical protein	up	up	up	up	up	up	up	NA	up	2.6593	1.10257	1.40503	1.40937	1.31084	1.00254	1.52393	NA	1.37288		up		GT_Spec_645934123_58551	XP_002559236	8311547	Pc13g08110	B6H498	GO:0008495; GO:0016021; GO:0031966; GO:0048034	heme O biosynthetic process [GO:0048034]	integral component of membrane [GO:0016021]; mitochondrial membrane [GO:0031966]	protoheme IX farnesyltransferase activity [GO:0008495]
GT_Spec_645934142_58961	645934142	XP_002559255	TCTTACGCCTTGAAGCTGAATGCCGTCTGGGCCACTGGAAGCTGGTCAGCCATCGGACCT	hypothetical protein	up	up	NA	up	up	NA	up	NA	NA	1.24598	1.01034	NA	1.32289	1.08654	NA	1.18582	NA	NA		up		GT_Spec_645934142_58961	XP_002559255	8311566	Pc13g08300	B6H4B7	NA	NA	NA	NA
GT_Spec_645934145_58985	645934145	XP_002559258	ATGGCTTTCAACCGCCCCGGCATTGCTTCAATGTCCCTAGGTCGGCCATGGGTACATGAC	hypothetical protein	up	up	up	NA	up	up	up	NA	up	1.75338	1.2983	1.14321	NA	1.19386	1.6836	1.88012	NA	1.27565		up		GT_Spec_645934145_58985	XP_002559258	8311569	Pc13g08330	B6H4D3	NA	NA	NA	NA
GT_Spec_645934155_59208	645934155	XP_002559268	ATGGGCAAATCCATCCTTCTAATCAACGGCCCGAACCTCAACCTCCTGGGCACACGCGAG	3-dehydroquinate dehydratase (EC 4.2.1.10)	NA	NA	NA	up	up	up	up	NA	NA	NA	NA	NA	1.14544	1.49455	1.07332	1.46388	NA	NA		up		GT_Spec_645934155_59208	XP_002559268	8311579	Pc13g08430	B6H4C6	GO:0003855; GO:0019630; GO:0046279	3,4-dihydroxybenzoate biosynthetic process [GO:0046279]; quinate metabolic process [GO:0019630]	NA	3-dehydroquinate dehydratase activity [GO:0003855]
GT_Spec_645934156_59215	645934156	XP_002559269	ATGTCTTCTCTTGATCTCGAGCTCGTTGCTCCCTCTACCCACCATGTTAATAGCCATGAA	hypothetical protein	up	up	up	up	up	NA	up	NA	up	1.68438	1.27234	1.0661	1.77049	1.41739	NA	1.13539	NA	1.08209		up		GT_Spec_645934156_59215	XP_002559269	8311580	Pc13g08440	B6H4C7	NA	NA	NA	NA
GT_Spec_645934166_59409	645934166	XP_002559279	ATGGCGTGCACACGCACACAGGCATGTTTGGATGTCCCCTCCAGTCAACCATGCGACGTT	hypothetical protein	up	up	NA	NA	NA	up	up	NA	NA	1.31571	1.10087	NA	NA	NA	1.01248	1.91641	NA	NA		up		GT_Spec_645934166_59409	XP_002559279	8310356	Pc13g08540	B6H4E1	GO:0015103; GO:0015297; GO:0016021	NA	integral component of membrane [GO:0016021]	antiporter activity [GO:0015297]; inorganic anion transmembrane transporter activity [GO:0015103]
GT_Spec_645934169_59448	645934169	XP_002559282	ATGTCCAACAATCAACAGATCCTCCGCTCTGAAGCCGTTCTCGAGAAGTATGGCAAGGCC	hypothetical protein	up	up	up	NA	NA	NA	up	NA	NA	1.31459	1.20713	1.06347	NA	NA	NA	1.12367	NA	NA		up		GT_Spec_645934169_59448	XP_002559282	8310359	Pc13g08570	B6H4E9	NA	NA	NA	NA
GT_Spec_645934179_59641	645934179	XP_002559292	ATGGCTCACAACATGGGAAAAGAAGCATTCCCTCTCTTCCAGTATAATGAGTTCGATGTG	hypothetical protein	up	NA	up	NA	NA	up	up	NA	up	1.28632	NA	1.43255	NA	NA	1.09465	1.71856	NA	1.05853		up		GT_Spec_645934179_59641	XP_002559292	8310369	Pc13g08670	B6H4F4	NA	NA	NA	NA
GT_Spec_645934197_60232	645934197	XP_002559310	ATGGGCAGCAAGAAGAGAAAAGCCGGTCGCCCGGCGCAATCGAAAACAGCCCCTGAGCCA	hypothetical protein	up	up	NA	NA	NA	up	NA	up	NA	1.6147	1.34419	NA	NA	NA	1.48238	NA	1.35993	NA		up		GT_Spec_645934197_60232	XP_002559310	8316012	Pc13g08850	B6H4H2	NA	NA	NA	NA
GT_Spec_645934211_60605	645934211	XP_002559324	ATGTCGGCTAGCCCTATCTTCCTCGGTGTCATTGGTGTCGGAGGCGTTGGTACTGCCTTC	homoserine dehydrogenase (EC 1.1.1.3)	NA	up	up	NA	NA	up	up	NA	NA	NA	1.15557	1.28324	NA	NA	1.24372	1.84971	NA	NA		up		GT_Spec_645934211_60605	XP_002559324	8316026	Pc13g08990	B6H4I9	GO:0004412; GO:0009086; GO:0009088; GO:0009097; GO:0050661	isoleucine biosynthetic process [GO:0009097]; methionine biosynthetic process [GO:0009086]; threonine biosynthetic process [GO:0009088]	NA	homoserine dehydrogenase activity [GO:0004412]; NADP binding [GO:0050661]
GT_Spec_645934225_61016	645934225	XP_002559338	ATGGATTTGAACTCGGTGCAAGATCTCAAGGATGTGCTCCGGCCTGATTTCTTCCACGGC	hypothetical protein	NA	NA	up	up	NA	NA	up	up	NA	NA	NA	1.30225	1.32759	NA	NA	1.77558	1.22569	NA		up		GT_Spec_645934225_61016	XP_002559338	8316040	Pc13g09130	B6H4K5	GO:0004553; GO:0005975	carbohydrate metabolic process [GO:0005975]	NA	hydrolase activity, hydrolyzing O-glycosyl compounds [GO:0004553]
GT_Spec_645934233_61160	645934233	XP_002559346	GACTCTCCCCGCCCAGTCAATGGTTTGGTGAAGACTTTATCTGGCTCCCGGACGCCGCAA	hypothetical protein	up	up	up	up	up	NA	NA	up	up	1.46127	2.29351	1.26904	2.19259	2.18909	NA	NA	1.40958	1.49566		up		GT_Spec_645934233_61160	XP_002559346	8316048	Pc13g09210	B6H4L3	GO:0000124; GO:0046695; GO:0046982	NA	SAGA complex [GO:0000124]; SLIK (SAGA-like) complex [GO:0046695]	protein heterodimerization activity [GO:0046982]
GT_Spec_645934253_61825	645934253	XP_002559366	ATGGCTACCAGTAAGTTGTGGCCCACTGCCAGTACACTTGGGTGTGCTCTGTCTGGTCTT	hypothetical protein	up	up	NA	up	up	up	up	NA	up	1.45532	1.14905	NA	1.33234	1.35064	1.70398	1.16615	NA	1.18538		up		GT_Spec_645934253_61825	XP_002559366	8316070	Pc13g09430	B6H425	NA	NA	NA	NA
GT_Spec_645934281_62426	645934281	XP_002559394	ATGACTCAACCTTCTACCATCACTTCGCGGTTCCTCTCACACCCTAACCAGCTCGGCGTC	arginase (EC 3.5.3.1)	up	NA	up	up	NA	NA	up	NA	up	1.4407	NA	1.37833	1.18841	NA	NA	2.177	NA	1.10151		up		GT_Spec_645934281_62426	XP_002559394	8303902	Pc13g09710	B6H4I2	GO:0004053; GO:0006525; GO:0046872	arginine metabolic process [GO:0006525]	NA	arginase activity [GO:0004053]; metal ion binding [GO:0046872]
GT_Spec_645934286_62524	645934286	XP_002559399	ATGCACATGAAAAGTGCTTTGAACCTGGCTATCCTCGGGTGCGCTCTCCTCGCTTCCGCC	hypothetical protein	up	NA	up	up	NA	up	up	NA	up	1.49786	NA	1.35317	1.24773	NA	1.11189	2.17522	NA	1.17105		up		GT_Spec_645934286_62524	XP_002559399	8303907	Pc13g09760	B6H4M7	GO:0005506; GO:0016702	NA	NA	iron ion binding [GO:0005506]; oxidoreductase activity, acting on single donors with incorporation of molecular oxygen, incorporation of two atoms of oxygen [GO:0016702]
GT_Spec_645934301_62932	645934301	XP_002559414	CAAGACGACCACTATTCGAGCTCAAGAAGACGCGACCAAGACCGCCGGAGCTCTCATCGG	hypothetical protein	NA	up	up	up	NA	up	up	NA	NA	NA	1.39351	1.25742	1.21968	NA	1.17516	1.12467	NA	NA		up		GT_Spec_645934301_62932	XP_002559414	8303923	Pc13g09920	B6H4P2	NA	NA	NA	NA
GT_Spec_645934321_63553	645934321	XP_002559434	TCCGTCCAGAAGCGTACCCAGAGCACAGCTACGGCTTCAAATCCGGAATCCAGACCCGTG	acetolactate synthase, large subunit (EC 2.2.1.6)	NA	up	up	up	NA	up	NA	NA	NA	NA	2.06987	2.15003	1.26962	NA	1.35294	NA	NA	NA		up		GT_Spec_645934321_63553	XP_002559434	8303943	Pc13g10120	B6H4R2	GO:0000287; GO:0003984; GO:0009097; GO:0009099; GO:0030976; GO:0050660	isoleucine biosynthetic process [GO:0009097]; valine biosynthetic process [GO:0009099]	NA	acetolactate synthase activity [GO:0003984]; flavin adenine dinucleotide binding [GO:0050660]; magnesium ion binding [GO:0000287]; thiamine pyrophosphate binding [GO:0030976]
GT_Spec_645934325_63644	645934325	XP_002559438	CGCGCGGCTCTCTTGTGTTCGCCGGCTGGACGACGAAAGTACCAAGACATGCAACGCAAT	hypothetical protein	NA	up	up	up	up	NA	NA	NA	NA	NA	1.3808	1.59865	1.21363	1.07638	NA	NA	NA	NA		up		GT_Spec_645934325_63644	XP_002559438	8303947	Pc13g10160	B6H4R6	GO:0005634; GO:0006260	DNA replication [GO:0006260]	nucleus [GO:0005634]	NA
GT_Spec_645934350_64151	645934350	XP_002559463	AGGCTCGCACGTGTGGCAGCAGACTCGGTCGGCTCCTCTCGATGCATTTCTATCAAGAAG	hypothetical protein	up	up	up	up	NA	up	up	up	up	1.03172	2.52774	1.95947	1.36119	NA	1.05434	2.12149	1.17959	1.51007		up		GT_Spec_645934350_64151	XP_002559463	8315757	Pc13g10420	B6H3V1	NA	NA	NA	NA
GT_Spec_645934362_64502	645934362	XP_002559475	TTTCAAAACGCCCCGTACAGCTCTCAGAACCACCGCACTTCCTTGATGGGCTCCACTGGT	hypothetical protein	up	up	up	NA	up	NA	NA	up	up	1.41245	1.75271	1.6192	NA	1.27771	NA	NA	1.00094	1.16192		up		GT_Spec_645934362_64502	XP_002559475	8315770	Pc13g10550	B6H3Y7	NA	NA	NA	NA
GT_Spec_645934364_64546	645934364	XP_002559477	TGGAAGCTGCCTCGCGCCAACGCCTTGGCTGCTACTCCTACCGGTTCTCCTAGTGGATTC	hypothetical protein	NA	up	up	up	up	up	NA	NA	NA	NA	1.32066	1.47956	1.09341	1.0015	1.54293	NA	NA	NA		up		GT_Spec_645934364_64546	XP_002559477	8315772	Pc13g10570	B6H3Y9	NA	NA	NA	NA
GT_Spec_645934373_64757	645934373	XP_002559486	CTCTCCCTGTCAAAGCGACACCCAGAATCCAAAGTAACAGTAGTAGAGTCCTCACCGACA	hypothetical protein	NA	up	up	up	up	up	up	NA	up	NA	1.67611	1.54607	1.09767	1.30512	1.69511	2.69995	NA	1.38057		up		GT_Spec_645934373_64757	XP_002559486	8315781	Pc13g10660	B6H402	GO:0016491	NA	NA	oxidoreductase activity [GO:0016491]
GT_Spec_645934376_64797	645934376	XP_002559489	ATGGCATCAAAAGGTGCCGTCTTGCCTCTATTGAGGCGAGAGATTCGACCCTCCCGATTC	hypothetical protein	up	NA	up	NA	up	up	NA	NA	up	1.99602	NA	1.07462	NA	1.211	2.11289	NA	NA	1.05747		up		GT_Spec_645934376_64797	XP_002559489	8315784	Pc13g10690	B6H405	NA	NA	NA	NA
GT_Spec_645934389_65118	645934389	XP_002559502	GCCGTGTCAAGAAGCCTCTCTACCATCAATGACTCGGCCAAGGATCCCGCCGAGCTAGAA	hypothetical protein	up	up	NA	NA	up	NA	up	up	up	2.67227	1.8102	NA	NA	2.02412	NA	2.56742	1.79827	1.35554		up		GT_Spec_645934389_65118	XP_002559502	8315797	Pc13g10820	B6H418	GO:0004222; GO:0046872	NA	NA	metal ion binding [GO:0046872]; metalloendopeptidase activity [GO:0004222]
GT_Spec_645934394_65218	645934394	XP_002559507	ATGTTGTTTGATACCCGGACCGTTCTGGCCGGAGTTGCCCTGGTCTCCCAGGCTTTCGCC	hypothetical protein	up	up	up	up	NA	up	NA	NA	up	1.27282	1.46243	1.81813	1.35339	NA	1.4471	NA	NA	1.00393		up		GT_Spec_645934394_65218	XP_002559507	8309509	Pc13g10870	B6H3V8	GO:0006629; GO:0016787	lipid metabolic process [GO:0006629]	NA	hydrolase activity [GO:0016787]
GT_Spec_645934398_65285	645934398	XP_002559511	ATGTCAAGAACACTGTCTCCGCGCAAGAAGCCCGTTCAATCCGTGACTTCCGACTATCCA	hypothetical protein	up	NA	up	up	NA	up	NA	up	NA	1.35307	NA	1.32515	1.33951	NA	1.41071	NA	1.0433	NA		up		GT_Spec_645934398_65285	XP_002559511	8305960	Pc13g10910	B6H3W2	NA	NA	NA	NA
GT_Spec_645934426_65812	645934426	XP_002559539	ATGCAGCCGTTTCAGCTCACCCTCTCCAACAATGGCACCGTGGCAGGTCTACAGTCTATC	hypothetical protein	up	up	up	up	NA	up	up	up	up	1.1622	1.30717	1.50015	1.47386	NA	1.56913	2.33521	1.52319	1.44232		up		GT_Spec_645934426_65812	XP_002559539	8305990	Pc13g11210	B6H4X5	NA	NA	NA	NA
GT_Spec_645934430_65879	645934430	XP_002559543	ATGTCTTCTTTCCGTGTGCGTTTTCAGCCAGTCACGTGCATGCCAGAACATGAAGCACGG	hypothetical protein	up	up	up	NA	NA	up	up	up	up	1.94956	1.67161	1.4804	NA	NA	2.11637	1.03956	1.44577	1.3036		up		GT_Spec_645934430_65879	XP_002559543	8305994	Pc13g11250	B6H4X9	GO:0000981; GO:0005634; GO:0008270	NA	nucleus [GO:0005634]	RNA polymerase II transcription factor activity, sequence-specific DNA binding [GO:0000981]; zinc ion binding [GO:0008270]
GT_Spec_645934434_65994	645934434	XP_002559547	GTTTTCCCTCCGTCCGCTTTTCAACATCCCCACCATATCGAGATTCTGTACGTTCCAAGT	hypothetical protein	NA	up	up	up	NA	up	up	up	up	NA	2.18752	1.96149	1.68551	NA	1.2858	1.83187	1.10479	1.43926		up		GT_Spec_645934434_65994	XP_002559547	8305998	Pc13g11290	B6H4W7	GO:0016021	NA	integral component of membrane [GO:0016021]	NA
GT_Spec_645934436_66014	645934436	XP_002559549	ATGAAGAGACTGCAACTCCAAAGATGGAGCAGTTCAGTCCTTTCGCCGCGGGCTCGGACT	hypothetical protein	up	up	up	up	up	up	up	NA	up	2.06809	2.26305	1.83889	2.51315	1.9471	1.90939	1.85836	NA	1.90654		up		GT_Spec_645934436_66014	XP_002559549	8306000	Pc13g11310	B6H4W9	GO:0003723; GO:0004525; GO:0006396	RNA processing [GO:0006396]	NA	ribonuclease III activity [GO:0004525]; RNA binding [GO:0003723]
GT_Spec_645934438_66036	645934438	XP_002559551	ATGGTGGCCCGAGATCAGCCCATTGAGGTTGAGTTCTGCACCTTGGGAATGTTCATAATT	hypothetical protein	NA	up	up	up	NA	up	up	up	up	NA	1.4848	1.34711	1.0786	NA	2.34583	2.81289	1.66946	1.28059		up		GT_Spec_645934438_66036	XP_002559551	8306002	Pc13g11330	B6H4X1	NA	NA	NA	NA
GT_Spec_645934449_66364	645934449	XP_002559562	ATGTCCCACCTCACCTACTACAACTATGACGGCGTCGGTACCCGAAACCGAGAACGTTAC	hypothetical protein	up	NA	NA	up	up	up	up	up	up	1.59972	NA	NA	1.35693	1.61777	2.03151	2.57816	1.51405	1.40451		up		GT_Spec_645934449_66364	XP_002559562	8306014	Pc13g11450	B6H4U8	NA	NA	NA	NA
GT_Spec_645934461_66549	645934461	XP_002559574	ATGCCTTTCACCAAGACCGTCAAGAACAACGCCTACTTCAGTCGCTTCCAGACTAAGTAC	hypothetical protein	up	up	up	up	NA	up	up	NA	up	1.00149	1.2312	1.66599	1.38217	NA	1.25614	1.19197	NA	1.15129		up		GT_Spec_645934461_66549	XP_002559574	8306838	Pc13g11570	B6H4Z3	GO:0000027; GO:0003735; GO:0006412; GO:0008097; GO:0022625	ribosomal large subunit assembly [GO:0000027]; translation [GO:0006412]	cytosolic large ribosomal subunit [GO:0022625]	5S rRNA binding [GO:0008097]; structural constituent of ribosome [GO:0003735]
GT_Spec_645934506_67453	645934506	XP_002559619	ATGCAGGTCCCACTACTTCGGCTGCAATGCGGCGTCAACAGCTATGACTGGGGCAAGGTC	mannose-6-phosphate isomerase, type 1	NA	up	up	up	NA	up	up	up	up	NA	1.87108	2.09063	1.09014	NA	2.10435	1.49015	1.95286	1.4633		up		GT_Spec_645934506_67453	XP_002559619	8307481	Pc13g12020	B6H503	GO:0000032; GO:0004476; GO:0005975; GO:0006486; GO:0008270; GO:0009298	carbohydrate metabolic process [GO:0005975]; cell wall mannoprotein biosynthetic process [GO:0000032]; GDP-mannose biosynthetic process [GO:0009298]; protein glycosylation [GO:0006486]	NA	mannose-6-phosphate isomerase activity [GO:0004476]; zinc ion binding [GO:0008270]
GT_Spec_645934515_67642	645934515	XP_002559628	ATGGTGTACACTGTACGATTTTCCCATTCCTCCCCACCAAGGTGTCAAATAGGAGGAAAT	hypothetical protein	up	up	up	up	up	up	up	up	up	2.85317	1.59735	2.38217	2.54431	3.40251	2.71453	4.35653	2.27698	2.76594		up		GT_Spec_645934515_67642	XP_002559628	8307491	Pc13g12120	B6H586	NA	NA	NA	NA
GT_Spec_645934520_67751	645934520	XP_002559633	GGCACCGCCAGTCCAACAACCCAGATACACGAAGCGGCACAGATTATCGGCGTGGATTTG	hypothetical protein	up	up	up	up	NA	up	up	NA	up	1.09842	1.2645	1.07699	1.8249	NA	1.67411	1.03917	NA	1.16705		up		GT_Spec_645934520_67751	XP_002559633	8307496	Pc13g12170	B6H592	NA	NA	NA	NA
GT_Spec_645934536_68163	645934536	XP_002559649	CGCGCACGTCCACGCCGGCATGATGATGAAGATGAAGGCTCTGATGCCTTTGAAGATGAC	hypothetical protein	NA	up	NA	up	up	NA	NA	up	NA	NA	1.22618	NA	1.06126	1.31533	NA	NA	1.08156	NA		up		GT_Spec_645934536_68163	XP_002559649	8311666	Pc13g12330	B6H5A7	GO:0000184; GO:0003677; GO:0004386; GO:0005524; GO:0005737; GO:0008270	nuclear-transcribed mRNA catabolic process, nonsense-mediated decay [GO:0000184]	cytoplasm [GO:0005737]	ATP binding [GO:0005524]; DNA binding [GO:0003677]; helicase activity [GO:0004386]; zinc ion binding [GO:0008270]
GT_Spec_645934543_68302	645934543	XP_002559656	ATGAGCGAGCTTACCCACCCCACCATCCAGGATGGCTGGTTCTCTGAGAAGTCCGGCATG	hypothetical protein	NA	up	up	up	NA	up	up	up	NA	NA	1.29383	1.768	1.11554	NA	1.03241	1.52672	1.00856	NA		up		GT_Spec_645934543_68302	XP_002559656	8311673	Pc13g12400	B6H5C0	GO:0006596; GO:0016740	polyamine biosynthetic process [GO:0006596]	NA	transferase activity [GO:0016740]
GT_Spec_645934549_68461	645934549	XP_002559662	ATCCGATGCACGGCCACGTTTACAAGTTGGGTTGTCAAGGAGCTGTCAAGGAGCCTTGGA	hypothetical protein	up	up	up	up	up	up	up	up	up	1.34132	1.81188	1.88202	2.33089	1.02456	1.45329	2.43225	2.44416	1.84005		up		GT_Spec_645934549_68461	XP_002559662	8311679	Pc13g12460	B6H5B7	GO:0016021	NA	integral component of membrane [GO:0016021]	NA
GT_Spec_645934552_68505	645934552	XP_002559665	GGGGAGTCTATTTCCACAAATGGACACGAGAAAGGTCCCGGTGATGTCGTCGACACACCT	hypothetical protein	up	up	up	NA	NA	up	NA	up	up	2.3423	1.02809	1.71474	NA	NA	1.58622	NA	2.24182	1.23826		up		GT_Spec_645934552_68505	XP_002559665	8311682	Pc13g12490	B6H5F2	GO:0016021; GO:0022857	NA	integral component of membrane [GO:0016021]	transmembrane transporter activity [GO:0022857]
GT_Spec_645934558_68648	645934558	XP_002559671	ATGGCATCCAGGGCCATGGATATTCTCCCCACCAGAGACGGCTGGGGCCTGCTTGGAATT	hypothetical protein	up	up	NA	NA	NA	up	up	NA	up	1.43412	1.26801	NA	NA	NA	1.58087	1.72434	NA	1.10899		up		GT_Spec_645934558_68648	XP_002559671	8311688	Pc13g12550	B6H346	NA	NA	NA	NA
GT_Spec_645934596_69469	645934596	XP_002559709	TGTGAGCGTTGTCGGAGAAGGAAGATTCGATGCGATGGGGAGACGCCGTGTGCGACTTGT	hypothetical protein	up	up	up	up	up	up	up	up	up	1.5664	1.52359	1.22126	1.41824	1.26121	1.66587	2.05419	1.24623	1.49463		up		GT_Spec_645934596_69469	XP_002559709	8311728	Pc13g12950	B6H371	GO:0000981; GO:0005634; GO:0008270	NA	nucleus [GO:0005634]	RNA polymerase II transcription factor activity, sequence-specific DNA binding [GO:0000981]; zinc ion binding [GO:0008270]
GT_Spec_645934602_69662	645934602	XP_002559715	ATGGCCGAAGAACAAAAGACCCCAGTTGTCAACGCCGAGGCTGAGAAGGATGTCCAGAAT	hypothetical protein	NA	up	up	up	NA	up	up	NA	NA	NA	1.51165	1.94312	1.21363	NA	1.15095	1.19783	NA	NA		up		GT_Spec_645934602_69662	XP_002559715	8311734	Pc13g13010	B6H377	GO:0003723; GO:0005634; GO:0006396; GO:0030529	RNA processing [GO:0006396]	intracellular ribonucleoprotein complex [GO:0030529]; nucleus [GO:0005634]	RNA binding [GO:0003723]
GT_Spec_645934613_69905	645934613	XP_002559726	ATGGCGTTTGAAGGGGCAAACGGCCATATCTCTACGGAGGACGGAGTTATGCTGTACGGA	hypothetical protein	up	up	NA	up	NA	up	NA	NA	NA	1.58743	1.09176	NA	1.3299	NA	1.52579	NA	NA	NA		up		GT_Spec_645934613_69905	XP_002559726	8311418	Pc13g13120	B6H3A4	NA	NA	NA	NA
GT_Spec_645934617_70022	645934617	XP_002559730	ATGGACCCTTCGCAGGCTTCCAGCAATGTAACGGTCGAATACACAGATCCTTCGGGCTTG	hypothetical protein	NA	NA	NA	up	up	NA	up	up	NA	NA	NA	NA	1.00571	1.07912	NA	1.63416	1.06135	NA		up		GT_Spec_645934617_70022	XP_002559730	8311422	Pc13g13160	B6H3B0	NA	NA	NA	NA
GT_Spec_645934644_70699	645934644	XP_002559757	GGTACTCCATTACGCAACACCACCCACCTCGCTACCAATTGTCCATTTGCCGGCGAGCTA	hypothetical protein	up	up	up	up	NA	up	up	NA	up	1.92976	1.90533	2.12758	1.14874	NA	1.42659	1.42175	NA	1.47739		up		GT_Spec_645934644_70699	XP_002559757	8309599	Pc13g13430	B6H3L3	NA	NA	NA	NA
GT_Spec_645934649_70799	645934649	XP_002559762	ATGGACTTCCCGACTGATGTGGCGGAGTTTGATAACGACCCGCGCATCTCGTTCTCCAGA	hypothetical protein	up	NA	up	up	NA	NA	up	NA	up	1.58631	NA	1.15687	1.8297	NA	NA	1.71388	NA	1.0928		up		GT_Spec_645934649_70799	XP_002559762	8309604	Pc13g13480	B6H3L8	GO:0000398; GO:0003723	mRNA splicing, via spliceosome [GO:0000398]	NA	RNA binding [GO:0003723]
GT_Spec_645934653_70924	645934653	XP_002559766	GCTGGATTGACAGTATCAAAATCTCCAAAAGTTGTTGTAGTTGAAGTTCCTCGGTCGAGA	hypothetical protein	up	up	NA	NA	up	NA	up	NA	NA	2.01501	1.16573	NA	NA	1.14785	NA	1.28338	NA	NA		up		GT_Spec_645934653_70924	XP_002559766	8309608	Pc13g13520	B6H3M2	NA	NA	NA	NA
GT_Spec_645934666_71257	645934666	XP_002559779	ATGGGTTTCAAGTGTTACTACCAGTGGGCTACTCTCGTCCTGGCTGTTACTGTTGCTGCA	hypothetical protein	up	up	up	up	up	up	NA	up	up	2.05608	1.11833	1.36752	1.39169	1.54967	1.91724	NA	1.01317	1.38932		up		GT_Spec_645934666_71257	XP_002559779	8309621	Pc13g13650	B6H542	GO:0004553; GO:0005618; GO:0005975; GO:0071555	carbohydrate metabolic process [GO:0005975]; cell wall organization [GO:0071555]	cell wall [GO:0005618]	hydrolase activity, hydrolyzing O-glycosyl compounds [GO:0004553]
GT_Spec_645934688_71774	645934688	XP_002559801	CCTCCCTCCGAATCTTTAAACACATTCCTCGTCTCGTTGACAGTACAGCCTTGGTCTCTC	hypothetical protein	up	up	up	NA	up	NA	NA	NA	NA	1.43613	1.58406	1.05774	NA	1.26202	NA	NA	NA	NA		up		GT_Spec_645934688_71774	XP_002559801	8309647	Pc13g13930	B6H563	NA	NA	NA	NA
GT_Spec_645934693_71861	645934693	XP_002559806	ATGCAGGCTCCGGTGGTGGTGATGAACACCAATTCCGGCGAGCGCCAGGTTGGTCGGAAA	hypothetical protein	up	up	up	up	NA	up	up	up	up	1.41538	1.782	2.05983	1.27546	NA	1.38383	1.80818	1.21209	1.49029		up		GT_Spec_645934693_71861	XP_002559806	8309652	Pc13g13980	B6H560	GO:0005524; GO:0005737; GO:0006457; GO:0051082	protein folding [GO:0006457]	cytoplasm [GO:0005737]	ATP binding [GO:0005524]; unfolded protein binding [GO:0051082]
GT_Spec_645934712_72332	645934712	XP_002559825	ATGTTATCATCCCTGGCATTTTCGCTACCGTTGCTACTTGCTGGCTTACAGGCCACCGCA	hypothetical protein	NA	up	up	up	up	up	NA	up	up	NA	1.62974	1.36457	1.47571	1.11859	1.31504	NA	1.60732	1.23409		up		GT_Spec_645934712_72332	XP_002559825	8309671	Pc13g14170	B6H5F1	GO:0005886; GO:0016740; GO:0031225	NA	anchored component of membrane [GO:0031225]; plasma membrane [GO:0005886]	transferase activity [GO:0016740]
GT_Spec_645934714_72368	645934714	XP_002559827	ATGACGGCTGCCATCTCCTTCCGTCCGTTAGATAGCGCAGACTGGATGACATCCTCATGC	hypothetical protein	up	NA	up	NA	NA	NA	up	up	up	1.20853	NA	2.92054	NA	NA	NA	1.53229	1.17051	1.13113		up		GT_Spec_645934714_72368	XP_002559827	8309673	Pc13g14190	B6H5E0	NA	NA	NA	NA
GT_Spec_645934720_72468	645934720	XP_002559833	GCCCAATACTTGATCTCATCGCCTATTAAACCTTTCGCAGGCCGCCAAAGCTGGATGTCT	hypothetical protein	up	up	up	up	up	up	up	NA	up	1.17404	1.21527	1.29453	1.173	1.01748	1.35039	1.10581	NA	1.06676		up		GT_Spec_645934720_72468	XP_002559833	8309679	Pc13g14250	B6H5E2	NA	NA	NA	NA
GT_Spec_645934723_72561	645934723	XP_002559836	GAATACTATGTAGAGACTTTCATTGAGTTTCGCCGAGGGCCGGTTTCCCAAGGAGAAATA	hypothetical protein	up	NA	up	up	up	NA	up	up	up	2.09509	NA	1.19794	3.27532	2.25251	NA	1.89601	2.86205	1.84553		up		GT_Spec_645934723_72561	XP_002559836	8309682	Pc13g14280	B6H5C2	NA	NA	NA	NA
GT_Spec_645934738_73228	645934738	XP_002559851	ATATGTGTGAACTGCCAACGGCACCAATGGCCCTGTTTTCGACGAGAGCGCAAGAGAAAA	hypothetical protein	up	up	up	up	up	up	NA	up	up	1.49788	1.55981	1.91182	1.92464	1.7589	1.31221	NA	1.80342	1.54637		up		GT_Spec_645934738_73228	XP_002559851	8309698	Pc13g14440	B6H2H7	GO:0000981; GO:0003677; GO:0005634; GO:0006351; GO:0008270	transcription, DNA-templated [GO:0006351]	nucleus [GO:0005634]	DNA binding [GO:0003677]; RNA polymerase II transcription factor activity, sequence-specific DNA binding [GO:0000981]; zinc ion binding [GO:0008270]
GT_Spec_645934740_73287	645934740	XP_002559853	ATGGGTATTCCAGGGCTCATCAATGCTATTGGCCCAGGAGAGCGTATCTCCCTCGCCAAG	hypothetical protein	up	NA	up	up	NA	NA	up	NA	NA	1.3474	NA	1.09358	1.45019	NA	NA	1.73593	NA	NA		up		GT_Spec_645934740_73287	XP_002559853	8309700	Pc13g14460	B6H2H2	GO:0006281; GO:0008821	DNA repair [GO:0006281]	NA	crossover junction endodeoxyribonuclease activity [GO:0008821]
GT_Spec_645934741_73334	645934741	XP_002559854	CCGCGCTCTGCAAACGGTACTGCTTCGAACACTCATTTATCTCCGTCAAGCATCCCGGAT	diacylglycerol kinase 2	up	up	up	up	NA	NA	NA	up	up	1.04701	1.0024	1.90132	1.32071	NA	NA	NA	1.48407	1.05387		up		GT_Spec_645934741_73334	XP_002559854	8309701	Pc13g14470	B6H2H3	GO:0004143; GO:0016021	NA	integral component of membrane [GO:0016021]	diacylglycerol kinase activity [GO:0004143]
GT_Spec_645934742_73350	645934742	XP_002559855	ATTCCTCTGTTTATGCAACATAAAGATGTGGTGGTGGAAGCTGTCACTGGAAGTGGAAAG	hypothetical protein	up	up	up	up	up	up	up	up	up	2.78438	2.20157	2.54357	5.43714	1.57624	2.55158	1.60796	1.52004	2.52781		up		GT_Spec_645934742_73350	XP_002559855	8309702	Pc13g14480	B6H2H4	GO:0003723; GO:0004386; GO:0005524	NA	NA	ATP binding [GO:0005524]; helicase activity [GO:0004386]; RNA binding [GO:0003723]
GT_Spec_645934743_73379	645934743	XP_002559856	ATGAGACTGCGGTCGAACCACGTTCTTCCGCCAATTTCGGAGTACGTCCCACGCCGCCGT	hypothetical protein	NA	NA	up	up	NA	up	up	NA	up	NA	NA	1.15945	1.02633	NA	1.35534	1.6762	NA	1.02555		up		GT_Spec_645934743_73379	XP_002559856	8309703	Pc13g14490	B6H2I5	NA	NA	NA	NA
GT_Spec_645934745_73430	645934745	XP_002559858	CTTGCCGCTCAGTGCCACCTTGGTTCCAAGAACCTTCAGGTGCACATGGAGCCTTACCTC	SSU ribosomal protein S2P	up	up	up	up	NA	up	up	up	up	1.14723	1.15847	2.08493	1.29585	NA	1.06161	1.50927	1.11009	1.26883		up		GT_Spec_645934745_73430	XP_002559858	8309705	Pc13g14510	B6H2I7	GO:0003735; GO:0006412; GO:0015935	translation [GO:0006412]	small ribosomal subunit [GO:0015935]	structural constituent of ribosome [GO:0003735]
GT_Spec_645934748_73480	645934748	XP_002559861	ATGCCAGGCCGACTAGAAGTTCAGCGTCCCTCTCCGACGACCGTCTCCTTCACGGTATCG	hypothetical protein	up	up	up	NA	NA	NA	up	NA	NA	1.68885	1.55957	1.21339	NA	NA	NA	1.36708	NA	NA		up		GT_Spec_645934748_73480	XP_002559861	8309708	Pc13g14540	B6H2J0	GO:0016021; GO:0017176	NA	integral component of membrane [GO:0016021]	phosphatidylinositol N-acetylglucosaminyltransferase activity [GO:0017176]
GT_Spec_645934750_73493	645934750	XP_002559863	ATGAAGTCGTCTCAAGATTGTATTTCTCCAAGTACACGGAGATACAGATGTGAGGGGTAT	hypothetical protein	NA	up	up	NA	NA	up	NA	up	NA	NA	1.63126	1.40343	NA	NA	1.36555	NA	1.65219	NA		up		GT_Spec_645934750_73493	XP_002559863	8309710	Pc13g14560	B6H2H9	NA	NA	NA	NA
GT_Spec_645934751_73505	645934751	XP_002559864	ATGGTCCGCAATCTTGTTGTCATCGGAGGAAACTCTCACCCTCAGTTGACTCAGAGTATT	hypothetical protein	up	up	up	up	NA	up	NA	up	up	2.14192	1.67229	3.57951	2.37599	NA	1.09489	NA	2.74609	1.88684		up		GT_Spec_645934751_73505	XP_002559864	8309711	Pc13g14570	B6H2I0	GO:0000287; GO:0002189; GO:0004749; GO:0006015; GO:0009116; GO:0009165; GO:0031505	5-phosphoribose 1-diphosphate biosynthetic process [GO:0006015]; fungal-type cell wall organization [GO:0031505]; nucleoside metabolic process [GO:0009116]; nucleotide biosynthetic process [GO:0009165]	ribose phosphate diphosphokinase complex [GO:0002189]	magnesium ion binding [GO:0000287]; ribose phosphate diphosphokinase activity [GO:0004749]
GT_Spec_645934752_73526	645934752	XP_002559865	ATGGCACCGACTTTCTCTCCTTTAGATGCCTCTTCCTATCGGCACCCGGACCGGAATGGA	hypothetical protein	up	up	up	up	up	up	up	NA	up	1.18899	1.50057	1.78088	1.6059	1.58118	1.60036	2.2505	NA	1.54225		up		GT_Spec_645934752_73526	XP_002559865	8309712	Pc13g14580	B6H2I1	NA	NA	NA	NA
GT_Spec_645934753_73537	645934753	XP_002559866	ATGAAGTCCACTTCTATCGCCGTCGCCTCGTTCCTGACGGCTGCTCAGGTTAGCAGCGCA	hypothetical protein	up	up	NA	up	up	up	up	up	up	1.06671	1.44403	NA	1.54804	1.69454	1.87527	2.42762	1.21496	1.4464		up		GT_Spec_645934753_73537	XP_002559866	8313965	Pc13g14600	B6H2I2	NA	NA	NA	NA
GT_Spec_645934761_73682	645934761	XP_002559874	ATGACGCTTTTCATCCTTACTGAGACCAGCGCGGGCTATGCCCTGCTGAAGGCCAAGGAC	hypothetical protein	NA	up	up	up	NA	up	NA	up	up	NA	1.35323	2.09174	1.402	NA	1.35727	NA	1.00324	1.07491		up		GT_Spec_645934761_73682	XP_002559874	8313973	Pc13g14680	B6H2L3	NA	NA	NA	NA
GT_Spec_645934772_73903	645934772	XP_002559885	ATGCTACCTACTTATTGCACCCACCCCGCTTTCTCACTACACTTCGCTAGCTTGGCCAGA	hypothetical protein	up	up	NA	up	NA	up	NA	NA	NA	1.41658	1.73716	NA	2.02484	NA	1.39597	NA	NA	NA		up		GT_Spec_645934772_73903	XP_002559885	8313985	Pc13g14800	B6H2N7	NA	NA	NA	NA
GT_Spec_645934776_73942	645934776	XP_002559889	ATGCATCTCTCATCTCCTGCCTCGATTCTGCTCCTAAGTGCTCTTTTCCAAACAGCCACC	hypothetical protein	up	up	up	up	up	NA	NA	up	up	2.34411	1.52313	1.91392	1.1916	1.14737	NA	NA	1.01022	1.28879		up		GT_Spec_645934776_73942	XP_002559889	8313989	Pc13g14840	B6H2P2	GO:0004553; GO:0005975	carbohydrate metabolic process [GO:0005975]	NA	hydrolase activity, hydrolyzing O-glycosyl compounds [GO:0004553]
GT_Spec_645934782_74065	645934782	XP_002559895	ATGACTCTTGTGCAATCGCCCGAGGTGGCTTTTCCCTTGTCGAATATCGGTCCTGTCTCG	hypothetical protein	NA	up	NA	up	NA	up	up	NA	NA	NA	1.2178	NA	1.06141	NA	1.98563	1.82921	NA	NA		up		GT_Spec_645934782_74065	XP_002559895	8313998	Pc13g14930	B6H2Q4	GO:0004499; GO:0050660; GO:0050661	NA	NA	flavin adenine dinucleotide binding [GO:0050660]; N,N-dimethylaniline monooxygenase activity [GO:0004499]; NADP binding [GO:0050661]
GT_Spec_645934805_74614	645934805	XP_002559918	ATGAATCCATCCCAGTCCCTACAAGATGCTTGCAGTGTTCCAGATTCTCTCTTAGCTCAT	hypothetical protein	NA	NA	up	up	NA	NA	up	up	NA	NA	NA	1.19234	1.23568	NA	NA	1.77896	1.68792	NA		up		GT_Spec_645934805_74614	XP_002559918	8316894	Pc13g15230	B6H2S3	NA	NA	NA	NA
GT_Spec_645934814_74855	645934814	XP_002559927	ATGTCTTCACTTCTGGCCCTGGCTGATATCCCTACTATTGCACTTCTGTACCGTACGAAG	hypothetical protein	up	up	up	up	up	up	NA	up	up	1.17796	1.88921	1.60096	1.33105	2.00311	1.7298	NA	1.23401	1.37946		up		GT_Spec_645934814_74855	XP_002559927	8315097	Pc13g15320	B6H2T3	NA	NA	NA	NA
GT_Spec_645934816_74878	645934816	XP_002559929	TTCGTAATTGGATACTTCTGGAAACTGCAGGGTGTCCTCGGTGTCTGTTATCCAGAGACA	hypothetical protein	NA	up	up	NA	NA	up	up	NA	NA	NA	2.2739	1.93268	NA	NA	2.59921	1.26784	NA	NA		up		GT_Spec_645934816_74878	XP_002559929	8315099	Pc13g15340	B6H2R3	NA	NA	NA	NA
GT_Spec_645934828_75192	645934828	XP_002559941	ATGTTTGGAAAGGGTTTCCCTTTCATGAATTCTGGAGGATTCTATTCTCATGCTATTGAA	hypothetical protein	NA	NA	NA	up	NA	up	up	up	NA	NA	NA	NA	1.23686	NA	1.49262	1.48424	1.37563	NA		up		GT_Spec_645934828_75192	XP_002559941	8315111	Pc13g15460	B6H2R8	GO:0000122; GO:0000435; GO:0004693; GO:0005524; GO:0008353; GO:0016592; GO:0031648; GO:0060258; GO:0070481; GO:0070816	negative regulation of filamentous growth [GO:0060258]; negative regulation of transcription by RNA polymerase II [GO:0000122]; nuclear-transcribed mRNA catabolic process, non-stop decay [GO:0070481]; phosphorylation of RNA polymerase II C-terminal domain [GO:0070816]; positive regulation of transcription from RNA polymerase II promoter by galactose [GO:0000435]; protein destabilization [GO:00316…	mediator complex [GO:0016592]	ATP binding [GO:0005524]; cyclin-dependent protein serine/threonine kinase activity [GO:0004693]; RNA polymerase II carboxy-terminal domain kinase activity [GO:0008353]
GT_Spec_645934829_75213	645934829	XP_002559942	ATGGAGGCCCCGCACTCGGCTGTTGCCCAAGTAACCGAAGATGCTCTTAGTGAGAGCATG	hypothetical protein	NA	NA	up	NA	NA	up	up	up	NA	NA	NA	1.23562	NA	NA	1.25872	2.12655	1.44629	NA		up		GT_Spec_645934829_75213	XP_002559942	8315112	Pc13g15470	B6H2R9	GO:0008270	NA	NA	zinc ion binding [GO:0008270]
GT_Spec_645934862_75875	645934862	XP_002559975	ATGACTTCACCCGCTGTTGCAGTTCAGTCGCTCACTCCAGCTGCAGTTCAGGCGGCGTAT	hypothetical protein	NA	up	up	up	NA	up	up	up	up	NA	1.94578	2.23787	1.9202	NA	1.83269	2.9883	1.02017	1.50945		up		GT_Spec_645934862_75875	XP_002559975	8315144	Pc13g15800	B6H312	NA	NA	NA	NA
GT_Spec_645934864_75912	645934864	XP_002559977	ATGAGTGTCTTCGCATTCGGGGATTTGCCCACTATCCAGACTCGGAAGGCCTTGCTACTA	hypothetical protein	up	up	up	up	NA	NA	up	NA	up	2.16074	1.66558	1.33653	1.79004	NA	NA	1.69316	NA	1.30053		up		GT_Spec_645934864_75912	XP_002559977	8315146	Pc13g15820	B6H314	GO:0016491	NA	NA	oxidoreductase activity [GO:0016491]
GT_Spec_645934883_76253	645934883	XP_002559996	ATGGGCTCTAAGACAGCTGAGAATGAGAGCCAAGGAGGTGGTAATGCTCCTCCCAGCTCA	hypothetical protein	up	NA	up	NA	NA	up	up	up	up	1.98525	NA	1.10331	NA	NA	1.74953	1.54659	1.01796	1.05382		up		GT_Spec_645934883_76253	XP_002559996	8306312	Pc14g00010	B6H5L5	GO:0004177; GO:0005737; GO:0008235; GO:0046872	NA	cytoplasm [GO:0005737]	aminopeptidase activity [GO:0004177]; metal ion binding [GO:0046872]; metalloexopeptidase activity [GO:0008235]
GT_Spec_645934894_76639	645934894	XP_002560007	ATGGATTGGTGGAATGCCATTACCGCACAGCCCATAGTGGCACTCGGGGTGATCGGAGTG	hypothetical protein	NA	up	up	NA	NA	NA	up	up	NA	NA	1.47313	1.09121	NA	NA	NA	1.59395	1.83267	NA		up		GT_Spec_645934894_76639	XP_002560007	8307105	Pc14g00120	B6H5I1	GO:0004497; GO:0005506; GO:0016021; GO:0016705; GO:0020037	NA	integral component of membrane [GO:0016021]	heme binding [GO:0020037]; iron ion binding [GO:0005506]; monooxygenase activity [GO:0004497]; oxidoreductase activity, acting on paired donors, with incorporation or reduction of molecular oxygen [GO:0016705]
GT_Spec_645934913_77048	645934913	XP_002560026	ATGAAGCTGTCAACTGCAATCACCGTGGGTTTAGCCCACCGGGCATTGGCTGCCAATCCC	hypothetical protein	NA	up	NA	up	NA	up	NA	up	NA	NA	1.11815	NA	1.67089	NA	1.54019	NA	1.11045	NA		up		GT_Spec_645934913_77048	XP_002560026	8314357	Pc14g00310	B6H5K1	GO:0004553; GO:0005975	carbohydrate metabolic process [GO:0005975]	NA	hydrolase activity, hydrolyzing O-glycosyl compounds [GO:0004553]
GT_Spec_645934920_77205	645934920	XP_002560033	ATGGGCTCTATTACTGGCGACATGGAAGCGCAAACGGACTATACTTGTACTGTCTACCGT	guanine deaminase (EC 3.5.4.3)	up	up	NA	up	up	NA	NA	NA	NA	1.33705	1.56963	NA	1.01574	1.52277	NA	NA	NA	NA		up		GT_Spec_645934920_77205	XP_002560033	8310274	Pc14g00380	B6H5K8	GO:0006147; GO:0008270; GO:0008892	guanine catabolic process [GO:0006147]	NA	guanine deaminase activity [GO:0008892]; zinc ion binding [GO:0008270]
GT_Spec_645934933_77582	645934933	XP_002560046	ATGGAGAATCAATCGCGACCGGCGCGATACATGGCCCATGTTTTCGAAGAGCTGGGTCTA	hypothetical protein	up	up	up	up	NA	up	up	NA	up	2.05351	1.29458	1.09462	1.14447	NA	1.93339	1.92186	NA	1.18148		up		GT_Spec_645934933_77582	XP_002560046	8310288	Pc14g00520	B6H5N5	GO:0016021; GO:0055085	transmembrane transport [GO:0055085]	integral component of membrane [GO:0016021]	NA
GT_Spec_645934962_78343	645934962	XP_002560074	ATGTTGTTAATCCATCAAGTTGGTAGCGTTCGCGTTGGGGAAGTCGTTAGATACACTATT	hypothetical protein	up	up	up	up	NA	up	up	up	up	2.31185	1.36228	1.05631	1.4687	NA	1.50051	1.42829	1.2206	1.41094		up		GT_Spec_645934962_78343	XP_002560074	8310316	Pc14g00800	B6H5Q8	NA	NA	NA	NA
GT_Spec_645934966_78528	645934966	XP_002560078	ATGGGGATCCCTCACTTAACCCGGCACCTGCTCCCATATGCCGAAAGTGTCTTGTTAGAT	hypothetical protein	up	up	NA	NA	NA	up	up	NA	up	1.74376	1.41793	NA	NA	NA	1.38103	1.39082	NA	1.1126		up		GT_Spec_645934966_78528	XP_002560078	8310320	Pc14g00840	B6H5R2	NA	NA	NA	NA
GT_Spec_645934990_79044	645934990	XP_002560102	GGTCTCTTCATTAACAATCAATGGGTCGCTTCGTCATCTGGCCAAAAGCTCCAGTCTATT	hypothetical protein	up	up	up	up	up	up	up	up	up	2.48388	2.12223	1.8723	1.76705	1.20962	1.82167	3.13189	1.68408	2.01159		up		GT_Spec_645934990_79044	XP_002560102	8310344	Pc14g01080	B6H5T6	GO:0016620	NA	NA	oxidoreductase activity, acting on the aldehyde or oxo group of donors, NAD or NADP as acceptor [GO:0016620]
GT_Spec_645934999_79207	645934999	XP_002560111	TCTCTCGGTCGCTCTATTCCCGCCAGAACCTTTGCCAGTGTTCAGTCGGACATCTTCAAG	hypothetical protein	NA	NA	up	up	NA	NA	up	up	up	NA	NA	1.83885	1.29856	NA	NA	1.25647	1.03137	1.00156		up		GT_Spec_645934999_79207	XP_002560111	8314280	Pc14g01170	B6H5U5	GO:0000287; GO:0004449; GO:0005739; GO:0006099; GO:0051287	tricarboxylic acid cycle [GO:0006099]	mitochondrion [GO:0005739]	isocitrate dehydrogenase (NAD+) activity [GO:0004449]; magnesium ion binding [GO:0000287]; NAD binding [GO:0051287]
GT_Spec_645935002_79251	645935002	XP_002560114	CGCTTTCTTAAGCTCTCTCACCCTCTCCACTCCCATTCTCTGTGCCACCAGGGAGTGTGT	hypothetical protein	up	up	up	up	up	up	NA	up	up	1.00815	2.38694	1.07114	1.43129	1.6037	3.03514	NA	2.05316	1.68747		up		GT_Spec_645935002_79251	XP_002560114	8314283	Pc14g01200	B6H5U8	GO:0005096; GO:0007165; GO:0035091	signal transduction [GO:0007165]	NA	GTPase activator activity [GO:0005096]; phosphatidylinositol binding [GO:0035091]
GT_Spec_645935006_79379	645935006	XP_002560118	ATGCTTGGTCTTGGTGACTATGAGAGCAGCAGTGAGGGAGAGGCAGAGCGCAAGGGTCAT	hypothetical protein	up	up	NA	up	up	up	up	NA	up	2.29906	1.30655	NA	1.54789	1.26154	1.06639	3.41508	NA	1.45399		up		GT_Spec_645935006_79379	XP_002560118	8314287	Pc14g01240	B6H5V2	GO:0006355	regulation of transcription, DNA-templated [GO:0006355]	NA	NA
GT_Spec_645935021_79751	645935021	XP_002560133	GCGACTCTGGAGTCTCTGTACTCGATCTTCCAGCAATGCGATGAGCGTCCCACCAAGCGA	hypothetical protein	NA	up	up	up	NA	NA	up	NA	NA	NA	1.5947	1.02081	1.29313	NA	NA	1.06454	NA	NA		up		GT_Spec_645935021_79751	XP_002560133	8314302	Pc14g01390	B6H5W7	GO:0005524	NA	NA	ATP binding [GO:0005524]
GT_Spec_645935036_80081	645935036	XP_002560148	CTATATGTGACAAAGCCTGAACGAAGGGCATCTCTCCGCGCTCCGACCGCAACCAACACC	hypothetical protein	up	NA	up	up	up	NA	NA	NA	NA	2.90599	NA	2.502	1.71994	2.16239	NA	NA	NA	NA		up		GT_Spec_645935036_80081	XP_002560148	8314317	Pc14g01540	B6H5Y2	NA	NA	NA	NA
GT_Spec_645935052_80406	645935052	XP_002560163	ATGGAGAACGCTTTTCTCCGTACTCCAGCGGAGTCGCTGGAGCACTTCAAAGTATCAGAG	hypothetical protein	up	NA	NA	up	up	NA	up	up	NA	1.24643	NA	NA	1.16772	1.64651	NA	1.01479	1.02034	NA		up		GT_Spec_645935052_80406	XP_002560163	8314332	Pc14g01690	B6H5Z7	GO:0005388; GO:0005524; GO:0016021	NA	integral component of membrane [GO:0016021]	ATP binding [GO:0005524]; calcium-transporting ATPase activity [GO:0005388]
GT_Spec_645935073_80844	645935073	XP_002560184	ATGGCATTTGCCTCAATTAATTCTACGGGCGCGCCCATCGCCGTCATCGAGGAGGCATTT	hypothetical protein	up	up	up	up	NA	up	up	up	up	2.05172	2.04515	1.7829	1.4842	NA	2.03601	2.57714	1.57628	1.7962		up		GT_Spec_645935073_80844	XP_002560184	8314353	Pc14g01900	B6H618	NA	NA	NA	NA
GT_Spec_645935074_80866	645935074	XP_002560185	ATGCAGAGAGTTATCCAGCGGACAGCTACAGCCCGGAGGCAGGCTCTTAAAAGGAGCCAA	hypothetical protein	NA	NA	up	up	NA	up	up	up	NA	NA	NA	1.0521	1.08792	NA	1.16411	1.64605	1.71079	NA		up		GT_Spec_645935074_80866	XP_002560185	8314354	Pc14g01910	B6H619	GO:0003735; GO:0005840; GO:0006412	translation [GO:0006412]	ribosome [GO:0005840]	structural constituent of ribosome [GO:0003735]
GT_Spec_645935084_81107	645935084	XP_002560195	ATGTCGACGTGGGGTCAGTATTTCCGTGTCACCACTTATGGCGAGTCCCACTGTCGCTCC	chorismate synthase (EC 4.2.3.5)	NA	up	up	up	NA	up	up	NA	NA	NA	1.57349	1.1968	1.25756	NA	1.59145	1.31426	NA	NA		up		GT_Spec_645935084_81107	XP_002560195	8306271	Pc14g02010	B6H629	GO:0004107; GO:0009073; GO:0009423	aromatic amino acid family biosynthetic process [GO:0009073]; chorismate biosynthetic process [GO:0009423]	NA	chorismate synthase activity [GO:0004107]
GT_Spec_645935087_81177	645935087	XP_002560198	ATGGCCTCGCGGCGATCCGTCTGGGGTAGTTTCGAGGAATATTCCAACGCCACGAGGTGT	hypothetical protein	NA	up	up	NA	up	NA	up	NA	NA	NA	1.67039	1.31402	NA	1.72319	NA	1.15302	NA	NA		up		GT_Spec_645935087_81177	XP_002560198	8306274	Pc14g02040	B6H632	NA	NA	NA	NA
GT_Spec_645935110_81507	645935110	XP_002560221	ATGAGCGTAGTCACTTTATCCCGTGTTGATAACCACTGCGGGGCACCACACTTAGCTATG	hypothetical protein	NA	NA	up	NA	NA	up	up	up	NA	NA	NA	1.3336	NA	NA	2.17672	1.54634	1.27172	NA		up		GT_Spec_645935110_81507	XP_002560221	8306300	Pc14g02300	B6H655	NA	NA	NA	NA
GT_Spec_645935124_81725	645935124	XP_002560235	ATGTCCGATCAAAGTGAATACCTTTCCGAGTCCATGTCAGGCCAGGATAACGGGCTGAGG	hypothetical protein	up	up	NA	up	NA	up	up	up	up	1.51826	1.92139	NA	1.05273	NA	2.22987	2.88402	1.57245	1.61386		up		GT_Spec_645935124_81725	XP_002560235	8306318	Pc15g00070	B6H6F4	GO:0008080	NA	NA	N-acetyltransferase activity [GO:0008080]
GT_Spec_645935128_81815	645935128	XP_002560239	CATTTACTGATTGCCGCTTCGACAGTATCGCCATACTCATACTATGCGACGCTTTATCTA	hypothetical protein	NA	up	NA	up	NA	up	NA	up	NA	NA	1.47316	NA	1.18362	NA	1.86572	NA	1.69771	NA		up		GT_Spec_645935128_81815	XP_002560239	8306322	Pc15g00110	B6H6F8	GO:0015035	NA	NA	protein disulfide oxidoreductase activity [GO:0015035]
GT_Spec_645935140_81979	645935140	XP_002560249	CAGGGTTTCAACTACGGTGCTCTCAAGGTTGACGGCAGCCTCAAAACCCAAGCCGACTTC	hypothetical protein	NA	up	up	up	NA	up	NA	up	up	NA	1.10048	1.6886	1.59348	NA	1.01183	NA	1.61247	1.00456		up		GT_Spec_645935140_81979	XP_002560249	8306332	Pc15g00210	B6H6G8	NA	NA	NA	NA
GT_Spec_645935146_82092	645935146	XP_002560255	ATGCTAGTTCTTTCCGCCGCTCCTCTGGACCAAAGGCAACTGACGTTGATGGCCGCCAGG	hypothetical protein	up	up	up	up	up	up	up	up	up	1.61473	1.82295	1.68819	1.69511	2.37617	1.90709	2.40482	1.67185	1.89761		up		GT_Spec_645935146_82092	XP_002560255	8306339	Pc15g00280	B6H6H4	NA	NA	NA	NA
GT_Spec_645935147_82107	645935147	XP_002560256	ATGGTTCGCCGTCTCGCATACAACATAGTGCCTACTTTCCTCGAGGGTCCAAGGCGCCCG	hypothetical protein	up	up	up	up	up	up	up	up	up	1.42256	1.3358	2.15405	1.91011	1.86617	2.09469	1.77897	1.1409	1.71291		up		GT_Spec_645935147_82107	XP_002560256	8306340	Pc15g00290	B6H6H5	NA	NA	NA	NA
GT_Spec_645935148_82114	645935148	XP_002560257	ATGCCAATAACCCTCACCTCCGTCCTCCGCATCCCATTCCCGCACCCTAGCACAACCCAA	hypothetical protein	up	up	up	up	NA	up	up	NA	up	1.2652	1.32057	1.12539	1.00506	NA	1.29574	1.2075	NA	1.09302		up		GT_Spec_645935148_82114	XP_002560257	8306341	Pc15g00300	B6H6H6	NA	NA	NA	NA
GT_Spec_645935149_82128	645935149	XP_002560258	CGCGTCGATTCCGAAACCCGTGGACCGTCGCCGCTACAAGTCGAGAACAAGGATCCTTTG	hypothetical protein	NA	NA	NA	NA	up	up	up	up	NA	NA	NA	NA	NA	1.2657	1.55455	1.79553	1.55052	NA		up		GT_Spec_645935149_82128	XP_002560258	8306342	Pc15g00310	B6H6H7	GO:0000922; GO:0005737; GO:0005815; GO:0005874; GO:0007020; GO:0043015	microtubule nucleation [GO:0007020]	cytoplasm [GO:0005737]; microtubule [GO:0005874]; microtubule organizing center [GO:0005815]; spindle pole [GO:0000922]	gamma-tubulin binding [GO:0043015]
GT_Spec_645935153_82258	645935153	XP_002560262	ATGTCTCGGTATGATGACTATCGCTCGTCGACAGGGACCCTGGACTCTCGCGGTCGATAC	hypothetical protein	up	up	up	NA	up	up	up	up	up	1.00829	2.05936	2.01601	NA	1.7067	1.42663	1.13422	1.64899	1.42827		up		GT_Spec_645935153_82258	XP_002560262	8309445	Pc15g00350	B6H6I1	NA	NA	NA	NA
GT_Spec_645935156_82301	645935156	XP_002560265	ATGCCTATTTGCATCGAGTGCTCCTATCCGGTCTCTCACCTGTACAGCGCCTACAGTCGT	hypothetical protein	up	up	NA	up	up	NA	up	up	up	1.58937	1.11213	NA	1.18379	1.23369	NA	1.82076	1.02631	1.04269		up		GT_Spec_645935156_82301	XP_002560265	8309448	Pc15g00380	B6H6I4	NA	NA	NA	NA
GT_Spec_645935178_82900	645935178	XP_002560286	ATGGCAACTGAGGCTGCACTCCAAGATCCTCTCCTGTCGCTTCGACGTGCGATTGCGTCT	hypothetical protein	up	NA	up	up	up	up	up	NA	up	1.98465	NA	1.60489	1.74644	1.57237	1.54754	2.08914	NA	1.48855		up		GT_Spec_645935178_82900	XP_002560286	8309469	Pc15g00590	B6H6K5	GO:0006368; GO:0016570; GO:0016593	histone modification [GO:0016570]; transcription elongation from RNA polymerase II promoter [GO:0006368]	Cdc73/Paf1 complex [GO:0016593]	NA
GT_Spec_645935201_83362	645935201	XP_002560308	GCAGAGGCCCTCTTGATCCTGCGCAAAGTCGCATCGCTGGTCAAACCGATCATGCGGCAG	hypothetical protein	NA	NA	up	up	up	up	NA	NA	NA	NA	NA	1.32126	1.27252	1.54843	1.50518	NA	NA	NA		up		GT_Spec_645935201_83362	XP_002560308	8309492	Pc15g00820	B6H6M7	NA	NA	NA	NA
GT_Spec_645935232_83960	645935232	XP_002560339	ATGGACCGCGACTTCGAGAGCCAACTGAAAGATGTCTCCTCCCATGAGATTGAGAATGTG	hypothetical protein	NA	NA	NA	up	up	up	up	up	up	NA	NA	NA	1.33049	1.18303	1.57723	2.35602	1.05552	1.10362		up		GT_Spec_645935232_83960	XP_002560339	8312524	Pc15g01140	B6H6Q8	GO:0016021; GO:0055085	transmembrane transport [GO:0055085]	integral component of membrane [GO:0016021]	NA
GT_Spec_645935237_84051	645935237	XP_002560344	TTCGCTCGGGAGGTTGAACTGACCTCTGCCGAGTGGATGCTCGGCGTTGAGTTCATCAAC	hypothetical protein	up	up	up	up	up	NA	up	NA	up	1.36124	1.78342	1.97244	1.44694	3.59051	NA	1.34227	NA	1.49219		up		GT_Spec_645935237_84051	XP_002560344	8312529	Pc15g01190	B6H6R3	GO:0008199; GO:0009712; GO:0018576	catechol-containing compound metabolic process [GO:0009712]	NA	catechol 1,2-dioxygenase activity [GO:0018576]; ferric iron binding [GO:0008199]
GT_Spec_645935241_84118	645935241	XP_002560348	ATGTCCAAGACATCTACCAAGGGTGCCGATAAGGCCAACAAGGCCAGCAAGGCCTTGAAC	hypothetical protein	up	up	up	up	NA	up	NA	NA	up	1.32489	1.4413	2.41776	1.82691	NA	1.6252	NA	NA	1.20862		up		GT_Spec_645935241_84118	XP_002560348	8312533	Pc15g01230	B6H668	GO:0003723	NA	NA	RNA binding [GO:0003723]
GT_Spec_645935244_84174	645935244	XP_002560351	ATGGCCCCTCCCAAGATCTTCTCCCTCGAGGGCAAAGTCCTCAAGCTCGACAGTGCAGAG	hypothetical protein	up	NA	up	NA	NA	up	up	NA	NA	1.43368	NA	1.17454	NA	NA	1.02598	1.23276	NA	NA		up		GT_Spec_645935244_84174	XP_002560351	8312536	Pc15g01260	B6H671	GO:0005096	NA	NA	GTPase activator activity [GO:0005096]
GT_Spec_645935246_84200	645935246	XP_002560353	ATGTATCAGATAGGAATGAATATCTCGTCGAGGTCTTCCGCCACGCACCCGAAAAGGCTA	hypothetical protein	up	up	up	up	up	NA	up	NA	up	1.45624	1.00139	2.11867	1.83051	1.22191	NA	1.93711	NA	1.16173		up		GT_Spec_645935246_84200	XP_002560353	8312538	Pc15g01280	B6H673	NA	NA	NA	NA
GT_Spec_645935267_84645	645935267	XP_002560374	GCGTCCGCCCATGCCTGTGTTGTCGCTTTGTGTTCGAAGGACAAGCCCGCCAAAGAGCCT	hypothetical protein	up	up	NA	NA	up	up	NA	NA	up	1.33782	1.67371	NA	NA	1.74421	1.83644	NA	NA	1.07707		up		GT_Spec_645935267_84645	XP_002560374	8312564	Pc15g01540	B6H694	GO:0000166; GO:0016021; GO:0019829; GO:0030001; GO:0046872	metal ion transport [GO:0030001]	integral component of membrane [GO:0016021]	cation-transporting ATPase activity [GO:0019829]; metal ion binding [GO:0046872]; nucleotide binding [GO:0000166]
GT_Spec_645935284_84928	645935284	XP_002560391	ATGGCGATGGACGCCAAAGAGATTGAAGCTAAGGCCAAGGCCTTGGGCAAGGCCGCGACA	hypothetical protein	up	up	up	NA	NA	up	NA	NA	up	1.49215	1.43781	1.50405	NA	NA	2.54545	NA	NA	1.23982		up		GT_Spec_645935284_84928	XP_002560391	8312585	Pc15g01750	B6H6B1	GO:0003676; GO:0005634; GO:0006351; GO:0008270	transcription, DNA-templated [GO:0006351]	nucleus [GO:0005634]	nucleic acid binding [GO:0003676]; zinc ion binding [GO:0008270]
GT_Spec_645935286_84961	645935286	XP_002560393	CCTACATATGTACTGATTTGCATGACTCTGTACCCCGTTCGCAGTACAAGCATGCACACT	hypothetical protein	up	up	up	up	up	NA	up	up	up	2.35453	1.67607	1.80312	1.64988	1.13865	NA	2.36021	1.13691	1.63785		up		GT_Spec_645935286_84961	XP_002560393	8312398	Pc15g01780	B6H6B3	NA	NA	NA	NA
GT_Spec_645935304_85438	645935304	XP_002560411	ATGTTGCTTAAGCCTGCGACACCCCTCAGCATCTTGCTGCTGATCGCCTTTGTGCTTTTG	hypothetical protein	NA	NA	NA	up	NA	up	up	up	up	NA	NA	NA	1.56369	NA	1.44695	1.03308	1.76366	1.02699		up		GT_Spec_645935304_85438	XP_002560411	8312417	Pc15g01970	B6H6D1	GO:0005886; GO:0016021	NA	integral component of membrane [GO:0016021]; plasma membrane [GO:0005886]	NA
GT_Spec_645935316_85604	645935316	XP_002560423	ATGGCTAAATTCAAGACGTTGTTGACGGCTGTGTTCCTGGCCACTGGAGGTTTCCTTTTC	hypothetical protein	up	up	NA	up	NA	NA	up	NA	up	2.53234	2.03427	NA	1.91066	NA	NA	1.23929	NA	1.28754		up		GT_Spec_645935316_85604	XP_002560423	8312429	Pc15g02090	B6H6E3	GO:0016021; GO:0022857	NA	integral component of membrane [GO:0016021]	transmembrane transporter activity [GO:0022857]
GT_Spec_645935330_85833	645935330	XP_002560434	ATGTTGGGGTATGCGCTCAATGGCTCGCTTCCTGGGGATGTGGTAGTTGCGGTCGGTGTT	hypothetical protein	up	up	up	up	up	up	up	up	up	2.01066	1.87946	1.9425	1.40047	2.65247	1.27345	2.27397	1.2664	1.83742		up		GT_Spec_645935330_85833	XP_002560434	8317587	Pc16g00090	B6H6R7	GO:0004497; GO:0005506; GO:0016021; GO:0016705; GO:0020037	NA	integral component of membrane [GO:0016021]	heme binding [GO:0020037]; iron ion binding [GO:0005506]; monooxygenase activity [GO:0004497]; oxidoreductase activity, acting on paired donors, with incorporation or reduction of molecular oxygen [GO:0016705]
GT_Spec_645935331_85859	645935331	XP_002560435	GCCCCAGCAGAACCCGTCAAAGCTCTCCCGGCTTCTTGGTACCGTTCGCCAGAGATATAT	hypothetical protein	up	NA	up	up	NA	NA	up	up	up	2.08739	NA	1.94042	1.32656	NA	NA	1.14571	1.69893	1.22202		up		GT_Spec_645935331_85859	XP_002560435	8317588	Pc16g00100	B6H6R8	GO:0005506; GO:0016708; GO:0019439; GO:0051537	aromatic compound catabolic process [GO:0019439]	NA	2 iron, 2 sulfur cluster binding [GO:0051537]; iron ion binding [GO:0005506]; oxidoreductase activity, acting on paired donors, with incorporation or reduction of molecular oxygen, NAD(P)H as one donor, and incorporation of two atoms of oxygen into one donor [GO:0016708]
GT_Spec_645935337_85988	645935337	XP_002560441	ATGGCAACCTCGCTTCGGAATATCATTGTCGTTGGCGGCTCGTTCGTAGGACGTACGACA	hypothetical protein	up	up	up	NA	up	up	up	NA	NA	7.67274	1.41212	2.48692	NA	1.49395	1.26631	1.68519	NA	NA		up		GT_Spec_645935337_85988	XP_002560441	8317594	Pc16g00160	B6H6S5	GO:0016491	NA	NA	oxidoreductase activity [GO:0016491]
GT_Spec_645935340_86042	645935340	XP_002560444	ATGTCTCCCAGGTTTCCCAGCGAAAATGTCGACGTATCGCCTCTTGGTGCCCCTTTGCAG	hypothetical protein	up	up	up	NA	up	up	NA	up	up	2.19536	1.61262	2.12284	NA	1.76057	1.43237	NA	1.531	1.45453		up		GT_Spec_645935340_86042	XP_002560444	8317597	Pc16g00190	B6H6T0	GO:0010181; GO:0016491	NA	NA	FMN binding [GO:0010181]; oxidoreductase activity [GO:0016491]
GT_Spec_645935348_86201	645935348	XP_002560452	ATGTCTGTGAACCCCGTATTTGTGTTTGTGCCAGGCGCGTGGCACACGGCAGACTCGTTT	hypothetical protein	up	NA	up	up	NA	up	up	up	up	2.06369	NA	2.09275	2.02126	NA	1.49508	3.5192	1.25198	1.70016		up		GT_Spec_645935348_86201	XP_002560452	8317607	Pc16g00290	B6H6T6	NA	NA	NA	NA
GT_Spec_645935365_86548	645935365	XP_002560469	ATGAAGTTGACCAACATTGCCCTCACCAGTGCTGCCATCGGTCTTGCCAACGCCGGCCTT	hypothetical protein	NA	up	up	NA	up	up	up	NA	NA	NA	1.64214	1.98556	NA	1.94901	1.81575	1.92278	NA	NA		up		GT_Spec_645935365_86548	XP_002560469	8317625	Pc16g00470	B6H6V8	NA	NA	NA	NA
GT_Spec_645935389_87052	645935389	XP_002560493	ATGAAGTTCCTCGCTATCGGTGCGCTCCTGCTCAGCACAGTTAGTGCTCTTGCGACAGAG	hypothetical protein	NA	up	up	up	up	up	up	up	up	NA	1.3342	1.66093	1.67507	1.76631	2.04174	1.75167	1.1369	1.47533		up		GT_Spec_645935389_87052	XP_002560493	8315341	Pc16g00740	B6H6X7	GO:0004650; GO:0005975	carbohydrate metabolic process [GO:0005975]	NA	polygalacturonase activity [GO:0004650]
GT_Spec_645935397_87248	645935397	XP_002560501	ATGCCGCCTAATAAACCCACCTTCCCTTACCGACGGAGCTCCAATGCTTCGGAAGATGAC	hypothetical protein	NA	up	NA	up	NA	up	up	NA	NA	NA	1.13158	NA	1.03201	NA	1.39725	2.23314	NA	NA		up		GT_Spec_645935397_87248	XP_002560501	8315349	Pc16g00820	B6H700	GO:0005794; GO:0006487; GO:0008375	protein N-linked glycosylation [GO:0006487]	Golgi apparatus [GO:0005794]	acetylglucosaminyltransferase activity [GO:0008375]
GT_Spec_645935402_87309	645935402	XP_002560504	ATGGAGAAACCCTCCCCGGTCTACTTTACACATGAGATGGCGGCCAGCGCATCGTCGTCG	hypothetical protein	NA	NA	NA	NA	up	up	up	up	NA	NA	NA	NA	NA	1.48405	1.45284	1.20031	1.03024	NA		up		GT_Spec_645935402_87309	XP_002560504	8315352	Pc16g00850	B6H6Z9	GO:0016021; GO:0055085	transmembrane transport [GO:0055085]	integral component of membrane [GO:0016021]	NA
GT_Spec_645935414_87544	645935414	XP_002560516	ATGGTCTCCCAACGAGATCGCGAGATCTTGCGCGACGACTTACGCGCTCGAGGCACAAAA	hypothetical protein	up	up	up	NA	up	up	up	NA	up	1.80398	1.55869	1.16415	NA	1.21363	1.40926	2.10618	NA	1.19975		up		GT_Spec_645935414_87544	XP_002560516	8315365	Pc16g00980	B6H6Z1	GO:0016021; GO:0016765	NA	integral component of membrane [GO:0016021]	transferase activity, transferring alkyl or aryl (other than methyl) groups [GO:0016765]
GT_Spec_645935431_87902	645935431	XP_002560533	ATGGAAACCGTCAATGTCGCCGAATTGGTCGAGCGCCTGGGTAGCGATGAAGATGCCGTG	hypothetical protein	up	NA	up	NA	up	up	up	up	up	1.29076	NA	1.12336	NA	1.07752	1.56486	2.10376	1.82036	1.3197		up		GT_Spec_645935431_87902	XP_002560533	8315382	Pc16g01150	B6H717	NA	NA	NA	NA
GT_Spec_645935432_87936	645935432	XP_002560534	ATGGACGGTCGTCCTCCTAAAAGACAACGCAGATCCAAGGATTCAAAGGATGAGCCGAAA	hypothetical protein	up	up	up	up	NA	NA	NA	NA	NA	2.38182	1.59873	1.52135	1.5618	NA	NA	NA	NA	NA		up		GT_Spec_645935432_87936	XP_002560534	8315383	Pc16g01160	B6H718	GO:0005634; GO:0006281; GO:0007049	cell cycle [GO:0007049]; DNA repair [GO:0006281]	nucleus [GO:0005634]	NA
GT_Spec_645935446_88301	645935446	XP_002560548	ATGGCTCGGTTGAATGACTATGCGGCTCCTGCCGAGTCCATTGATGCTTTGAAGCGACGA	hypothetical protein	up	NA	up	up	NA	NA	up	NA	up	1.5781	NA	1.83555	2.35937	NA	NA	1.92513	NA	1.28977		up		GT_Spec_645935446_88301	XP_002560548	8313906	Pc16g01740	B6H752	GO:0000775; GO:0005634; GO:0045132	meiotic chromosome segregation [GO:0045132]	chromosome, centromeric region [GO:0000775]; nucleus [GO:0005634]	NA
GT_Spec_645935455_88447	645935455	XP_002560557	ATGAGTGAGGGAAATCCACCGTCTGCTACACCAAGCGCAAAGTCCAAGAAGAACAAGAAG	hypothetical protein	NA	up	up	NA	up	NA	NA	up	NA	NA	1.00452	1.28857	NA	1.47976	NA	NA	1.7302	NA		up		GT_Spec_645935455_88447	XP_002560557	8313915	Pc16g01830	B6H761	NA	NA	NA	NA
GT_Spec_645935469_88703	645935469	XP_002560571	ATGTTATTATCCGCACTGTCACTGCTGTTGAGCCCGTTGGTGTCAGCCAGTTCGGCTGCT	hypothetical protein	up	up	up	up	NA	up	NA	up	up	1.69763	1.50624	1.76414	1.37914	NA	1.56666	NA	1.54679	1.39638		up		GT_Spec_645935469_88703	XP_002560571	8313930	Pc16g01980	B6H7A4	GO:0004185; GO:0005794; GO:0006915; GO:0016021	apoptotic process [GO:0006915]	Golgi apparatus [GO:0005794]; integral component of membrane [GO:0016021]	serine-type carboxypeptidase activity [GO:0004185]
GT_Spec_645935474_88791	645935474	XP_002560576	ATGGAGCACAATCTTCTGGACAGTCTCCTTGACGTGGAGGAGCAATTCTACAATGAGGGA	hypothetical protein	up	NA	up	up	NA	up	up	NA	up	2.2848	NA	1.00236	1.49449	NA	1.83921	1.6489	NA	1.34864		up		GT_Spec_645935474_88791	XP_002560576	8313935	Pc16g02030	B6H775	NA	NA	NA	NA
GT_Spec_645935475_88800	645935475	XP_002560577	ATGACAGATCCCATATTGCCCAAAGCCGGCGAGCGCAATATCCTCGTGACGAGCGCTTTG	methionyl-tRNA synthetase (EC 6.1.1.10)	NA	up	up	NA	up	up	up	up	up	NA	1.56361	1.90837	NA	1.1274	2.21405	2.17131	1.66231	1.49857		up		GT_Spec_645935475_88800	XP_002560577	8313936	Pc16g02040	B6H776	GO:0004825; GO:0005524; GO:0006431; GO:0017102	methionyl-tRNA aminoacylation [GO:0006431]	methionyl glutamyl tRNA synthetase complex [GO:0017102]	ATP binding [GO:0005524]; methionine-tRNA ligase activity [GO:0004825]
GT_Spec_645935500_89315	645935500	XP_002560602	AGCAATGCCCATGATTCTGGCGCGGATCAAATGGATGAAGGTGACGATCTCTTTGGGTCG	hypothetical protein	NA	up	up	up	NA	NA	up	up	up	NA	1.28717	1.43442	2.04096	NA	NA	3.309	1.47562	1.47602		up		GT_Spec_645935500_89315	XP_002560602	8313962	Pc16g02300	B6H7B3	GO:0006368; GO:0016570; GO:0016593	histone modification [GO:0016570]; transcription elongation from RNA polymerase II promoter [GO:0006368]	Cdc73/Paf1 complex [GO:0016593]	NA
GT_Spec_645935502_89357	645935502	XP_002560604	ATGAACCCCAAGGCAGCTTCAAAGAAGCGCAAGGCTGTTACTCGCGATGTTGAGGAGGAA	hypothetical protein	up	up	NA	up	up	up	up	up	up	1.26073	1.02763	NA	1.37897	1.14489	1.44581	2.21959	1.08788	1.21803		up		GT_Spec_645935502_89357	XP_002560604	8306835	Pc16g02320	B6H7B5	GO:0000463; GO:0000466; GO:0005654; GO:0005730; GO:0030687; GO:0043021	maturation of 5.8S rRNA from tricistronic rRNA transcript (SSU-rRNA, 5.8S rRNA, LSU-rRNA) [GO:0000466]; maturation of LSU-rRNA from tricistronic rRNA transcript (SSU-rRNA, 5.8S rRNA, LSU-rRNA) [GO:0000463]	nucleolus [GO:0005730]; nucleoplasm [GO:0005654]; preribosome, large subunit precursor [GO:0030687]	ribonucleoprotein complex binding [GO:0043021]
GT_Spec_645935512_89578	645935512	XP_002560614	ATGGGTCAGACCCTATCGGAGCCGGTGGTCGAAAAGACATCGTCCGAAGGCGGGGATGAC	hypothetical protein	NA	up	up	up	NA	up	NA	NA	NA	NA	1.14272	1.2319	1.7871	NA	1.46974	NA	NA	NA		up		GT_Spec_645935512_89578	XP_002560614	8307023	Pc16g02420	B6H735	GO:0004722; GO:0046872	NA	NA	metal ion binding [GO:0046872]; protein serine/threonine phosphatase activity [GO:0004722]
GT_Spec_645935517_89676	645935517	XP_002560619	ATGCCTGCTCCTCGTGGTTCTGGTTCTTTTAGAGGAGCTCGAGGCCGTGGTGGCCGTGGA	hypothetical protein	up	NA	up	up	NA	up	NA	NA	NA	1.23624	NA	1.37018	1.3149	NA	1.02032	NA	NA	NA		up		GT_Spec_645935517_89676	XP_002560619	8307028	Pc16g02470	B6H768	GO:0005730; GO:0006364; GO:0030529	rRNA processing [GO:0006364]	intracellular ribonucleoprotein complex [GO:0030529]; nucleolus [GO:0005730]	NA
GT_Spec_645935532_89916	645935532	XP_002560634	ACAAACCCGATCGATACCTCTATTGAGACACTGATTTCATTGCTCAAGCGACGTCAAATC	hypothetical protein	NA	NA	up	up	NA	up	up	NA	NA	NA	NA	1.21308	2.24915	NA	1.41283	1.07616	NA	NA		up		GT_Spec_645935532_89916	XP_002560634	8307043	Pc16g02620	B6H748	GO:0044237	cellular metabolic process [GO:0044237]	NA	NA
GT_Spec_645935538_90037	645935538	XP_002560640	GTTCTCCGAAAGATCGACTGGTATTTAATGCCTGCGATGCTTATAGGATATGGAATGGTG	hypothetical protein	NA	NA	up	up	NA	up	up	up	NA	NA	NA	1.02237	1.32647	NA	2.13555	1.44865	1.08103	NA		up		GT_Spec_645935538_90037	XP_002560640	8307049	Pc16g02680	B6H7I4	GO:0016021; GO:0055085	transmembrane transport [GO:0055085]	integral component of membrane [GO:0016021]	NA
GT_Spec_645935557_90352	645935557	XP_002560658	ATGGCAGGCACTGGAGCAAGGGCTGTTTGCTCTGTCGCGAACGACGCATCGCGATACGGT	hypothetical protein	NA	NA	up	up	NA	up	NA	up	NA	NA	NA	1.28439	2.36069	NA	1.14749	NA	1.18607	NA		up		GT_Spec_645935557_90352	XP_002560658	8307069	Pc16g02880	B6H7K2	NA	NA	NA	NA
GT_Spec_645935565_90498	645935565	XP_002560666	ATGCCTCCTCTTCGCGCACATACCAAATCCCGCAACGGGTGCGATCAATGCAGAATCAGG	hypothetical protein	NA	up	NA	up	up	up	up	up	up	NA	1.66539	NA	1.04187	1.26401	1.42797	1.9065	1.33107	1.26048		up		GT_Spec_645935565_90498	XP_002560666	8307077	Pc16g02960	B6H8Q4	GO:0000981; GO:0005634; GO:0008270	NA	nucleus [GO:0005634]	RNA polymerase II transcription factor activity, sequence-specific DNA binding [GO:0000981]; zinc ion binding [GO:0008270]
GT_Spec_645935621_91599	645935621	XP_002560718	ATGAGATTCACATTTGCTCCTGATACTTTTCGACTGATCAGCCATACGCAATGGCTGCAA	hypothetical protein	NA	NA	up	up	NA	up	up	NA	NA	NA	NA	1.02438	1.4964	NA	1.18997	1.65882	NA	NA		up		GT_Spec_645935621_91599	XP_002560718	8316859	Pc16g03580	B6H7S3	NA	NA	NA	NA
GT_Spec_645935629_91700	645935629	XP_002560725	ATGAACACTATAAGGCCGTCCATTCCTCGGTTGTCTGCCTTGCTTCGCAAGAAACCCTTT	hypothetical protein	NA	NA	NA	up	NA	up	up	up	NA	NA	NA	NA	1.19688	NA	1.63411	1.53937	1.06386	NA		up		GT_Spec_645935629_91700	XP_002560725	8315453	Pc16g03660	B6H7T0	GO:0004674; GO:0005524	NA	NA	ATP binding [GO:0005524]; protein serine/threonine kinase activity [GO:0004674]
GT_Spec_645935631_91757	645935631	XP_002560727	ATGAGTTTCGGGTTCGGTGTCGGGGATTTTCTCGCCGTGGTCACGCTCGCCAACGAGATT	hypothetical protein	up	up	up	up	up	up	up	NA	up	1.76332	1.80329	2.18926	1.2336	1.43097	1.70513	1.92651	NA	1.56226		up		GT_Spec_645935631_91757	XP_002560727	8316869	Pc16g03680	B6H7T2	NA	NA	NA	NA
GT_Spec_645935634_91832	645935634	XP_002560730	ATGTCATCACTTGAATCGCCCACCCGTCCAGAATCGCCCGTGGATGTTGTTGACGTTGGC	hypothetical protein	up	NA	NA	NA	up	up	up	NA	up	1.34402	NA	NA	NA	2.49761	1.18591	1.84808	NA	1.25245		up		GT_Spec_645935634_91832	XP_002560730	8316872	Pc16g03710	B6H7T6	NA	NA	NA	NA
GT_Spec_645935635_91846	645935635	XP_002560731	GTTGATGGAGGGCTGAGACGACCGGCCGCGCCAGCTGCGGTATTGCTCGAAGTGATGATA	hypothetical protein	NA	up	up	up	NA	NA	up	NA	NA	NA	1.28883	1.45287	1.2854	NA	NA	1.65879	NA	NA		up		GT_Spec_645935635_91846	XP_002560731	8316873	Pc16g03720	B6H7T7	NA	NA	NA	NA
GT_Spec_645935641_91920	645935641	XP_002560737	ATGCCTGGCCGACCGACTTCCGCCCCTACCGAGATGGAGGGAATTGCAGTCATTGGAATG	hypothetical protein	up	up	NA	NA	NA	NA	up	up	up	2.18217	1.1243	NA	NA	NA	NA	2.40342	1.16186	1.15128		up		GT_Spec_645935641_91920	XP_002560737	8316881	Pc16g03800	B6H7Y9	GO:0016491; GO:0016740; GO:0031177	NA	NA	oxidoreductase activity [GO:0016491]; phosphopantetheine binding [GO:0031177]; transferase activity [GO:0016740]
GT_Spec_645935650_92306	645935650	XP_002560746	ATGGGCTTCGTTGTTGTCCCCGCCACTCTCCCCGATATCCGGGCCATCTACGATGTCTGG	hypothetical protein	up	up	up	NA	NA	up	up	NA	up	1.24008	1.31586	1.3809	NA	NA	1.20654	1.66329	NA	1.09742		up		GT_Spec_645935650_92306	XP_002560746	8316890	Pc16g03890	B6H7Z8	GO:0008080	NA	NA	N-acetyltransferase activity [GO:0008080]
GT_Spec_645935654_92376	645935654	XP_002560750	ATGCCTTGGTGCCTCGGTGACCCACTTGCCGGTGTTGTACGTGTGTACCCGCGAAGGTCT	hypothetical protein	up	NA	NA	NA	up	up	up	up	up	1.80134	NA	NA	NA	1.90638	1.81621	2.88242	1.18124	1.44123		up		GT_Spec_645935654_92376	XP_002560750	8303951	Pc16g03930	B6H802	NA	NA	NA	NA
GT_Spec_645935658_92454	645935658	XP_002560754	ACTAAGGAAGCCTCCACATCGAAGTCCAAGTCCGTGAAGTCGAGCTCTTCGTCTAAGAAG	hypothetical protein	up	up	up	up	NA	NA	NA	up	NA	1.30318	1.6138	1.31393	1.0478	NA	NA	NA	1.11571	NA		up		GT_Spec_645935658_92454	XP_002560754	8304490	Pc16g03970	B6H864	GO:0003723	NA	NA	RNA binding [GO:0003723]
GT_Spec_645935696_93177	645935696	XP_002560789	ATGGCCTCGCGTATAGTCCCCAACATCCTGGATCCGCTCAGTTCATCCGCGCTGAACAAA	hypothetical protein	NA	NA	up	NA	NA	up	up	up	up	NA	NA	1.33687	NA	NA	1.90997	3.225	1.28019	1.39523		up		GT_Spec_645935696_93177	XP_002560789	8304530	Pc16g04370	B6H8Q6	NA	NA	NA	NA
GT_Spec_645935703_93341	645935703	XP_002560796	GCAGTAGCCGGCGTCGAGTCTCGGCTGGATCACATCTTGATGGATGAGGAGGGAAACCAA	hypothetical protein	up	NA	NA	up	up	up	up	up	up	1.67718	NA	NA	1.05669	1.01072	1.47387	2.05352	1.48092	1.26372		up		GT_Spec_645935703_93341	XP_002560796	8304538	Pc16g04450	B6H8R3	NA	NA	NA	NA
GT_Spec_645935704_93383	645935704	XP_002560797	ATGTCGCTGGAGCCACCCACTTACCTCAGTTCCCTCCAGAATAACATTCGAGCTCGGCCA	hypothetical protein	NA	up	NA	up	up	NA	up	NA	up	NA	1.36435	NA	1.48689	1.61071	NA	1.97519	NA	1.07089		up		GT_Spec_645935704_93383	XP_002560797	8304539	Pc16g04460	B6H8R4	GO:0000221; GO:0015991; GO:0046961	ATP hydrolysis coupled proton transport [GO:0015991]	vacuolar proton-transporting V-type ATPase, V1 domain [GO:0000221]	proton-transporting ATPase activity, rotational mechanism [GO:0046961]
GT_Spec_645935705_93407	645935705	XP_002560798	CAGAGACCGAACTGCGGTCGCTGCCAGACTGCCGGCGAGCAATGCCAATATGCAATGCAG	hypothetical protein	NA	up	up	NA	NA	up	up	NA	NA	NA	1.19388	1.4536	NA	NA	1.06443	1.05008	NA	NA		up		GT_Spec_645935705_93407	XP_002560798	8304540	Pc16g04470	B6H8R5	GO:0000981; GO:0005634; GO:0008270	NA	nucleus [GO:0005634]	RNA polymerase II transcription factor activity, sequence-specific DNA binding [GO:0000981]; zinc ion binding [GO:0008270]
GT_Spec_645935716_93652	645935716	XP_002560809	GCCGAACTCTTTGGTACCGAATACCTGATGGTCACACCCACAACTCTTACAGACAGCTCA	hypothetical protein	NA	up	up	NA	NA	up	up	NA	NA	NA	1.50728	1.16146	NA	NA	1.03408	1.56762	NA	NA		up		GT_Spec_645935716_93652	XP_002560809	8304551	Pc16g04580	B6H8Y8	NA	NA	NA	NA
GT_Spec_645935727_94004	645935727	XP_002560820	ATGGCTCAATCCACCAAGTGCTATCTTCCTCGGTTCGCTTCGACGGTTGACGGGCCTAAA	hypothetical protein	up	up	up	NA	NA	up	up	NA	up	1.14173	1.10206	1.49376	NA	NA	1.01975	1.71813	NA	1.02758		up		GT_Spec_645935727_94004	XP_002560820	8304562	Pc16g04690	B6H8Z9	GO:0003824; GO:0008152; GO:0031177	metabolic process [GO:0008152]	NA	catalytic activity [GO:0003824]; phosphopantetheine binding [GO:0031177]
GT_Spec_645935729_94333	645935729	XP_002560822	ATGTTACGAGTCGGGTCCTGGTTGTACGGCAAGAAGCCGGCACAGTCTGTGGACTCGCAG	hypothetical protein	up	up	up	up	up	up	up	up	up	2.5055	1.9465	2.42242	2.03474	1.45333	2.19998	3.05962	2.22672	2.2311		up		GT_Spec_645935729_94333	XP_002560822	8304564	Pc16g04710	B6H901	GO:0016021	NA	integral component of membrane [GO:0016021]	NA
GT_Spec_645935738_94504	645935738	XP_002560831	ATGTCTGACAAGCTTACTCGTATTGCGATCATCAACAGTGACAAGTGCAAACCGAAGAAA	hypothetical protein	up	up	up	NA	up	NA	NA	NA	up	2.93661	1.57892	1.80476	NA	1.23648	NA	NA	NA	1.31823		up		GT_Spec_645935738_94504	XP_002560831	8306023	Pc16g04800	B6H956	GO:0000054; GO:0005506; GO:0005524; GO:0005634; GO:0005852; GO:0006413; GO:0006415; GO:0016887; GO:0022626; GO:0032790; GO:0042273; GO:0045727	positive regulation of translation [GO:0045727]; ribosomal large subunit biogenesis [GO:0042273]; ribosomal subunit export from nucleus [GO:0000054]; ribosome disassembly [GO:0032790]; translational initiation [GO:0006413]; translational termination [GO:0006415]	cytosolic ribosome [GO:0022626]; eukaryotic translation initiation factor 3 complex [GO:0005852]; nucleus [GO:0005634]	ATPase activity [GO:0016887]; ATP binding [GO:0005524]; iron ion binding [GO:0005506]
GT_Spec_645935739_94539	645935739	XP_002560832	ATGTCTAATGGCTACCCTATTTCGCCGGTCGCTGACGATACCCACACGGATGGCGACGTG	hypothetical protein	NA	NA	NA	up	up	up	up	up	up	NA	NA	NA	1.31932	1.07459	1.3459	2.0549	1.1771	1.12743		up		GT_Spec_645935739_94539	XP_002560832	8306024	Pc16g04810	B6H992	GO:0000124; GO:0000182; GO:0001178; GO:0005524; GO:0006363; GO:0006368; GO:0006369; GO:0008094; GO:0016584; GO:0030874; GO:0031490; GO:0035064; GO:0042766; GO:0043044; GO:0044212; GO:0046695; GO:0060303; GO:0070615; GO:0071441; GO:0071894; GO:1900050; GO:2000104; GO:2000616	ATP-dependent chromatin remodeling [GO:0043044]; histone H2B conserved C-terminal lysine ubiquitination [GO:0071894]; negative regulation of DNA-dependent DNA replication [GO:2000104]; negative regulation of histone exchange [GO:1900050]; negative regulation of histone H3-K14 acetylation [GO:0071441]; negative regulation of histone H3-K9 acetylation [GO:2000616]; nucleosome mobilization [GO:00427…	nucleolar chromatin [GO:0030874]; SAGA complex [GO:0000124]; SLIK (SAGA-like) complex [GO:0046695]	ATP binding [GO:0005524]; chromatin DNA binding [GO:0031490]; DNA-dependent ATPase activity [GO:0008094]; methylated histone binding [GO:0035064]; nucleosome-dependent ATPase activity [GO:0070615]; rDNA binding [GO:0000182]; transcription regulatory region DNA binding [GO:0044212]
GT_Spec_645935741_94632	645935741	XP_002560834	ATGCCTTCTCTAATTGGAAAGGAAATCGGCCCCATTGGCTATGGCACGATGAGAATGACC	hypothetical protein	up	NA	up	up	NA	up	up	up	up	2.17488	NA	1.71357	2.3601	NA	1.70066	4.31938	1.93481	1.95672		up		GT_Spec_645935741_94632	XP_002560834	8306026	Pc16g04830	B6H994	NA	NA	NA	NA
GT_Spec_645935746_94734	645935746	XP_002560839	ATGACTGCACCATGGCCCGTCAAACACGACCCCATTGCCCTTGTTGGCATCGGTTGCCAT	hypothetical protein	up	NA	NA	up	up	NA	up	NA	up	1.13008	NA	NA	1.33909	1.12066	NA	1.46289	NA	1.05081		up		GT_Spec_645935746_94734	XP_002560839	8306032	Pc16g04890	B6H999	GO:0016491; GO:0016740; GO:0031177	NA	NA	oxidoreductase activity [GO:0016491]; phosphopantetheine binding [GO:0031177]; transferase activity [GO:0016740]
GT_Spec_645935750_94910	645935750	XP_002560843	ATGTCGACCGCCGAAGAGCTTCTACGCGACTTCGAGGATGACGAGGAGGACTTCGATGTG	hypothetical protein	up	up	up	up	up	up	NA	up	up	2.00275	2.0408	1.45736	1.75246	1.21376	1.54217	NA	1.39828	1.51703		up		GT_Spec_645935750_94910	XP_002560843	8306036	Pc16g04930	B6H9A3	GO:0000244; GO:0046540	spliceosomal tri-snRNP complex assembly [GO:0000244]	U4/U6 x U5 tri-snRNP complex [GO:0046540]	NA
GT_Spec_645935764_95216	645935764	XP_002560857	ATGTCGTTGTATCCAAACCGCCATCGCCTTGCACTCTTCTCCCTCAAGCCCTTGAACGAA	hypothetical protein	up	up	NA	up	NA	NA	up	NA	up	1.59138	1.21026	NA	1.00058	NA	NA	2.02328	NA	1.0696		up		GT_Spec_645935764_95216	XP_002560857	8306053	Pc16g05100	B6H9B8	GO:0004672; GO:0005524	NA	NA	ATP binding [GO:0005524]; protein kinase activity [GO:0004672]
GT_Spec_645935800_95885	645935800	XP_002560891	ATGTCTCGATCTCGAAATACGCTCCTCCGGCTGCTGCATTCCTTTGGGAAGAAAGTACCA	hypothetical protein	up	up	NA	up	up	up	NA	NA	up	1.69176	1.95929	NA	2.75588	1.56816	1.72672	NA	NA	1.4327		up		GT_Spec_645935800_95885	XP_002560891	8306095	Pc16g05520	B6H889	NA	NA	NA	NA
GT_Spec_645935807_95977	645935807	XP_002560898	ATCATCAAGCACTGCTCCCAGACCTTCCCTACCACCGCCACCGGTGCCATCGTCGGTATG	hypothetical protein	up	up	up	up	NA	NA	up	up	up	1.09913	1.24391	1.70958	2.26947	NA	NA	1.41208	2.01613	1.42832		up		GT_Spec_645935807_95977	XP_002560898	8314360	Pc16g05590	B6H8I0	GO:0001732; GO:0003743; GO:0005852; GO:0016282; GO:0033290	formation of cytoplasmic translation initiation complex [GO:0001732]	eukaryotic 43S preinitiation complex [GO:0016282]; eukaryotic 48S preinitiation complex [GO:0033290]; eukaryotic translation initiation factor 3 complex [GO:0005852]	translation initiation factor activity [GO:0003743]
GT_Spec_645935811_96022	645935811	XP_002560902	ATGCGATCTTTCATTCCGTTTGTGTCTCTGCTGGCTACTTCCGCAGCGGCAGCTGCAATC	hypothetical protein	up	up	NA	up	up	up	up	NA	up	1.19276	1.01977	NA	1.03164	1.20242	1.20309	1.41196	NA	1.03375		up		GT_Spec_645935811_96022	XP_002560902	8314364	Pc16g05630	B6H8F7	GO:0004553; GO:0030245	cellulose catabolic process [GO:0030245]	NA	hydrolase activity, hydrolyzing O-glycosyl compounds [GO:0004553]
GT_Spec_645935815_96088	645935815	XP_002560906	ATGCGTCTCTCGCCGTCATGGTACCAGTTCCTGGTCGGCATCTTTGCCTCTCTAGGATCA	hypothetical protein	up	up	up	up	NA	up	up	up	up	2.17541	2.09554	1.34853	1.57839	NA	1.6337	1.93608	1.40496	1.6012		up		GT_Spec_645935815_96088	XP_002560906	8314368	Pc16g05670	B6H8G1	GO:0016021; GO:0022857	NA	integral component of membrane [GO:0016021]	transmembrane transporter activity [GO:0022857]
GT_Spec_645935825_96281	645935825	XP_002560916	ATGGTCGCAAGTGCAAAAGCTATCAAAGCCTTGGGCAAGTTCGCGTCGTGCGACATTGGA	hypothetical protein	up	NA	up	up	up	up	up	up	up	1.69064	NA	2.53699	2.63034	1.02812	1.82452	2.40293	2.57106	1.95116		up		GT_Spec_645935825_96281	XP_002560916	8314379	Pc16g05780	B6H8H1	NA	NA	NA	NA
GT_Spec_645935828_96316	645935828	XP_002560919	ATGCCGCCCTGTGAGAGAGGAATTGAAGCTTGCATCGGGTTCGAACTTAAGCTATGGGAG	hypothetical protein	NA	up	up	up	NA	up	up	up	up	NA	1.38293	1.55128	1.20085	NA	1.8909	1.62169	1.10067	1.16854		up		GT_Spec_645935828_96316	XP_002560919	8314383	Pc16g05820	B6H8H4	NA	NA	NA	NA
GT_Spec_645935838_96609	645935838	XP_002560929	ATGGCTCCTATCGACCCCACATCATTGGTACTGGTGACAGGCGGCAACGGCTTCATTGCT	hypothetical protein	up	NA	NA	up	up	NA	up	NA	up	1.77417	NA	NA	1.41181	1.62948	NA	1.68648	NA	1.19265		up		GT_Spec_645935838_96609	XP_002560929	8314393	Pc16g05920	B6H8M6	GO:0003824; GO:0050662	NA	NA	catalytic activity [GO:0003824]; coenzyme binding [GO:0050662]
GT_Spec_645935846_96742	645935846	XP_002560937	ATGTCTGCGGCACGAGCCGTTTCCTTGCGGTCTCAGGTACCGTCTCTCAGAGCATCTTCT	hypothetical protein	up	up	up	up	NA	up	NA	up	up	1.43223	1.26471	1.83228	1.20809	NA	1.25045	NA	2.06248	1.26299		up		GT_Spec_645935846_96742	XP_002560937	8314401	Pc16g06000	B6H8I3	GO:0005743; GO:0030150; GO:0051087	protein import into mitochondrial matrix [GO:0030150]	mitochondrial inner membrane [GO:0005743]	chaperone binding [GO:0051087]
GT_Spec_645935848_96778	645935848	XP_002560939	ATGCACCCTCTAAACCCTTTCCTCCGTGCCTTCTTTCGAAGCACCGTCCCGGGCCAGTGT	hypothetical protein	up	NA	up	up	NA	NA	NA	up	up	2.38547	NA	1.33761	2.22022	NA	NA	NA	1.1406	1.16802		up		GT_Spec_645935848_96778	XP_002560939	8314403	Pc16g06020	B6H8I5	GO:0035091	NA	NA	phosphatidylinositol binding [GO:0035091]
GT_Spec_645935866_97276	645935866	XP_002560957	ATGGCACCCAAGAAGCCCCAAGTCCAGGAAAAGGTCCTTTTGGGCCGTCCAGGAAACAAC	hypothetical protein	NA	up	up	up	NA	up	up	NA	NA	NA	1.3961	1.45216	1.12143	NA	1.38437	1.3926	NA	NA		up		GT_Spec_645935866_97276	XP_002560957	8314422	Pc16g06210	B6H8T7	GO:0005524; GO:0005525; GO:0005737; GO:0016887; GO:0043022; GO:0043023	NA	cytoplasm [GO:0005737]	ATPase activity [GO:0016887]; ATP binding [GO:0005524]; GTP binding [GO:0005525]; ribosomal large subunit binding [GO:0043023]; ribosome binding [GO:0043022]
GT_Spec_645935872_97401	645935872	XP_002560963	ATGGAGGGTGCATCCCGCCAAACGTCAAGGCTACTCCGGCCTCGTGGCCAGAAACTCCTT	hypothetical protein	NA	up	up	up	NA	up	up	NA	up	NA	1.45981	1.46218	1.24947	NA	1.37144	1.76704	NA	1.16062		up		GT_Spec_645935872_97401	XP_002560963	8314428	Pc16g06270	B6H906	GO:0016020	NA	membrane [GO:0016020]	NA
GT_Spec_645935874_97429	645935874	XP_002560965	AAGACACCATCAGAATCCGAGAAGCCTGACTCCAAACCGGAGGAGCAGACCGTCGCTGAG	hypothetical protein	up	up	up	up	NA	NA	NA	up	up	1.92182	1.2634	1.02978	1.34503	NA	NA	NA	1.72702	1.17054		up		GT_Spec_645935874_97429	XP_002560965	8314430	Pc16g06290	B6H908	GO:0003723	NA	NA	RNA binding [GO:0003723]
GT_Spec_645935878_97521	645935878	XP_002560969	ATGGCCGTGGGTGCTGGTCAGCTTTGTTTGATTACAGGCCTTCCACTAACTCCAGGGACA	hypothetical protein	NA	up	up	up	up	up	up	up	up	NA	1.53315	1.19004	1.25046	1.92779	2.35163	2.67125	1.25152	1.60974		up		GT_Spec_645935878_97521	XP_002560969	8314434	Pc16g06330	B6H912	NA	NA	NA	NA
GT_Spec_645935909_98072	645935909	XP_002561000	AGCGACCAAGGAGTGCAACGCCTTCTCCAAGTAATCGAAGGGCTCCGCAAACAGAATGAA	hypothetical protein	up	NA	up	up	NA	up	NA	up	up	2.50137	NA	2.28793	1.815	NA	2.15775	NA	1.69156	1.48607		up		GT_Spec_645935909_98072	XP_002561000	8304350	Pc16g06640	B6H7H8	NA	NA	NA	NA
GT_Spec_645935914_98116	645935914	XP_002561005	ATGGGTTACAAGGCCGCCGTTGTCCTGGGATTGATCCCTCAGCTGATCTCTGCAGCCGTC	hypothetical protein	NA	up	up	up	NA	up	up	NA	up	NA	1.68433	1.98876	2.46395	NA	1.06114	2.26424	NA	1.32573		up		GT_Spec_645935914_98116	XP_002561005	8304356	Pc16g06700	B6H7Q2	NA	NA	NA	NA
GT_Spec_645935931_98409	645935931	XP_002561021	ATGTCTCCGTGTTCGATGTTGTTGAAGCGCGTGGCTAGGCCTCCGGTCTCCACGACGTGC	homoaconitase (EC 4.2.1.36)	up	up	up	up	up	NA	up	NA	up	1.49413	1.4537	1.43956	1.60413	1.62842	NA	1.60967	NA	1.3576		up		GT_Spec_645935931_98409	XP_002561021	8304373	Pc16g06870	B6H7G0	GO:0004409; GO:0005739; GO:0019878; GO:0046872; GO:0051539	lysine biosynthetic process via aminoadipic acid [GO:0019878]	mitochondrion [GO:0005739]	4 iron, 4 sulfur cluster binding [GO:0051539]; homoaconitate hydratase activity [GO:0004409]; metal ion binding [GO:0046872]
GT_Spec_645935941_98653	645935941	XP_002561031	GACGTTCACTCATGATTACCCCGAGGTCCTTTGCCAAGGAGGGATTCGTGGATGTAAACA	hypothetical protein	up	NA	up	up	NA	up	NA	up	NA	1.30352	NA	1.24884	1.39562	NA	1.01342	NA	1.02256	NA		up		GT_Spec_645935941_98653	XP_002561031	8304383	Pc16g06970	B6H7U1	NA	NA	NA	NA
GT_Spec_645935950_98854	645935950	XP_002561039	ATGTCCGATCTCCCCATCCCACAAGTATGGCGCACGAAAATGGTTGAACGTGTCCACTAT	hypothetical protein	up	NA	NA	NA	up	NA	up	up	NA	1.23755	NA	NA	NA	1.44083	NA	1.62061	1.03015	NA		up		GT_Spec_645935950_98854	XP_002561039	8304391	Pc16g07050	B6H7U9	GO:0009072; GO:0016830	aromatic amino acid family metabolic process [GO:0009072]	NA	carbon-carbon lyase activity [GO:0016830]
GT_Spec_645935960_99011	645935960	XP_002561047	ATGGCTTTAACAGTCGCCGTAGCTGGCGCGACTGGTGGCGTTGGAAGAACACTCGTTGAA	hypothetical protein	up	up	NA	up	NA	up	up	up	up	1.29803	1.52924	NA	1.6607	NA	2.22031	3.69194	1.55225	1.65769		up		GT_Spec_645935960_99011	XP_002561047	8304400	Pc16g07140	B6H7D6	NA	NA	NA	NA
GT_Spec_645935984_99369	645935984	XP_002561069	ATGATTTCTAGGATACGACCTCTATCGGGGCGCATAGCTGGGCGGCGGCTAGCGCTGAGC	prolyl-tRNA synthetase (EC 6.1.1.15)	up	up	up	up	up	NA	up	up	up	1.38046	1.37093	1.35156	1.6402	1.57183	NA	2.46112	1.32472	1.47257		up		GT_Spec_645935984_99369	XP_002561069	8311033	Pc16g07440	B6H813	GO:0004827; GO:0005524; GO:0005737; GO:0006433	prolyl-tRNA aminoacylation [GO:0006433]	cytoplasm [GO:0005737]	ATP binding [GO:0005524]; proline-tRNA ligase activity [GO:0004827]
GT_Spec_645936002_99831	645936002	XP_002561087	AACACCCGCCCTTCGTGCCAAAATTGTGCCGAGCGCAGGACCGTGTGCGAGGGCTATGAA	hypothetical protein	up	up	NA	up	up	up	up	up	up	1.38401	1.18459	NA	1.3935	1.3368	1.24498	1.44495	1.65542	1.25123		up		GT_Spec_645936002_99831	XP_002561087	8311051	Pc16g07620	B6H7W1	GO:0000981; GO:0005634; GO:0008270	NA	nucleus [GO:0005634]	RNA polymerase II transcription factor activity, sequence-specific DNA binding [GO:0000981]; zinc ion binding [GO:0008270]
GT_Spec_645936010_100010	645936010	XP_002561095	ACACAGGTTGTCGAGGCATGCCCAACCGCTCCCGGTTCGTTTTCTATACCTAGTCTTAGA	hypothetical protein	up	up	up	up	up	up	up	up	up	1.74673	1.13438	1.4223	1.48058	1.42622	1.19325	2.94746	1.10095	1.55649		up		GT_Spec_645936010_100010	XP_002561095	8315451	Pc16g07710	B6H7V6	GO:0008233	NA	NA	peptidase activity [GO:0008233]
GT_Spec_645936013_100101	645936013	XP_002561098	AATATCCTCCAACTTCAGAAATCGCTTTACCACTGGCGAACCTGGGAAGCAGAATACGAT	hypothetical protein	up	up	up	up	up	up	NA	NA	up	1.64805	1.4001	1.29859	1.20114	1.16373	1.20499	NA	NA	1.05823		up		GT_Spec_645936013_100101	XP_002561098	8311063	Pc16g07750	B6H7V9	NA	NA	NA	NA
GT_Spec_645936017_100214	645936017	XP_002561102	ATGGACCCGATTTCTATTACCAGTCTTGTAATAGAGGTCAGCCGTGTGTTATCGAGTTTG	hypothetical protein	up	up	NA	NA	up	up	NA	NA	NA	1.13436	1.01143	NA	NA	1.17019	1.35473	NA	NA	NA		up		GT_Spec_645936017_100214	XP_002561102	8311067	Pc16g07790	B6H7M4	NA	NA	NA	NA
GT_Spec_645936026_100405	645936026	XP_002561111	ATGGCCCCTATCCCAAGGGCCGATCTGGATGGGGACAATCCTTCTTCGGATGTTGGTGAC	hypothetical protein	up	up	up	up	up	up	up	NA	up	1.77871	1.28898	1.17942	1.1396	1.40167	1.19056	1.01751	NA	1.21138		up		GT_Spec_645936026_100405	XP_002561111	8311077	Pc16g07890	B6H894	NA	NA	NA	NA
GT_Spec_645936033_100606	645936033	XP_002561118	CCATACTCCGCTTCCGTTGTTAAGATCGCTGGCGCGGGGTTTCGGCTCTCGTTACTCCTC	hypothetical protein	NA	NA	up	up	NA	up	up	up	up	NA	NA	1.54033	1.18003	NA	1.35851	1.08057	1.12449	1.01965		up		GT_Spec_645936033_100606	XP_002561118	8311084	Pc16g07960	B6H8A1	NA	NA	NA	NA
GT_Spec_645936064_101370	645936064	XP_002561149	ATGGCGTCAGAATCACTCAACTCGTCCCATGAGGACGTTCATGGGCGTCACCAACGTCCA	hypothetical protein	up	up	NA	NA	NA	up	up	NA	NA	1.06376	1.43426	NA	NA	NA	1.0977	1.80629	NA	NA		up		GT_Spec_645936064_101370	XP_002561149	8311361	Pc16g08280	B6H828	NA	NA	NA	NA
GT_Spec_645936067_101463	645936067	XP_002561152	ATGCTCGAACGTGCAACAGGCTCCCTCGAGAACGCGGGCCGGCTTTTCCTTCAAGATTCG	hypothetical protein	up	NA	up	up	NA	NA	NA	up	NA	1.45909	NA	1.2587	1.42822	NA	NA	NA	1.0307	NA		up		GT_Spec_645936067_101463	XP_002561152	8311364	Pc16g08310	B6H831	NA	NA	NA	NA
GT_Spec_645936076_101752	645936076	XP_002561161	ATGCATCGCTATGGATTCAGTGAACTAACATCTTTCGTCAAGACCCTGACGGGTAAGACC	hypothetical protein	NA	up	up	up	NA	up	up	NA	up	NA	1.60668	1.6528	1.31371	NA	1.30834	2.36172	NA	1.3277		up		GT_Spec_645936076_101752	XP_002561161	8311373	Pc16g08400	B6H7W9	GO:0003735; GO:0005840; GO:0006412	translation [GO:0006412]	ribosome [GO:0005840]	structural constituent of ribosome [GO:0003735]
GT_Spec_645936077_101758	645936077	XP_002561162	ATGGTTGTTCGCGATCTCTGGGCTCTTCGTCTGCAAGATTTTGAATCGAGAATCACTGAT	hypothetical protein	up	up	up	up	up	up	up	up	up	1.90658	1.55712	1.53357	1.43654	1.67676	1.9609	2.3642	1.41624	1.73149		up		GT_Spec_645936077_101758	XP_002561162	8311374	Pc16g08410	B6H7X0	GO:0001164; GO:0070860	NA	RNA polymerase I core factor complex [GO:0070860]	RNA polymerase I CORE element sequence-specific DNA binding [GO:0001164]
GT_Spec_645936080_101792	645936080	XP_002561165	ATGTGGCGCGACCGCATTTCAGTCCAGTCAACTCCCTCCGGTGCTAATAGTCGCAACCTT	hypothetical protein	up	up	up	NA	NA	up	up	up	up	1.57553	1.56248	2.22389	NA	NA	1.34798	1.38016	1.6506	1.33952		up		GT_Spec_645936080_101792	XP_002561165	8311377	Pc16g08440	B6H7X3	NA	NA	NA	NA
GT_Spec_645936087_101960	645936087	XP_002561172	ATGGCGCCGACGGCGTGTTTCAACTGCAAGGAGGCGCGAGCCGTCATTATCCGACCTAAG	hypothetical protein	up	up	up	NA	NA	up	NA	NA	NA	1.1711	1.21492	1.0342	NA	NA	1.15162	NA	NA	NA		up		GT_Spec_645936087_101960	XP_002561172	8311386	Pc16g08530	B6H8J2	GO:0000049; GO:0002098; GO:0005737; GO:0016779; GO:0032447; GO:0034227	protein urmylation [GO:0032447]; tRNA thio-modification [GO:0034227]; tRNA wobble uridine modification [GO:0002098]	cytoplasm [GO:0005737]	nucleotidyltransferase activity [GO:0016779]; tRNA binding [GO:0000049]
GT_Spec_645936103_102296	645936103	XP_002561188	GAGGCCAAGAACGAAGTCAAGAGCTTCGCCAACGCCGGTCTGAACTTCACCCCTAAGGTC	hypothetical protein	up	up	NA	up	NA	NA	up	up	up	1.0188	1.10004	NA	1.59435	NA	NA	1.70266	1.20386	1.03368		up		GT_Spec_645936103_102296	XP_002561188	8311402	Pc16g08690	B6H7Y5	GO:0000272; GO:0008810	polysaccharide catabolic process [GO:0000272]	NA	cellulase activity [GO:0008810]
GT_Spec_645936141_103203	645936141	XP_002561226	AACCGGCCGTGCAACTGGCCCAAACAGCTTCGAAGAGGACCAGAGAAGGGATATGCCGAA	hypothetical protein	NA	NA	NA	up	NA	up	up	up	NA	NA	NA	NA	1.10844	NA	1.6173	1.39217	1.01429	NA		up		GT_Spec_645936141_103203	XP_002561226	8314050	Pc16g09070	B6H848	GO:0000981; GO:0005634; GO:0008270	NA	nucleus [GO:0005634]	RNA polymerase II transcription factor activity, sequence-specific DNA binding [GO:0000981]; zinc ion binding [GO:0008270]
GT_Spec_645936153_103510	645936153	XP_002561238	ATGCGTAAACCATCCGTGGGCCAGATCGTGTATAACGCCACGTTTCCACGACCTCGCACA	hypothetical protein	up	up	up	NA	NA	up	NA	NA	NA	1.0081	1.65582	1.58356	NA	NA	1.36632	NA	NA	NA		up		GT_Spec_645936153_103510	XP_002561238	8314063	Pc16g09200	B6H8U6	NA	NA	NA	NA
GT_Spec_645936159_103646	645936159	XP_002561244	ATGACTGACGGATTCCCAGGGCGTCTTACTGAGTACCAGGTCATCGGGCGTCACCTGCCC	hypothetical protein	up	NA	up	up	NA	up	up	NA	NA	1.08777	NA	1.09475	1.04554	NA	1.10869	1.03184	NA	NA		up		GT_Spec_645936159_103646	XP_002561244	8314069	Pc16g09260	B6H8V4	GO:0003735; GO:0005840; GO:0006412	translation [GO:0006412]	ribosome [GO:0005840]	structural constituent of ribosome [GO:0003735]
GT_Spec_645936178_104051	645936178	XP_002561263	ATGGTCCGCTGTCTTGCTCTCTTTATCTCCCTGGCAGCTGCCACGAGCCTCTATGCCACC	hypothetical protein	up	up	NA	up	up	up	up	up	up	1.55371	1.23799	NA	1.60986	2.12036	1.54143	2.06457	1.66778	1.57878		up		GT_Spec_645936178_104051	XP_002561263	8314092	Pc16g09490	B6H8P7	GO:0003676; GO:0015074; GO:0016021	DNA integration [GO:0015074]	integral component of membrane [GO:0016021]	nucleic acid binding [GO:0003676]
GT_Spec_645936209_104676	645936209	XP_002561294	AAACGGTTCTGGCAGAGATGCCAGACGAGTGTGGACGGTGGTGCCTATCCGAGTTGTTGG	hypothetical protein	NA	up	up	up	up	up	up	up	up	NA	1.14097	1.54766	1.45632	1.0181	1.78459	1.79536	1.32383	1.34858		up		GT_Spec_645936209_104676	XP_002561294	8315854	Pc16g09830	B6H8W2	NA	NA	NA	NA
GT_Spec_645936223_104965	645936223	XP_002561307	ATGAGTTCCCAACATTACCCGGACGGGGTTCCTCTGGATGAGGAAATGCAGGAGGGAGAA	hypothetical protein	up	NA	NA	up	up	up	up	up	up	1.66409	NA	NA	1.17447	1.28372	1.36119	1.68981	1.12287	1.21081		up		GT_Spec_645936223_104965	XP_002561307	8315868	Pc16g09970	B6H966	NA	NA	NA	NA
GT_Spec_645936230_105145	645936230	XP_002561314	ATGTCTGCTCAAGTCACCATCCCTGCACGAGTGCTCGTTGGCTCTGCGCTTGCATATTTT	hypothetical protein	NA	up	NA	up	NA	up	up	up	NA	NA	1.6046	NA	1.05912	NA	1.60707	1.28148	1.66784	NA		up		GT_Spec_645936230_105145	XP_002561314	8315874	Pc16g10040	B6H973	GO:0005344; GO:0016491; GO:0020037; GO:0046872	NA	NA	heme binding [GO:0020037]; metal ion binding [GO:0046872]; oxidoreductase activity [GO:0016491]; oxygen carrier activity [GO:0005344]
GT_Spec_645936231_105167	645936231	XP_002561315	ATGGCCTTCAACCGTATCGCTGTCTATGGCCACCGTGGATTCGTTGGCTCTCGAGTTGTT	hypothetical protein	up	NA	NA	up	up	up	NA	NA	up	1.47974	NA	NA	1.90846	1.34835	1.25327	NA	NA	1.13359		up		GT_Spec_645936231_105167	XP_002561315	8315875	Pc16g10050	B6H974	NA	NA	NA	NA
GT_Spec_645936233_105208	645936233	XP_002561317	ATGCATGCTGACTACCTTTGGACAGCGGCCCCGCTCATAGTATCGGCGCCCATGGCCAAA	hypothetical protein	NA	up	up	up	NA	up	up	NA	up	NA	1.0269	1.27659	1.07075	NA	1.45654	1.62311	NA	1.02208		up		GT_Spec_645936233_105208	XP_002561317	8315877	Pc16g10070	B6H976	GO:0018580	NA	NA	nitronate monooxygenase activity [GO:0018580]
GT_Spec_645936238_105295	645936238	XP_002561322	GAGTACAGCACCATCTTCATCGTTGGAGTTGACAATGTCAGCTCTCAGCAGATGCACGAG	LSU ribosomal protein L10P	NA	up	up	NA	NA	up	up	NA	NA	NA	1.30865	1.38378	NA	NA	1.16017	1.28211	NA	NA		up		GT_Spec_645936238_105295	XP_002561322	8315882	Pc16g10120	B6H919	GO:0005840; GO:0042254	ribosome biogenesis [GO:0042254]	ribosome [GO:0005840]	NA
GT_Spec_645936273_106368	645936273	XP_002561357	GTGCAAGAGATTCTCCTCGCTGCATCGCAGCACGACCAGTCTAAGCTCCGCCGCCTCCTT	hypothetical protein	NA	NA	up	up	NA	NA	up	up	up	NA	NA	1.31278	1.07143	NA	NA	1.90113	1.39933	1.00531		up		GT_Spec_645936273_106368	XP_002561357	8303737	Pc16g10470	B6H858	GO:0005634; GO:0005737; GO:0016274	NA	cytoplasm [GO:0005737]; nucleus [GO:0005634]	protein-arginine N-methyltransferase activity [GO:0016274]
GT_Spec_645936279_106547	645936279	XP_002561363	ATGTGTCAGTCTCCTTTGCACGAGTTCTTGGAGGGCCTCCCTAAATGTGAACACCACGTC	hypothetical protein	up	up	up	up	up	up	up	up	up	1.29751	2.07563	2.30483	2.65028	1.12864	2.46421	1.87938	1.50259	1.91288		up		GT_Spec_645936279_106547	XP_002561363	8303743	Pc16g10530	B6H8D9	GO:0000034; GO:0005634; GO:0005737; GO:0006146; GO:0008270; GO:0009117; GO:0009168; GO:0010389; GO:0043103	adenine catabolic process [GO:0006146]; hypoxanthine salvage [GO:0043103]; nucleotide metabolic process [GO:0009117]; purine ribonucleoside monophosphate biosynthetic process [GO:0009168]; regulation of G2/M transition of mitotic cell cycle [GO:0010389]	cytoplasm [GO:0005737]; nucleus [GO:0005634]	adenine deaminase activity [GO:0000034]; zinc ion binding [GO:0008270]
GT_Spec_645936286_106697	645936286	XP_002561370	CGTGTCTCCGAGAAGCGACGCCGGTGCTTGGGACCGCGACTTATGAACGTCCTACAAGCT	hypothetical protein	NA	up	up	up	NA	NA	up	NA	NA	NA	1.27179	1.58665	1.23673	NA	NA	1.39027	NA	NA		up		GT_Spec_645936286_106697	XP_002561370	8303752	Pc16g10620	B6H8E6	GO:0032126; GO:0070941	eisosome assembly [GO:0070941]	eisosome [GO:0032126]	NA
GT_Spec_645936320_107470	645936320	XP_002561403	ATGGTCACGAAAGAAAGCATCCGGCGCCCTAATCCGACATTGTCGGACAGCGTTTTCGAA	hypothetical protein	up	NA	NA	NA	up	NA	up	up	NA	2.14502	NA	NA	NA	1.18291	NA	1.27454	1.79725	NA		up		GT_Spec_645936320_107470	XP_002561403	8303787	Pc16g10970	B6H9K0	NA	NA	NA	NA
GT_Spec_645936327_107623	645936327	XP_002561410	GCGAAAGATACAAATGCCGACATTGTCGCTGTCCCGCCCATCGGGGCCCAACATAGAAAG	hypothetical protein	NA	NA	up	up	up	up	up	up	up	NA	NA	2.35773	1.73927	1.27442	2.40399	2.11697	1.55221	1.64587		up		GT_Spec_645936327_107623	XP_002561410	8303794	Pc16g11040	B6H9L4	GO:0031177	NA	NA	phosphopantetheine binding [GO:0031177]
GT_Spec_645936331_107753	645936331	XP_002561414	ATGGAAGGTATTGTCCTCAACGTGGAACAGGATGAAAGTATGTATTTGGCTGCGGATCTT	hypothetical protein	NA	up	up	up	up	up	up	NA	up	NA	1.38769	1.13145	1.72126	1.6359	2.19815	1.61924	NA	1.18828		up		GT_Spec_645936331_107753	XP_002561414	8303799	Pc16g11090	B6H9L8	NA	NA	NA	NA
GT_Spec_645936336_107852	645936336	XP_002561419	ATGCGTCTTTTGCCAACTCTCGCCACGGCGCTCCTGCTCACAGTCAACGTGACAGGAAGT	hypothetical protein	up	up	up	NA	NA	NA	up	NA	NA	1.15363	1.20453	1.07815	NA	NA	NA	1.0809	NA	NA		up		GT_Spec_645936336_107852	XP_002561419	8303804	Pc16g11140	B6H9K5	NA	NA	NA	NA
GT_Spec_645936345_108072	645936345	XP_002561428	AGCACTGCTTTTGCCCTGGCCCAAAATGGTATCAGTGGCCTGGCCCTTGTTGATCTCAAC	hypothetical protein	NA	NA	up	up	up	NA	NA	up	NA	NA	NA	1.1531	1.70904	1.68196	NA	NA	1.46153	NA		up		GT_Spec_645936345_108072	XP_002561428	8306852	Pc16g11240	B6H9M5	NA	NA	NA	NA
GT_Spec_645936347_108110	645936347	XP_002561430	ATGTCTATTCCAACCTTTGACGAGTTGCCGCCCGTGGAAGGCATGCCGCAAGGCTGCGCC	hypothetical protein	up	up	up	NA	NA	up	NA	NA	up	2.22612	1.4459	1.59685	NA	NA	1.45077	NA	NA	1.14406		up		GT_Spec_645936347_108110	XP_002561430	8307591	Pc16g11260	B6H9M7	GO:0004061; GO:0019441	tryptophan catabolic process to kynurenine [GO:0019441]	NA	arylformamidase activity [GO:0004061]
GT_Spec_645936351_108159	645936351	XP_002561434	ATGAAGGCTTCTACAGTTCTCGGTCTCTTTGTTGCCTATGCAGCTACTGCTAGTGCGGTT	hypothetical protein	up	NA	up	up	NA	up	NA	up	up	1.82521	NA	2.63342	1.44215	NA	2.04389	NA	1.9319	1.32055		up		GT_Spec_645936351_108159	XP_002561434	8307595	Pc16g11300	B6H9N1	NA	NA	NA	NA
GT_Spec_645936352_108169	645936352	XP_002561435	ATGGGGCGCGTATCTATACCAGTCCTGTTAGCGGGCTTCCTCGGGTATGCCTTGGCTGGT	hypothetical protein	NA	up	up	up	up	NA	NA	up	up	NA	1.15278	1.62723	1.52501	1.86378	NA	NA	1.34101	1.27172		up		GT_Spec_645936352_108169	XP_002561435	8307596	Pc16g11310	B6H9N2	NA	NA	NA	NA
GT_Spec_645936353_108193	645936353	XP_002561436	ATGCGCTTCATTGTACCTTTCCTCGCCGCTGCCGGCCTTGCCAGCGCAGGACTACTAGAG	hypothetical protein	up	up	up	up	up	up	up	up	up	1.31683	2.47292	1.60072	1.84097	1.42532	1.76462	2.0223	2.15172	1.82443		up		GT_Spec_645936353_108193	XP_002561436	8307597	Pc16g11320	B6H9N3	NA	NA	NA	NA
GT_Spec_645936362_108323	645936362	XP_002561445	ATGATCAGTGGTACGCAACAATTTGGCCCCGACTCACGAGTCAGGAAGGGTCCGAGCCGT	hypothetical protein	NA	NA	NA	up	NA	up	up	up	up	NA	NA	NA	1.42693	NA	1.38195	1.99921	1.48606	1.17806		up		GT_Spec_645936362_108323	XP_002561445	8307607	Pc16g11420	B6H9J3	GO:0000981; GO:0005634; GO:0008270	NA	nucleus [GO:0005634]	RNA polymerase II transcription factor activity, sequence-specific DNA binding [GO:0000981]; zinc ion binding [GO:0008270]
GT_Spec_645936368_108493	645936368	XP_002561451	AACTCGGCCGCTGGATCTTGTATACCGATAGCAATTGTGGGAATCGGCTTCCGGGGTCCA	hypothetical protein	up	NA	NA	up	up	up	up	NA	NA	1.13468	NA	NA	1.28932	1.37639	1.45212	1.591	NA	NA		up		GT_Spec_645936368_108493	XP_002561451	8307613	Pc16g11480	B6H9P1	GO:0016491; GO:0016740; GO:0031177	NA	NA	oxidoreductase activity [GO:0016491]; phosphopantetheine binding [GO:0031177]; transferase activity [GO:0016740]
GT_Spec_645936384_108902	645936384	XP_002561465	ATGTTCCTGCGGACTTCTTCTGGCGTGGTACGCCTGAGCTCCTGGCTTCGCAATGGTCGT	hypothetical protein	up	up	up	up	NA	up	up	up	up	1.83854	1.4531	1.93826	1.51501	NA	2.07859	1.86029	1.33728	1.62445		up		GT_Spec_645936384_108902	XP_002561465	8307628	Pc16g11630	B6H9P5	GO:0016021	NA	integral component of membrane [GO:0016021]	NA
GT_Spec_645936385_108933	645936385	XP_002561466	CCTTCAAATGTTGTGTGTTACATCAAGGCCGATCTCCGAAGTTCCTGTGAAAAGGAGAGG	hypothetical protein	up	up	NA	up	up	up	up	NA	up	1.36217	1.00376	NA	1.57865	1.44404	1.57459	1.62487	NA	1.24972		up		GT_Spec_645936385_108933	XP_002561466	8307629	Pc16g11640	B6H9P6	NA	NA	NA	NA
GT_Spec_645936402_109325	645936402	XP_002561483	ATGTTGACATCTTCGCTGCTTCTGCTTGCCTCATTTGGCGCTGGCCTCGTCCAGTCCGCA	hypothetical protein	up	NA	up	up	NA	NA	NA	up	up	1.79094	NA	1.54918	1.93618	NA	NA	NA	2.79065	1.30299		up		GT_Spec_645936402_109325	XP_002561483	8307648	Pc16g11830	B6H9T6	NA	NA	NA	NA
GT_Spec_645936403_109343	645936403	XP_002561484	ATGAGCAAAAGCAGAAAATTCCCTTCTGATCTATGTGTTTCTATATGGAGTATACTGTGT	hypothetical protein	up	up	up	up	NA	up	NA	up	up	1.90648	1.02131	1.34062	1.38054	NA	1.77347	NA	1.91273	1.32123		up		GT_Spec_645936403_109343	XP_002561484	8307649	Pc16g11840	B6H9T7	GO:0008080	NA	NA	N-acetyltransferase activity [GO:0008080]
GT_Spec_645936408_109458	645936408	XP_002561489	ATGCCCGAATACGATGATAGCAACCGTGCCTTTCTCCAGGCGTTCATGGCACGCTCGTGT	hypothetical protein	NA	NA	up	up	NA	up	up	NA	up	NA	NA	1.9544	2.58303	NA	1.44886	2.32504	NA	1.33542		up		GT_Spec_645936408_109458	XP_002561489	8307654	Pc16g11890	B6H9Q9	GO:0006281; GO:0030915	DNA repair [GO:0006281]	Smc5-Smc6 complex [GO:0030915]	NA
GT_Spec_645936413_109524	645936413	XP_002561494	ATGCCTCCCTTCAAGGATGAGCATGTCCTGCTAATTGCGCCGGGTTCGCAAATGACCTTG	hypothetical protein	up	NA	up	NA	NA	NA	up	up	NA	1.00832	NA	1.09502	NA	NA	NA	2.52417	1.54457	NA		up		GT_Spec_645936413_109524	XP_002561494	8307659	Pc16g11940	B6H9R4	GO:0006338; GO:0016514; GO:0016586	chromatin remodeling [GO:0006338]	RSC-type complex [GO:0016586]; SWI/SNF complex [GO:0016514]	NA
GT_Spec_645936421_109754	645936421	XP_002561501	ATGCAACAAGACCCCTCCTCCCAAGTCGGAAAGGCTAACCCGAGATTCGATCCGTGCAGT	hypothetical protein	up	up	up	up	NA	up	up	up	up	2.08129	1.73404	1.23015	1.11041	NA	2.0686	1.5892	1.37841	1.44383		up		GT_Spec_645936421_109754	XP_002561501	8307667	Pc16g12020	B6H9U2	NA	NA	NA	NA
GT_Spec_645936423_109787	645936423	XP_002561503	ATGTCTGATATGTTAAGTAGCCCATTTGGGCTCTCCGTCCGCAGAAACGGCTCCTGTGTC	hypothetical protein	up	NA	NA	NA	NA	up	up	up	NA	1.93329	NA	NA	NA	NA	1.47664	1.92438	1.22881	NA		up		GT_Spec_645936423_109787	XP_002561503	8307669	Pc16g12040	B6H9U4	GO:0016021	NA	integral component of membrane [GO:0016021]	NA
GT_Spec_645936426_109827	645936426	XP_002561506	ATGTGTGCGGAGGCTGGGGCGAAATTGGGTTATCCGCCCTATTCGCCGGACTTAGGTCCA	hypothetical protein	up	NA	NA	NA	up	up	up	NA	NA	1.73559	NA	NA	NA	1.06512	1.17176	1.15185	NA	NA		up		GT_Spec_645936426_109827	XP_002561506	8314932	Pc16g12070	B6HA98	NA	NA	NA	NA
GT_Spec_645936427_109833	645936427	XP_002561507	ACCTCCACACCCTCCAGCGGCTCATACTCTACTGCTGGATTCGGCAGCTCCACCAGCTCA	hypothetical protein	up	up	up	up	NA	up	up	up	up	3.10026	1.14406	2.45857	3.23949	NA	2.61607	1.18255	2.33301	2.01703		up		GT_Spec_645936427_109833	XP_002561507	8314933	Pc16g12080	B6HA99	NA	NA	NA	NA
GT_Spec_645936436_110247	645936436	XP_002561516	ATGGGTCTTGCGGAAAATGTCCTGTCACTGATGACGGTGACCAATGTCATCTTGGGTCTT	hypothetical protein	NA	up	up	up	up	up	up	up	up	NA	2.45765	1.05249	1.60328	1.3738	2.4862	3.09401	2.16314	1.8884		up		GT_Spec_645936436_110247	XP_002561516	8314942	Pc16g12170	B6HAA8	GO:0004497; GO:0005506; GO:0016021; GO:0016705; GO:0020037	NA	integral component of membrane [GO:0016021]	heme binding [GO:0020037]; iron ion binding [GO:0005506]; monooxygenase activity [GO:0004497]; oxidoreductase activity, acting on paired donors, with incorporation or reduction of molecular oxygen [GO:0016705]
GT_Spec_645936442_110311	645936442	XP_002561520	ATGAATGTCACCAATAACCCAATGGCTTGTCACACTCCTGTAACTATCGACTGTGAATCG	hypothetical protein	up	up	NA	up	up	NA	up	up	up	1.21364	1.55353	NA	2.109	1.78409	NA	2.13607	1.41764	1.48914		up		GT_Spec_645936442_110311	XP_002561520	8315460	Pc16g12210	B6HAB2	NA	NA	NA	NA
GT_Spec_645936448_110416	645936448	XP_002561525	CATTTCTTCAACAAGAAGCGCGTTCTAACGCGTCTTATTTCAGGCGGCAAGGGTGGAAAG	hypothetical protein	up	NA	up	up	up	up	up	up	up	2.45278	NA	1.83948	1.32563	1.11777	1.77346	2.82542	1.78834	1.66066		up		GT_Spec_645936448_110416	XP_002561525	8314951	Pc16g12260	B6HAB7	GO:0000786; GO:0003677; GO:0005634; GO:0006334; GO:0006352; GO:0046982	DNA-templated transcription, initiation [GO:0006352]; nucleosome assembly [GO:0006334]	nucleosome [GO:0000786]; nucleus [GO:0005634]	DNA binding [GO:0003677]; protein heterodimerization activity [GO:0046982]
GT_Spec_645936484_111227	645936484	XP_002561561	ATGCCGGGAGTAACAATGGTTGCTTCTCGTGGAGCTAACCCCAGCTCCCTCTGGCGCTCT	hypothetical protein	up	NA	up	NA	up	up	up	up	up	1.10655	NA	2.14051	NA	1.11109	1.1375	1.26833	2.10028	1.22202		up		GT_Spec_645936484_111227	XP_002561561	8314987	Pc16g12620	B6HAF3	GO:0004605; GO:0032049	cardiolipin biosynthetic process [GO:0032049]	NA	phosphatidate cytidylyltransferase activity [GO:0004605]
GT_Spec_645936500_111609	645936500	XP_002561577	CAGTCCACCACCCTCTCCAACGGATTCACTATCGCCACTGATCACTCGCCATGGGCTCAA	hypothetical protein	NA	NA	up	up	NA	NA	up	up	NA	NA	NA	1.61488	1.18097	NA	NA	1.41596	1.29412	NA		up		GT_Spec_645936500_111609	XP_002561577	8315003	Pc16g12780	B6HAG9	GO:0004222; GO:0006627; GO:0017087; GO:0046872	protein processing involved in protein targeting to mitochondrion [GO:0006627]	mitochondrial processing peptidase complex [GO:0017087]	metal ion binding [GO:0046872]; metalloendopeptidase activity [GO:0004222]
GT_Spec_645936505_111712	645936505	XP_002561582	ATGGCTTCAGACGATGGAATTGGTCCCCGCAAGAGGCGCAAGGTCAGTCCGCCAGGGACT	hypothetical protein	up	NA	up	up	NA	NA	up	NA	up	2.33421	NA	1.61366	1.32053	NA	NA	1.71582	NA	1.0988		up		GT_Spec_645936505_111712	XP_002561582	8315008	Pc16g12830	B6HAH4	GO:0016192	vesicle-mediated transport [GO:0016192]	NA	NA
GT_Spec_645936509_111827	645936509	XP_002561586	ATGCGTTCCACTTACCTTTTCTTGTCTGTGGCAGCTCCATTGGCCTCGGCCTTTGTCATC	hypothetical protein	NA	up	up	up	NA	up	up	up	up	NA	1.55848	1.74784	1.3859	NA	2.26607	1.59487	1.1268	1.31217		up		GT_Spec_645936509_111827	XP_002561586	8304736	Pc16g12870	B6HAH8	NA	NA	NA	NA
GT_Spec_645936510_111856	645936510	XP_002561587	ATGGGCGATGCCGCTATGAAGACAAAGGTATTGGCGAACCTTGATCACGGCCAGCGGACT	hypothetical protein	NA	up	up	NA	NA	up	up	NA	up	NA	1.39567	1.15074	NA	NA	1.65122	1.56734	NA	1.04055		up		GT_Spec_645936510_111856	XP_002561587	8304737	Pc16g12880	B6HAH9	GO:0000289; GO:0003723; GO:0004672; GO:0005524; GO:0006397; GO:0031251	mRNA processing [GO:0006397]; nuclear-transcribed mRNA poly(A) tail shortening [GO:0000289]	PAN complex [GO:0031251]	ATP binding [GO:0005524]; protein kinase activity [GO:0004672]; RNA binding [GO:0003723]
GT_Spec_645936511_111886	645936511	XP_002561588	ATGTCACAACCGGAGGTTGACCTGGACCAGCTCTCCGATAGCGAGAAGTCTACGCTAGAA	hypothetical protein	up	NA	up	NA	up	up	up	NA	up	1.78612	NA	1.57376	NA	1.34365	1.71738	2.26235	NA	1.19787		up		GT_Spec_645936511_111886	XP_002561588	8304738	Pc16g12890	B6HAI0	NA	NA	NA	NA
GT_Spec_645936515_112030	645936515	XP_002561592	ATGAATCTAGACGTTGGAAGTGGGCGTTTGCGGGGAATCGAAGTCGAAGACGGTGGATCA	hypothetical protein	up	up	NA	up	up	up	up	up	up	1.50064	1.43909	NA	1.48425	1.5903	2.34005	1.3311	1.70947	1.53499		up		GT_Spec_645936515_112030	XP_002561592	8304742	Pc16g12930	B6HAI4	NA	NA	NA	NA
GT_Spec_645936519_112097	645936519	XP_002561596	ATGGCAAACACAACCACCACCGCGCTCGTTCTCCACGGCGCCAAAGACCTCCGCCTAGAA	hypothetical protein	NA	up	up	NA	up	NA	up	up	up	NA	1.05132	1.0478	NA	1.19215	NA	2.6331	1.82294	1.24525		up		GT_Spec_645936519_112097	XP_002561596	8304746	Pc16g12970	B6HAI8	GO:0008270; GO:0016491	NA	NA	oxidoreductase activity [GO:0016491]; zinc ion binding [GO:0008270]
GT_Spec_645936524_112175	645936524	XP_002561601	ATGTCTGTGAAGAAGCACTTCGTAGGGACACTTCCTACTGTTCCCAAAAGGGCCTTTGAC	hypothetical protein	NA	up	NA	up	NA	up	NA	up	NA	NA	1.05328	NA	1.42789	NA	1.52006	NA	1.88365	NA		up		GT_Spec_645936524_112175	XP_002561601	8304751	Pc16g13020	B6HAJ3	NA	NA	NA	NA
GT_Spec_645936526_112212	645936526	XP_002561603	ATGAAGCAATTCACCTCCGCCCTGGCTATCGCCAGCATCGTCTCCTTGGTCAACGGCCAT	hypothetical protein	up	up	up	up	NA	NA	NA	NA	up	2.42398	1.89219	1.94514	1.85589	NA	NA	NA	NA	1.23133		up		GT_Spec_645936526_112212	XP_002561603	8304753	Pc16g13040	B6HAJ5	NA	NA	NA	NA
GT_Spec_645936539_112493	645936539	XP_002561616	ATGGTCTTCATTGCATTCCACGGTCAAGACAACTCAGTGGCAAACCCGGTCTACAGCAAG	hypothetical protein	up	NA	up	up	NA	up	up	NA	up	1.41399	NA	1.69038	1.38966	NA	1.24268	1.34979	NA	1.21608		up		GT_Spec_645936539_112493	XP_002561616	8304766	Pc16g13170	B6HAK8	GO:0016813; GO:0046872	NA	NA	hydrolase activity, acting on carbon-nitrogen (but not peptide) bonds, in linear amidines [GO:0016813]; metal ion binding [GO:0046872]
GT_Spec_645936549_112787	645936549	XP_002561626	ATGGTCGCCAGAGTTCGATTGGTCAAACGACCAGGACGGATTTGCCCGACGGAAGACCGG	hypothetical protein	up	up	NA	up	NA	up	up	up	up	1.33478	1.28815	NA	1.54435	NA	2.05093	2.389	1.77498	1.36856		up		GT_Spec_645936549_112787	XP_002561626	8304776	Pc16g13270	B6HAL8	NA	NA	NA	NA
GT_Spec_645936551_112822	645936551	XP_002561628	GCCGCCGGACTTCCAGCCATCGAACAAGAAGCCGTCCGCGAGGTTGTCAAGATGCAGCAA	hypothetical protein	up	NA	up	NA	NA	up	up	up	up	1.56209	NA	1.51266	NA	NA	1.36647	1.84082	1.63279	1.11976		up		GT_Spec_645936551_112822	XP_002561628	8304778	Pc16g13290	B6HAM0	GO:0003871; GO:0008270; GO:0009086	methionine biosynthetic process [GO:0009086]	NA	5-methyltetrahydropteroyltriglutamate-homocysteine S-methyltransferase activity [GO:0003871]; zinc ion binding [GO:0008270]
GT_Spec_645936567_113108	645936567	XP_002561644	ATGGATCCGAGCTACAAAGCTCGCAAGGAAGCCTTTGTGTCTAATCTTGCGGGAAGCACA	hypothetical protein	NA	up	up	up	NA	up	up	NA	up	NA	1.00976	1.56682	1.35229	NA	1.6894	2.17265	NA	1.02265		up		GT_Spec_645936567_113108	XP_002561644	8304794	Pc16g13450	B6HAN6	GO:0005789; GO:0006506; GO:0016021; GO:0016746	GPI anchor biosynthetic process [GO:0006506]	endoplasmic reticulum membrane [GO:0005789]; integral component of membrane [GO:0016021]	transferase activity, transferring acyl groups [GO:0016746]
GT_Spec_645936570_113164	645936570	XP_002561647	ATGAGCTCTCAAGACGAACCACCTATCAAGAGGCGTGAGTCTCGATCAGGGACAAGGAAA	hypothetical protein	up	NA	NA	NA	NA	up	up	up	NA	2.05026	NA	NA	NA	NA	1.97021	1.93073	1.48374	NA		up		GT_Spec_645936570_113164	XP_002561647	8304797	Pc16g13480	B6HAN9	NA	NA	NA	NA
GT_Spec_645936574_113240	645936574	XP_002561651	ATGGCTCCGTCCCGAGATTTTGCCTCCCACCAGAGTGGTGGCTCTGGCACTTTACCAAGT	hypothetical protein	NA	up	NA	up	up	up	NA	up	up	NA	1.13371	NA	1.36028	1.82369	1.83086	NA	1.23651	1.10319		up		GT_Spec_645936574_113240	XP_002561651	8304801	Pc16g13520	B6HAP3	GO:0071949	NA	NA	FAD binding [GO:0071949]
GT_Spec_645936580_113353	645936580	XP_002561657	ATGCAACGTAGGGCGCGTGCTGTCTGCATCCGATGCCACAGTCAGAAGACTAATAGCGAT	hypothetical protein	NA	NA	NA	up	up	up	up	up	NA	NA	NA	NA	1.1687	1.28874	1.13817	1.2147	1.05127	NA		up		GT_Spec_645936580_113353	XP_002561657	8304807	Pc16g13580	B6HAP9	GO:0003677; GO:0005634; GO:0006351; GO:0008270	transcription, DNA-templated [GO:0006351]	nucleus [GO:0005634]	DNA binding [GO:0003677]; zinc ion binding [GO:0008270]
GT_Spec_645936586_113500	645936586	XP_002561663	ATGGAGGCCACTTTCAGGGGTAATTTCTCTTCTCGGGTCGCTTGTCGAAGAGGATCATGG	hypothetical protein	up	NA	NA	up	up	NA	NA	up	NA	1.87304	NA	NA	1.08723	1.62114	NA	NA	1.33091	NA		up		GT_Spec_645936586_113500	XP_002561663	8304813	Pc16g13640	B6HAQ5	NA	NA	NA	NA
GT_Spec_645936589_113521	645936589	XP_002561665	ATGGAACTGGGATTAGCTTTGACGCCAATCCTATCGGTCTGCAGGTGGTCCCGGAACCTC	hypothetical protein	NA	up	NA	up	NA	up	up	up	NA	NA	1.31704	NA	1.23531	NA	1.34846	1.61053	1.03187	NA		up		GT_Spec_645936589_113521	XP_002561665	8315463	Pc16g13660	B6HAQ7	NA	NA	NA	NA
GT_Spec_645936593_113564	645936593	XP_002561669	ATGGCCACCCTTGGCGGCTTCCAATTTCATGAATCTAAAATTACTGATGAGGAATCTCAT	hypothetical protein	NA	NA	up	up	NA	up	up	up	NA	NA	NA	1.45604	1.56704	NA	1.83058	1.40686	1.01158	NA		up		GT_Spec_645936593_113564	XP_002561669	8311446	Pc16g13700	B6HAR1	GO:0004672; GO:0005524	NA	NA	ATP binding [GO:0005524]; protein kinase activity [GO:0004672]
GT_Spec_645936598_113641	645936598	XP_002561674	GAGCGAATCCGGTCTTTCGTACATGACAAATTCCAGGAGATCACGCTTCCGCGCTTTATT	hypothetical protein	NA	up	up	NA	NA	up	up	up	up	NA	1.90693	1.72245	NA	NA	2.34852	2.1649	1.21943	1.26733		up		GT_Spec_645936598_113641	XP_002561674	8311451	Pc16g13750	B6HAR6	GO:0005789; GO:0006869; GO:0008289; GO:0032865; GO:0045040	lipid transport [GO:0006869]; protein import into mitochondrial outer membrane [GO:0045040]	endoplasmic reticulum membrane [GO:0005789]; ERMES complex [GO:0032865]	lipid binding [GO:0008289]
GT_Spec_645936605_113769	645936605	XP_002561681	CCACCACAACTTCTCCCCTGGCCGGGATCTTCGAGGGTCTTAAACCCGATATCCTGTTGT	hypothetical protein	up	up	up	up	NA	up	up	NA	up	1.17608	1.05588	1.25497	1.24288	NA	1.52994	1.05473	NA	1.13963		up		GT_Spec_645936605_113769	XP_002561681	8311458	Pc16g13820	B6HAS3	NA	NA	NA	NA
GT_Spec_645936606_113805	645936606	XP_002561682	ATGGGATCCACCGAGCAATCCACTCTTCCCTCCGATTTCCTCTGGGGCTTTGCAACTGCC	hypothetical protein	up	NA	up	NA	NA	NA	up	up	up	1.99342	NA	1.09823	NA	NA	NA	1.31225	2.19806	1.04139		up		GT_Spec_645936606_113805	XP_002561682	8311459	Pc16g13830	B6HAS4	GO:0004553; GO:0005975	carbohydrate metabolic process [GO:0005975]	NA	hydrolase activity, hydrolyzing O-glycosyl compounds [GO:0004553]
GT_Spec_645936622_114404	645936622	XP_002561698	ATGAATCTCTCACTCGTGGATCCATTTGTACTGGCGCAAGAATACCCGGATACTTTGACT	hypothetical protein	up	NA	NA	up	NA	up	up	up	NA	1.10049	NA	NA	1.16773	NA	1.19045	1.87873	1.24318	NA		up		GT_Spec_645936622_114404	XP_002561698	8311476	Pc16g14000	B6H9U7	GO:0048188	NA	Set1C/COMPASS complex [GO:0048188]	NA
GT_Spec_645936623_114427	645936623	XP_002561699	ATGTCTTACCGAGAGTCATCTGGTTCCTTTCCCGCACCTGACCGCACATCGCTGCCGAAG	hypothetical protein	up	NA	up	up	up	NA	up	up	up	1.09594	NA	1.34844	2.32472	1.18756	NA	2.65504	1.59483	1.44976		up		GT_Spec_645936623_114427	XP_002561699	8311477	Pc16g14010	B6H9U8	GO:0005634; GO:0006351; GO:0006355; GO:0008168; GO:0030435	regulation of transcription, DNA-templated [GO:0006355]; sporulation resulting in formation of a cellular spore [GO:0030435]; transcription, DNA-templated [GO:0006351]	nucleus [GO:0005634]	methyltransferase activity [GO:0008168]
GT_Spec_645936627_114485	645936627	XP_002561703	ATGGCGAACTCAAGGTTTGAGTACGTCAAGTCCTTCGAGCAGCCGGATGTGCTGCTCCCC	tRNA(His)-5'-guanylyltransferase (EC 2.7.7.-)	NA	up	up	up	NA	up	up	NA	up	NA	1.47306	1.53813	1.94549	NA	1.46179	2.1867	NA	1.33244		up		GT_Spec_645936627_114485	XP_002561703	8311481	Pc16g14050	B6H9V2	GO:0000287; GO:0005525; GO:0006400; GO:0008193	tRNA modification [GO:0006400]	NA	GTP binding [GO:0005525]; magnesium ion binding [GO:0000287]; tRNA guanylyltransferase activity [GO:0008193]
GT_Spec_645936629_114550	645936629	XP_002561705	ATGCAGCTCTATCGCTCTATAAGTGGTTCCGTCTCCAAGACATGGAATTCTATCAACCCG	hypothetical protein	NA	NA	up	up	NA	up	up	NA	up	NA	NA	2.15649	1.18836	NA	1.28435	2.48916	NA	1.25155		up		GT_Spec_645936629_114550	XP_002561705	8311483	Pc16g14070	B6H9V4	NA	NA	NA	NA
GT_Spec_645936632_114608	645936632	XP_002561708	ATGTCGTCCATGCGCAACGCCGTCCAACGGCGGAACCACAAAGAGCGTGGCCAGGTTCAA	hypothetical protein	NA	up	up	up	up	up	NA	NA	up	NA	2.63991	1.1053	1.01744	1.50103	1.21115	NA	NA	1.12645		up		GT_Spec_645936632_114608	XP_002561708	8311486	Pc16g14100	B6H9V7	GO:0005730; GO:0006364; GO:0032040	rRNA processing [GO:0006364]	nucleolus [GO:0005730]; small-subunit processome [GO:0032040]	NA
GT_Spec_645936657_115082	645936657	XP_002561733	ATGGCTTTACCTATGTCTTTCGTGGTCCGCGTAACTAGATATTATCGTCTAGCTTGTAGT	hypothetical protein	NA	NA	up	NA	up	up	NA	up	NA	NA	NA	1.15244	NA	1.07564	1.39913	NA	1.09645	NA		up		GT_Spec_645936657_115082	XP_002561733	8311512	Pc16g14360	B6H9Y2	GO:0016021; GO:0055085	transmembrane transport [GO:0055085]	integral component of membrane [GO:0016021]	NA
GT_Spec_645936659_115124	645936659	XP_002561735	CAGCCAGCTCACACCCTCCCTTATGAAGCCGTCATCAAGGAACTCGGCACTGCGCTAGAC	hypothetical protein	NA	NA	NA	up	up	up	NA	up	NA	NA	NA	NA	1.33199	1.42688	1.17095	NA	1.05	NA		up		GT_Spec_645936659_115124	XP_002561735	8311514	Pc16g14380	B6H9Y4	GO:0005524; GO:0016021; GO:0019829	NA	integral component of membrane [GO:0016021]	ATP binding [GO:0005524]; cation-transporting ATPase activity [GO:0019829]
GT_Spec_645936662_115213	645936662	XP_002561738	ATGGGAGAACATACCGAATATATAGCCAGACACATCAAAACAGACCTTTGTTTCGGGAAA	hypothetical protein	up	up	NA	up	NA	NA	NA	up	NA	1.19638	1.00425	NA	1.28129	NA	NA	NA	1.20926	NA		up		GT_Spec_645936662_115213	XP_002561738	8311517	Pc16g14410	B6H9Y7	NA	NA	NA	NA
GT_Spec_645936663_115227	645936663	XP_002561739	ATGTATAGATGCGGCTCAGGCGGGGCGGACATTTCTGTATTATGTGATCTGATTGGTGCG	hypothetical protein	up	up	NA	NA	up	NA	up	up	up	1.01918	1.37525	NA	NA	1.40515	NA	1.29175	1.08166	1.10427		up		GT_Spec_645936663_115227	XP_002561739	8311518	Pc16g14420	B6H9Y8	NA	NA	NA	NA
GT_Spec_645936665_115239	645936665	XP_002561741	ATGTCCGAACGTCGCTCTTCTGTCGTTGAGCCATCCTTTGATGCCGGCCGCATCGAGGCA	hypothetical protein	up	up	up	up	up	up	up	up	up	2.29736	1.83781	3.6514	1.96145	1.67228	1.25255	2.44045	2.73962	2.23162		up		GT_Spec_645936665_115239	XP_002561741	8311520	Pc16g14440	B6H9Z0	GO:0016021; GO:0022857	NA	integral component of membrane [GO:0016021]	transmembrane transporter activity [GO:0022857]
GT_Spec_645936694_115945	645936694	XP_002561770	ATGCCTTTGGACACGATATATCTGACTCGTCACGGGCACCGCCTCAGCTGGACCATTGAC	hypothetical protein	up	up	up	up	NA	up	up	up	up	2.08228	2.01314	2.83289	2.47189	NA	1.64005	1.64463	2.15069	1.89056		up		GT_Spec_645936694_115945	XP_002561770	8314795	Pc16g14730	B6HA19	NA	NA	NA	NA
GT_Spec_645936696_115969	645936696	XP_002561772	ATGAGGTATCTGTTCGACGAAGGCGGTTCAAGTCAGCCACCACTAGTCTTCGAGCGCAAA	hypothetical protein	up	up	up	NA	NA	NA	up	up	up	1.84644	1.43121	1.94421	NA	NA	NA	2.61162	1.96821	1.55723		up		GT_Spec_645936696_115969	XP_002561772	8314797	Pc16g14750	B6HA21	NA	NA	NA	NA
GT_Spec_645936701_116090	645936701	XP_002561777	ATGCCGGCCTTTCTGTCTCTTCTATCTTTTCTCACCTTCTCGTTGTCTGCAGCGGCCTTT	hypothetical protein	NA	up	up	NA	up	NA	up	NA	NA	NA	1.16339	1.15297	NA	1.22287	NA	1.54623	NA	NA		up		GT_Spec_645936701_116090	XP_002561777	8314802	Pc16g14800	B6HA26	GO:0016829; GO:0042597	NA	periplasmic space [GO:0042597]	lyase activity [GO:0016829]
GT_Spec_645936752_116936	645936752	XP_002561828	ATGGAGGAAGAAATTTCCGTACAATCACAGGGTGTCTTGAGGGCTCTTTCACGGTGTCAA	hypothetical protein	up	up	up	up	up	up	up	NA	up	1.54466	1.47384	1.31159	1.12756	1.78924	1.19866	1.69471	NA	1.39248		up		GT_Spec_645936752_116936	XP_002561828	8315423	Pc16g15350	B6HA77	NA	NA	NA	NA
GT_Spec_645936791_117687	645936791	XP_002561867	GACATACTCATTCAAAACGGGGCCCGAGTAACAATCCTAGAAGCAAGAGATCGTATTGGT	hypothetical protein	up	up	up	up	NA	NA	up	up	up	1.21878	1.49324	1.42694	1.07969	NA	NA	1.37209	1.30729	1.19067		up		GT_Spec_645936791_117687	XP_002561867	8315807	Pc18g00200	B6HBN5	GO:0016491	NA	NA	oxidoreductase activity [GO:0016491]
GT_Spec_645936792_117714	645936792	XP_002561868	CGCGCTTATTCCTCCCCAGGCCTGGACTCACAAGGTCGTTATATCTTCGTCAATGGCCGT	hypothetical protein	up	up	up	up	up	NA	NA	up	up	1.00021	1.54582	1.28719	1.47771	1.94295	NA	NA	1.21333	1.11593		up		GT_Spec_645936792_117714	XP_002561868	8315808	Pc18g00210	B6HBN6	NA	NA	NA	NA
GT_Spec_645936802_117896	645936802	XP_002561878	CGTCCAGACCAGCTTCTGGAGACCAAATTCGCCTTCGAGGCTGGCAAGATCCCCGAGTCG	hypothetical protein	up	up	NA	NA	up	NA	up	up	NA	1.11184	1.07134	NA	NA	1.24577	NA	1.8685	1.11288	NA		up		GT_Spec_645936802_117896	XP_002561878	8315818	Pc18g00310	B6HBP6	GO:0003871; GO:0008270; GO:0009086	methionine biosynthetic process [GO:0009086]	NA	5-methyltetrahydropteroyltriglutamate-homocysteine S-methyltransferase activity [GO:0003871]; zinc ion binding [GO:0008270]
GT_Spec_645936827_118562	645936827	XP_002561903	ATGGCTCATGGTCATTTTCGTCACTCGCGCATCGGCAATCTAATTAGCGCCAGGCGCCGG	hypothetical protein	up	NA	up	NA	NA	up	up	up	up	1.70707	NA	1.00405	NA	NA	1.45061	2.64528	1.1346	1.25217		up		GT_Spec_645936827_118562	XP_002561903	8314603	Pc18g00560	B6HBU8	GO:0016021	NA	integral component of membrane [GO:0016021]	NA
GT_Spec_645936830_118660	645936830	XP_002561906	ATGATTCCTCTACAGACATTTCGAGTCGGCCTCTCAAGGCGGTGCTTCGCTCCAACAATT	hypothetical protein	up	NA	NA	up	NA	NA	up	up	up	1.49257	NA	NA	1.89468	NA	NA	1.6616	1.92789	1.0296		up		GT_Spec_645936830_118660	XP_002561906	8314606	Pc18g00590	B6HBV1	GO:0008168	NA	NA	methyltransferase activity [GO:0008168]
GT_Spec_645936838_118818	645936838	XP_002561914	AAAACTGCTTTGGACAAGAAGTACGAAGAGGAGCCCGTGACTTCCCTCTCCACAAACAAT	hypothetical protein	NA	up	up	up	NA	up	NA	NA	NA	NA	1.06028	2.25416	2.03669	NA	1.19469	NA	NA	NA		up		GT_Spec_645936838_118818	XP_002561914	8314614	Pc18g00670	B6HBY4	NA	NA	NA	NA
GT_Spec_645936839_118841	645936839	XP_002561915	ATGGACGACAGGATACGACTGCAATACGGCTGCCCTGCCTATATCGAAGGCGTTGGCACC	hypothetical protein	up	NA	up	up	NA	up	NA	up	up	2.83908	NA	3.82233	2.80939	NA	3.43411	NA	2.82846	2.02745		up		GT_Spec_645936839_118841	XP_002561915	8314615	Pc18g00680	B6HBY5	GO:0006950; GO:0016021	response to stress [GO:0006950]	integral component of membrane [GO:0016021]	NA
GT_Spec_645936840_118857	645936840	XP_002561916	CTCATTATCCGTCTGGTCCAAAACCACGGAGTATTGAAAGCTGCTGATACTGTTCAGTAT	hypothetical protein	up	NA	up	up	NA	up	NA	up	up	1.42061	NA	1.03195	1.88372	NA	1.76066	NA	1.63457	1.1466		up		GT_Spec_645936840_118857	XP_002561916	8314617	Pc18g00700	B6HBY6	NA	NA	NA	NA
GT_Spec_645936854_119198	645936854	XP_002561930	ATGAATTCAACTTCAGTGCAATTCAGTCCCATCAAGGACGGACGACGAATTCTCGGCGAG	hypothetical protein	NA	up	up	NA	NA	up	up	NA	NA	NA	1.39111	1.16182	NA	NA	1.50932	1.61977	NA	NA		up		GT_Spec_645936854_119198	XP_002561930	8314631	Pc18g00840	B6HC00	NA	NA	NA	NA
GT_Spec_645936856_119254	645936856	XP_002561932	ATGGCGGACGTCCGGTCCAAGAACCTCTACGAGCTTCTGGGTAACGACCCAGAGCTCGAC	hypothetical protein	up	up	up	up	NA	up	up	up	up	1.1682	1.70705	2.17257	1.44273	NA	1.45863	1.81999	1.45508	1.51313		up		GT_Spec_645936856_119254	XP_002561932	8314633	Pc18g00860	B6HC02	NA	NA	NA	NA
GT_Spec_645936857_119269	645936857	XP_002561933	ATGCATGTCTTCGTGACTGGAGCCACCGGCTTTATAGGCAGAGCAGTTGTCAATGAACTC	hypothetical protein	up	up	up	up	up	up	up	up	up	3.37897	2.26204	1.40002	1.63676	1.18964	1.40772	2.16134	1.72664	1.89539		up		GT_Spec_645936857_119269	XP_002561933	8314634	Pc18g00870	B6HC03	NA	NA	NA	NA
GT_Spec_645936860_119308	645936860	XP_002561936	GATTCTCAGCCACCAAATACCAATGCCGCACCGGCACCAGAACCAGCACCCGCGCAATCG	peroxin-19	NA	up	up	NA	NA	NA	up	up	NA	NA	1.02549	1.50327	NA	NA	NA	2.06405	1.43079	NA		up		GT_Spec_645936860_119308	XP_002561936	8314637	Pc18g00900	B6HC35	GO:0005777	NA	peroxisome [GO:0005777]	NA
GT_Spec_645936867_119447	645936867	XP_002561943	CAGAGGATCTACATCCGTCATACCTTGACTGGTGCATTCGAGCAGCTGCACTTAGACGAG	hypothetical protein	NA	up	NA	up	NA	up	up	up	up	NA	1.56467	NA	1.18041	NA	1.84037	1.82397	1.90134	1.24634		up		GT_Spec_645936867_119447	XP_002561943	8314644	Pc18g00970	B6HC42	NA	NA	NA	NA
GT_Spec_645936868_119458	645936868	XP_002561944	ATGACCCACCCCGACATTTCTGTTGACGTTCTCGTCATTGGTGCTGGCCCAACTGGTTTG	UDP-galactopyranose mutase (EC 5.4.99.9)	NA	up	up	NA	NA	NA	up	up	NA	NA	1.05569	1.14444	NA	NA	NA	1.89137	1.70819	NA		up		GT_Spec_645936868_119458	XP_002561944	8314645	Pc18g00980	B6HC43	NA	NA	NA	NA
GT_Spec_645936878_119686	645936878	XP_002561954	ATGCATGTCCTCATCACTGGCGCAGCCGGTTTCATCGGCCAACTGCTTGCAAAAGAGCTG	hypothetical protein	up	NA	up	up	up	up	up	up	up	1.83363	NA	2.00465	1.93258	1.5372	1.73033	3.29301	1.99356	1.9134		up		GT_Spec_645936878_119686	XP_002561954	8314655	Pc18g01080	B6HC53	GO:0003824; GO:0050662	NA	NA	catalytic activity [GO:0003824]; coenzyme binding [GO:0050662]
GT_Spec_645936881_119740	645936881	XP_002561957	ATGGTTGCGCCCGCTGTTCCTGAGATCCACGAGGAGGAGGATATCTACGTTGCGGTCGAT	hypothetical protein	up	NA	up	up	up	NA	up	up	up	2.80576	NA	1.95449	1.18132	1.46914	NA	2.38721	1.43175	1.51248		up		GT_Spec_645936881_119740	XP_002561957	8314658	Pc18g01110	B6HC56	NA	NA	NA	NA
GT_Spec_645936883_119874	645936883	XP_002561959	ATGGCCCAAAAGCCCAATGAATCTGACCGTTTCTTGAACGTTGAGCTGCCAGACGTTTCG	hypothetical protein	up	up	up	up	NA	up	up	NA	up	1.96539	1.82764	1.4924	1.05556	NA	1.19831	1.20809	NA	1.13879		up		GT_Spec_645936883_119874	XP_002561959	8314660	Pc18g01130	B6HC58	GO:0003777; GO:0005524; GO:0005874; GO:0007018; GO:0008017	microtubule-based movement [GO:0007018]	microtubule [GO:0005874]	ATP binding [GO:0005524]; microtubule binding [GO:0008017]; microtubule motor activity [GO:0003777]
GT_Spec_645936886_119955	645936886	XP_002561962	ATGGAAAAGGAGGATACCTATTGCGTCCAGCTAATTAGACTGGTTGGGTTGTGTTTTGAT	hypothetical protein	NA	up	up	up	up	up	up	up	up	NA	1.54749	1.39312	1.27581	1.7516	1.95816	2.2539	1.49897	1.48138		up		GT_Spec_645936886_119955	XP_002561962	8314663	Pc18g01160	B6HC61	NA	NA	NA	NA
GT_Spec_645936892_120013	645936892	XP_002561968	GCTCTGTTCTATGTCTTTGGGCCGAACTACACAATTGACGGAGATGAGTCAAACGACAGC	hypothetical protein	up	NA	up	up	NA	NA	up	NA	NA	1.79284	NA	1.72985	1.69535	NA	NA	1.09874	NA	NA		up		GT_Spec_645936892_120013	XP_002561968	8314670	Pc18g01230	B6HC94	GO:0006511; GO:0016021; GO:0016579; GO:0036459	protein deubiquitination [GO:0016579]; ubiquitin-dependent protein catabolic process [GO:0006511]	integral component of membrane [GO:0016021]	thiol-dependent ubiquitinyl hydrolase activity [GO:0036459]
GT_Spec_645936896_120091	645936896	XP_002561972	CGTGGCGGTTTCAGCTCCAGAGGTGGTCGCGGTGGAAACAGATCTGCAAATGACAACTCA	hypothetical protein	up	NA	up	up	NA	up	NA	NA	NA	1.63568	NA	1.7676	1.1502	NA	1.199	NA	NA	NA		up		GT_Spec_645936896_120091	XP_002561972	8314674	Pc18g01270	B6HC98	NA	NA	NA	NA
GT_Spec_645936898_120153	645936898	XP_002561974	ATGTCTCCAACTGCATCAAAAGTATCCAGCGAGGAGAGGCGGTCTCAGTCCTGGGCGAAT	hypothetical protein	up	up	NA	NA	up	up	NA	NA	up	1.90258	1.38464	NA	NA	1.05313	1.37199	NA	NA	1.02677		up		GT_Spec_645936898_120153	XP_002561974	8314676	Pc18g01290	B6HCA0	GO:0016021; GO:0055085	transmembrane transport [GO:0055085]	integral component of membrane [GO:0016021]	NA
GT_Spec_645936907_120359	645936907	XP_002561983	ATGCTCAGAAGTATCTTTCTACCTGCATCTGCATCACGCCGTGTTCTGGCTCCCGGCTTT	hypothetical protein	NA	up	up	up	up	up	up	up	up	NA	2.84063	2.3527	2.55967	1.01335	1.78743	2.80073	1.50653	1.90006		up		GT_Spec_645936907_120359	XP_002561983	8314201	Pc18g01380	B6HCA9	GO:0000175; GO:0003676	NA	NA	3'-5'-exoribonuclease activity [GO:0000175]; nucleic acid binding [GO:0003676]
GT_Spec_645936917_120613	645936917	XP_002561993	ATGACTCAAGATATAAAGCTCGCAGACTACCTGTTTATCCGGTTGCGCCAGCTGGGCGTC	hypothetical protein	NA	up	up	NA	NA	up	up	NA	NA	NA	1.08152	1.4568	NA	NA	1.82267	1.93945	NA	NA		up		GT_Spec_645936917_120613	XP_002561993	8314212	Pc18g01490	B6HCE9	GO:0000287; GO:0016831; GO:0030976	NA	NA	carboxy-lyase activity [GO:0016831]; magnesium ion binding [GO:0000287]; thiamine pyrophosphate binding [GO:0030976]
GT_Spec_645936942_121153	645936942	XP_002562018	CTTTTGAAATGCATATTCTCTCATGACAATGAGCCGGCCCCGGCTGAGGCACCGATTTCA	hypothetical protein	NA	up	up	up	NA	up	NA	NA	NA	NA	1.06326	1.28198	1.26977	NA	1.71309	NA	NA	NA		up		GT_Spec_645936942_121153	XP_002562018	8314237	Pc18g01740	B6HCH4	GO:0003676	NA	NA	nucleic acid binding [GO:0003676]
GT_Spec_645936954_121336	645936954	XP_002562030	ATGAAAAGTGAACCTGTAGTGATCATTGGGGCCGGCGTGATCGGGCTAAATGTAGCCCTC	hypothetical protein	NA	up	NA	up	up	up	NA	up	NA	NA	1.07583	NA	1.37569	1.12247	1.76839	NA	1.1296	NA		up		GT_Spec_645936954_121336	XP_002562030	8314249	Pc18g01860	B6HCK7	GO:0003884; GO:0046436; GO:0071949; GO:1902114	D-alanine metabolic process [GO:0046436]; D-valine metabolic process [GO:1902114]	NA	D-amino-acid oxidase activity [GO:0003884]; FAD binding [GO:0071949]
GT_Spec_645936962_121508	645936962	XP_002562038	CTGGCCTATTCTCCTCCATACTATCCCTCCCCATGGATGACTGGCGAGGGCGACTGGTCC	hypothetical protein	up	up	up	up	up	up	up	up	up	1.75336	1.08312	1.08208	1.41456	2.2189	1.86515	1.21483	1.2475	1.48493		up		GT_Spec_645936962_121508	XP_002562038	8314256	Pc18g01940	B6HCL5	GO:0008422; GO:0030245; GO:0102483	cellulose catabolic process [GO:0030245]	NA	beta-glucosidase activity [GO:0008422]; scopolin beta-glucosidase activity [GO:0102483]
GT_Spec_645936971_121689	645936971	XP_002562046	ATGTCTGGTGATACATCTAGTTTTCCATTATCGTCCCGGATAGCATCGCTGGTTCACGCA	hypothetical protein	NA	NA	up	up	up	up	up	NA	up	NA	NA	1.0511	1.27987	1.18185	1.78948	1.87263	NA	1.19754		up		GT_Spec_645936971_121689	XP_002562046	8314264	Pc18g02020	B6HCP7	GO:0003723; GO:0004000; GO:0006396	RNA processing [GO:0006396]	NA	adenosine deaminase activity [GO:0004000]; RNA binding [GO:0003723]
GT_Spec_645936978_121802	645936978	XP_002562053	ATGCTTCGACGCCCTGCAAGCAACAAGCTGGGGCTTCTGAGCTTCCAGTCGCTCTCATAT	hypothetical protein	up	NA	up	up	up	NA	NA	up	NA	2.54726	NA	1.10333	1.53447	1.38483	NA	NA	1.14805	NA		up		GT_Spec_645936978_121802	XP_002562053	8314271	Pc18g02090	B6HCQ4	GO:0005743	NA	mitochondrial inner membrane [GO:0005743]	NA
GT_Spec_645936984_121975	645936984	XP_002562059	ATGTCGTGGCCGTACCATTTCATTTCTCTCTCCGAGGATGACAAGCTGCATCGCAGGGAG	hypothetical protein	NA	NA	NA	up	NA	up	up	up	up	NA	NA	NA	2.15891	NA	1.17467	2.01717	2.14899	1.11405		up		GT_Spec_645936984_121975	XP_002562059	8316244	Pc18g02150	B6HCR0	GO:0016021	NA	integral component of membrane [GO:0016021]	NA
GT_Spec_645936985_121988	645936985	XP_002562060	ATGGAGGGCCAGAACGAGAACGATGAGCTCTACCCCATCGCCGTGCTCATTGACGAGTTG	hypothetical protein	up	NA	up	up	NA	up	NA	NA	NA	1.98886	NA	1.17448	1.18988	NA	1.02427	NA	NA	NA		up		GT_Spec_645936985_121988	XP_002562060	8316245	Pc18g02160	B6HCR1	NA	NA	NA	NA
GT_Spec_645936988_122057	645936988	XP_002562063	ATGTCGACTACTATTGAAAAGATCAAGGAGATCGAGTCCGAGATGGCTCGGACTCAAAAG	hypothetical protein	up	up	NA	up	up	up	up	NA	up	1.58864	1.41009	NA	2.31501	1.60525	2.94146	3.28405	NA	1.72084		up		GT_Spec_645936988_122057	XP_002562063	8316248	Pc18g02190	B6HCR4	GO:0005525	NA	NA	GTP binding [GO:0005525]
GT_Spec_645936990_122101	645936990	XP_002562065	ATGAATGATCTGCTCCGCCCCGGTCTTCAGCCGATATCCCATCTCAAGGCTGGGCCGACA	hypothetical protein	NA	up	up	NA	NA	up	up	NA	up	NA	2.37476	1.63546	NA	NA	1.29048	1.75143	NA	1.06902		up		GT_Spec_645936990_122101	XP_002562065	8316250	Pc18g02210	B6HCR6	GO:0003676; GO:0015074	DNA integration [GO:0015074]	NA	nucleic acid binding [GO:0003676]
GT_Spec_645937023_122824	645937023	XP_002562098	ATGAGTTCAACAAACTTCGCCGCCGCACAAGAGCGGGTTCTTGAACGTCGTCGCCAGCGT	peroxin-2	up	up	up	up	up	up	up	NA	up	1.23888	1.01677	1.15904	1.17185	1.04846	1.5961	2.16633	NA	1.26751		up		GT_Spec_645937023_122824	XP_002562098	8316284	Pc18g02550	B6HCX8	GO:0016021	NA	integral component of membrane [GO:0016021]	NA
GT_Spec_645937027_122942	645937027	XP_002562102	ATGCCGACCATGTCCAAGTTCTCGCAGAAGTCCTTGCTCGGGCTGTCTTTATTGGCAGCC	hypothetical protein	NA	NA	NA	up	up	up	up	NA	NA	NA	NA	NA	1.06081	1.48231	1.53286	1.63389	NA	NA		up		GT_Spec_645937027_122942	XP_002562102	8316289	Pc18g02600	B6HCY2	GO:0000935; GO:0005576; GO:0046557; GO:0070879; GO:1904541; GO:1990819	fungal-type cell wall beta-glucan metabolic process [GO:0070879]; fungal-type cell wall disassembly involved in conjugation with cellular fusion [GO:1904541]	actin fusion focus [GO:1990819]; division septum [GO:0000935]; extracellular region [GO:0005576]	glucan endo-1,6-beta-glucosidase activity [GO:0046557]
GT_Spec_645937045_123251	645937045	XP_002562120	ATGTCGCGAAGTCAGTCGAGTCTGGGGTATATGGATTCAGGGCGAGAGGATTCTGCGTCG	hypothetical protein	up	up	up	up	NA	up	up	NA	up	1.37896	1.11536	1.43701	1.02635	NA	1.24784	1.22727	NA	1.09088		up		GT_Spec_645937045_123251	XP_002562120	8316308	Pc18g02790	B6HB48	NA	NA	NA	NA
GT_Spec_645937056_123491	645937056	XP_002562131	ATGAAGACTTTTGCGCTGATCTCGATTGCTCTGGGCTTGCCCGGCGCAATCGCTGTTCCT	lysophospholipase phospholipase B plb1-Penicillium chrysogenum	up	NA	up	up	NA	NA	NA	up	NA	1.48274	NA	1.14724	1.29452	NA	NA	NA	1.06594	NA		up		GT_Spec_645937056_123491	XP_002562131	8316319	Pc18g02900	B6HB59	GO:0004622; GO:0009395	phospholipid catabolic process [GO:0009395]	NA	lysophospholipase activity [GO:0004622]
GT_Spec_645937081_124092	645937081	XP_002562155	ATGCATCGAGTCGAGAAACAGCGTGTCAGGTCTTCACGCTCGCGGCCTGTATCTTGCCAC	hypothetical protein	up	up	NA	up	NA	NA	up	up	up	1.64614	1.07676	NA	1.19547	NA	NA	1.03275	1.12896	1.07106		up		GT_Spec_645937081_124092	XP_002562155	8305078	Pc18g03150	B6HB83	NA	NA	NA	NA
GT_Spec_645937089_124210	645937089	XP_002562162	ATGGAACACTTTGACGTTGCAGTTGTTGGACTGGGAGTGCTGGGAAGCGCGGCTGCATAC	hypothetical protein	NA	NA	NA	NA	up	up	up	up	NA	NA	NA	NA	NA	1.09571	1.72043	1.04787	1.01676	NA		up		GT_Spec_645937089_124210	XP_002562162	8305085	Pc18g03220	B6HB90	GO:0016491	NA	NA	oxidoreductase activity [GO:0016491]
GT_Spec_645937126_125045	645937126	XP_002562198	ATGGCTACCAACGGGTCTTTCTCCCACTACCATGCTGCCTCTTCTGCTGAGGCTATTGAG	hypothetical protein	up	up	up	up	up	up	up	up	up	1.6977	2.43951	2.11471	1.87969	1.04167	1.25099	1.5336	1.31531	1.65915		up		GT_Spec_645937126_125045	XP_002562198	8305123	Pc18g03600	B6HBC6	GO:0004587; GO:0030170	NA	NA	ornithine-oxo-acid transaminase activity [GO:0004587]; pyridoxal phosphate binding [GO:0030170]
GT_Spec_645937143_125364	645937143	XP_002562214	ATGGCGAATGGTGTCCATGCACAAGCAGGGTTGATTAACGTCCCGCAAGCCACCGTCAAG	hypothetical protein	up	up	up	up	up	up	up	NA	up	1.49221	1.34189	1.007	1.45676	1.87583	1.88464	2.01762	NA	1.43777		up		GT_Spec_645937143_125364	XP_002562214	8306854	Pc18g03780	B6HBE2	NA	NA	NA	NA
GT_Spec_645937155_125679	645937155	XP_002562226	ATGTCGGAGGGGCCGTCCGATCTGTCTAGTTCGCATCTAGAGCCCACCAGCAGAACTACG	hypothetical protein	up	up	NA	up	NA	NA	NA	up	NA	1.12885	1.38276	NA	2.37348	NA	NA	NA	1.29659	NA		up		GT_Spec_645937155_125679	XP_002562226	8306866	Pc18g03900	B6HBF4	NA	NA	NA	NA
GT_Spec_645937172_125959	645937172	XP_002562243	ATGGCTTCGGAAAATGAAATCACCGCCCTAGCGGTGCACTCCAGCAAGGAAGACCCGGCG	hypothetical protein	NA	NA	up	up	NA	up	up	up	up	NA	NA	1.71915	1.67232	NA	2.24316	2.11593	1.50289	1.43992		up		GT_Spec_645937172_125959	XP_002562243	8306883	Pc18g04070	B6HBH1	GO:0005886; GO:0016021; GO:0031924	NA	integral component of membrane [GO:0016021]; plasma membrane [GO:0005886]	vitamin B6 transmembrane transporter activity [GO:0031924]
GT_Spec_645937180_126188	645937180	XP_002562251	ATGCCTTCAAGATGGCAGCGTCTTCATTCATCGCAGGAGGGGTTACCTTCTTTGCTTTTC	hypothetical protein	up	up	NA	up	up	NA	NA	up	NA	1.07698	1.01247	NA	1.20948	1.18443	NA	NA	1.0449	NA		up		GT_Spec_645937180_126188	XP_002562251	8306891	Pc18g04150	B6HBH9	GO:0005634; GO:0006302	double-strand break repair [GO:0006302]	nucleus [GO:0005634]	NA
GT_Spec_645937202_126712	645937202	XP_002562273	ATGCGGTCCATCGGAGTCGTGATCAACGGTGTTCCTTTGATCCTTTGTTACCTTGGTTAT	hypothetical proteintruncated ORF]	up	NA	NA	up	up	up	NA	up	up	1.25342	NA	NA	1.89811	1.59917	2.17246	NA	1.81269	1.19772		up		GT_Spec_645937202_126712	XP_002562273	8306914	Pc18g04380	B6HBK6	NA	NA	NA	NA
GT_Spec_645937219_127007	645937219	XP_002562290	TTCGCTGAACGTCAGGAGAATGACTTCCATCCCCAGGCTGGTGGTACCGCCATTGGTGGG	hypothetical protein	NA	NA	up	up	up	NA	NA	up	NA	NA	NA	1.19334	1.08175	1.53467	NA	NA	1.51381	NA		up		GT_Spec_645937219_127007	XP_002562290	8306933	Pc18g04570	B6HBQ1	NA	NA	NA	NA
GT_Spec_645937245_127521	645937245	XP_002562314	ATGGCTCCAGCTACCTCGGATTCTGGTATGATGCAGGCGGTCGTGTTTCACGGCCCCTAT	hypothetical protein	up	up	up	up	NA	up	up	up	up	2.60849	1.79215	1.62642	1.17682	NA	1.64698	2.96366	1.4199	1.72138		up		GT_Spec_645937245_127521	XP_002562314	8304840	Pc18g04830	B6HBS5	GO:0008270; GO:0016491	NA	NA	oxidoreductase activity [GO:0016491]; zinc ion binding [GO:0008270]
GT_Spec_645937253_127642	645937253	XP_002562322	ATGGATTACCATCGCAACTACCGTCCTTGTCCCACCTTCTTCGTGGAAGAGGACTACGGC	hypothetical protein	NA	up	up	up	NA	NA	up	NA	NA	NA	1.05314	1.16979	1.08373	NA	NA	1.16677	NA	NA		up		GT_Spec_645937253_127642	XP_002562322	8304848	Pc18g04910	B6HBW3	GO:0005634	NA	nucleus [GO:0005634]	NA
GT_Spec_645937259_127744	645937259	XP_002562328	ATGGCCATGAAATCTCTAATTGGGCTCGTCCTCATCCTCATTATCGGTCGGCTGTGCTAT	hypothetical protein	NA	up	up	up	up	NA	NA	up	up	NA	1.00212	1.41772	1.67994	1.68789	NA	NA	1.30345	1.01949		up		GT_Spec_645937259_127744	XP_002562328	8304856	Pc18g04990	B6HBW9	GO:0005506; GO:0016712; GO:0020037	NA	NA	heme binding [GO:0020037]; iron ion binding [GO:0005506]; oxidoreductase activity, acting on paired donors, with incorporation or reduction of molecular oxygen, reduced flavin or flavoprotein as one donor, and incorporation of one atom of oxygen [GO:0016712]
GT_Spec_645937278_128067	645937278	XP_002562347	ATGTCGCCTGTCTCTGTCGATGGCAGCGAATGGTCGGGGCTGAATCAGTATGGAAAGTCA	hypothetical protein	up	up	up	up	up	up	up	up	up	1.19695	1.1193	1.02812	1.50488	1.54449	1.87083	1.66196	1.24537	1.39649		up		GT_Spec_645937278_128067	XP_002562347	8304877	Pc18g05200	B6HC12	NA	NA	NA	NA
GT_Spec_645937281_128125	645937281	XP_002562349	ATGCCGTCCGCTGATTGGGACGAACTCCGGAAGAGCGACTATACCCGCGCAACGACTATA	hypothetical protein	NA	NA	up	up	NA	NA	up	up	NA	NA	NA	1.18793	1.32881	NA	NA	1.20334	1.52131	NA		up		GT_Spec_645937281_128125	XP_002562349	8304879	Pc18g05220	B6HC14	NA	NA	NA	NA
GT_Spec_645937301_128647	645937301	XP_002562369	ATGGCTCGCAAGATCCTATGTGTGGCTGAGAAACCTGCCATTGCTCGCGCAGTGGCCACT	hypothetical protein	up	up	NA	up	NA	up	up	NA	up	1.16392	1.04584	NA	1.12227	NA	1.77756	2.24739	NA	1.10484		up		GT_Spec_645937301_128647	XP_002562369	8306674	Pc18g05420	B6HC62	GO:0003677; GO:0003917; GO:0006265	DNA topological change [GO:0006265]	NA	DNA binding [GO:0003677]; DNA topoisomerase type I activity [GO:0003917]
GT_Spec_645937309_128750	645937309	XP_002562375	ATGCCCCGATCCGGTTCTGTCGATTTTCGTATAAGATTCGGGGAGCTTAGTAGTGCAAGG	hypothetical protein	up	up	NA	NA	NA	up	up	NA	NA	1.19114	1.01792	NA	NA	NA	1.09835	1.36603	NA	NA		up		GT_Spec_645937309_128750	XP_002562375	8316150	Pc18g05480	B6HC68	NA	NA	NA	NA
GT_Spec_645937311_128784	645937311	XP_002562377	ATGTTTGACACAGTCTGCACGCTTCCGCTTTCCGCGGACCTGTTCACCCAGGCTATCCAC	hypothetical protein	up	up	up	up	NA	NA	up	NA	up	1.25399	1.48913	1.52112	1.74332	NA	NA	1.20914	NA	1.14915		up		GT_Spec_645937311_128784	XP_002562377	8306682	Pc18g05500	B6HC70	NA	NA	NA	NA
GT_Spec_645937317_128867	645937317	XP_002562381	ATGGATACCTTCGAATACAATCCTAACCCCGGTCGTGTCGTCTTTGGGAGCGGTACGCTG	hypothetical protein	up	up	up	up	up	up	up	up	up	2.08819	1.68992	2.53752	1.64317	1.14383	1.80713	1.84395	1.93646	1.83627		up		GT_Spec_645937317_128867	XP_002562381	8306686	Pc18g05540	B6HC74	GO:0016491; GO:0046872	NA	NA	metal ion binding [GO:0046872]; oxidoreductase activity [GO:0016491]
GT_Spec_645937318_128884	645937318	XP_002562382	ATGGGGTCTGAAATGAAGTCGGCTCCTGTGCTGTCGACGGCCGATGATCGTATTCTCGAA	hypothetical protein	up	up	up	up	up	NA	up	up	up	2.00969	1.00951	1.60282	1.08635	1.13395	NA	1.28681	1.09563	1.26713		up		GT_Spec_645937318_128884	XP_002562382	8306687	Pc18g05550	B6HC75	GO:0005737; GO:0016740; GO:0017183	peptidyl-diphthamide biosynthetic process from peptidyl-histidine [GO:0017183]	cytoplasm [GO:0005737]	transferase activity [GO:0016740]
GT_Spec_645937322_128976	645937322	XP_002562386	ATGCAGCCTAAAACCCAAACCCGGCCACGCTCGTCTAGGCACGTGCAAGGACAGAATATG	hypothetical protein	up	up	up	NA	NA	up	NA	up	up	1.13044	1.1627	1.20363	NA	NA	1.75865	NA	1.56831	1.10554		up		GT_Spec_645937322_128976	XP_002562386	8306691	Pc18g05590	B6HC79	NA	NA	NA	NA
GT_Spec_645937332_129165	645937332	XP_002562396	ATGTCTTCAAGTTTGTCATTACTCGCACCTCTTCGCCCGCGCGTAATGGCGCAAACCCGA	hypothetical protein	NA	NA	up	up	NA	NA	up	up	up	NA	NA	1.81791	1.3578	NA	NA	2.04704	1.35674	1.20057		up		GT_Spec_645937332_129165	XP_002562396	8306701	Pc18g05690	B6HCB5	NA	NA	NA	NA
GT_Spec_645937333_129183	645937333	XP_002562397	ATGGCGAGCATCAAAATCATCTGGGGCGGAGCCTCAATCGTGGACAAAGTCTCATATCCA	hypothetical protein	up	NA	NA	up	up	up	NA	up	up	1.33976	NA	NA	1.01925	2.44131	1.03431	NA	1.50004	1.1558		up		GT_Spec_645937333_129183	XP_002562397	8306702	Pc18g05700	B6HCB6	GO:0016491	NA	NA	oxidoreductase activity [GO:0016491]
GT_Spec_645937339_129341	645937339	XP_002562403	ATGGCCATTCCGAGGCAGAAAGTGGTTGTTGTGGGTGCTGGGCCAGTAGGGTCCTTGGCA	hypothetical protein	up	NA	up	up	NA	up	up	up	up	1.30455	NA	1.15174	1.70995	NA	1.1764	1.20778	2.478	1.31458		up		GT_Spec_645937339_129341	XP_002562403	8306710	Pc18g05760	B6HCC2	GO:0004502; GO:0005741; GO:0006569; GO:0019805; GO:0034354; GO:0043420; GO:0071949	'de novo' NAD biosynthetic process from tryptophan [GO:0034354]; anthranilate metabolic process [GO:0043420]; quinolinate biosynthetic process [GO:0019805]; tryptophan catabolic process [GO:0006569]	mitochondrial outer membrane [GO:0005741]	FAD binding [GO:0071949]; kynurenine 3-monooxygenase activity [GO:0004502]
GT_Spec_645937365_129839	645937365	XP_002562428	ATGACCGAAACCGCAACCCTTACATTGAATGAGCCCGTCCATGTTAATGGGAACTCGCAC	hypothetical protein	up	up	up	up	NA	up	NA	NA	up	1.15485	2.09717	1.6522	1.64529	NA	1.63014	NA	NA	1.1404		up		GT_Spec_645937365_129839	XP_002562428	8306735	Pc18g06010	B6HCH8	GO:0008171	NA	NA	O-methyltransferase activity [GO:0008171]
GT_Spec_645937370_130087	645937370	XP_002562433	ATGTCATCTCCGTCAATCTCATCCGCCCTTTTGGTTGCCGCCAGTGTTACTATGGCCTTT	hypothetical protein	up	up	NA	up	up	up	up	up	up	1.29187	1.19344	NA	1.53108	2.25094	1.7298	2.06184	1.4164	1.55714		up		GT_Spec_645937370_130087	XP_002562433	8306740	Pc18g06060	B6HCI3	NA	NA	NA	NA
GT_Spec_645937374_130147	645937374	XP_002562437	ATGTCTCTATCACTCGAGCATATTGATGCTTTCCTCCCGATAAGAGCGTTGAAGACGATT	hypothetical protein	up	up	up	up	up	up	up	up	up	2.40895	1.63366	1.65717	1.11864	1.99721	2.41594	2.52553	1.88587	1.95537		up		GT_Spec_645937374_130147	XP_002562437	8306744	Pc18g06100	B6HCI7	NA	NA	NA	NA
GT_Spec_645937393_130626	645937393	XP_002562456	TTTAGTCCTTGGAGTACGTTCCAGGGGATGCGGATGGAGGAACCGAAGCCGCAGTTTGAG	hypothetical protein	up	NA	up	NA	NA	up	NA	up	up	2.65937	NA	1.34378	NA	NA	1.29877	NA	1.2275	1.09406		up		GT_Spec_645937393_130626	XP_002562456	8316094	Pc18g06290	B6HCM5	GO:0010181; GO:0016491	NA	NA	FMN binding [GO:0010181]; oxidoreductase activity [GO:0016491]
GT_Spec_645937394_130634	645937394	XP_002562457	GCAAAAGAAGTTGATTTTGGGTTCTCATTTGGTAGTCCAGCGCTCGGATTGCCAGCGCCC	hypothetical protein	NA	up	NA	NA	up	up	up	NA	NA	NA	1.20835	NA	NA	1.00068	1.02415	1.70942	NA	NA		up		GT_Spec_645937394_130634	XP_002562457	8316095	Pc18g06300	B6HCM6	GO:0003677	NA	NA	DNA binding [GO:0003677]
GT_Spec_645937485_132066	645937485	XP_002562547	ATGCCCCTCTTATGCTATCCGTGCTCCTTTCCCGGCCCACTTCCATCAACTCCTTCAGAT	hypothetical protein	up	up	up	NA	NA	NA	up	NA	up	1.1356	2.03292	1.53362	NA	NA	NA	1.22432	NA	1.08253		up		GT_Spec_645937485_132066	XP_002562547	8316212	Pc19g00590	B6HD47	NA	NA	NA	NA
GT_Spec_645937510_132440	645937510	XP_002562572	ATGAAGTTCAGCCTCGGTTTACTATTCGCCGCTGTGGCAGTTGCAAGCAGCCCAGCCAAG	hypothetical protein	NA	up	NA	up	up	up	up	up	up	NA	1.47383	NA	1.55242	1.31923	2.93463	3.04035	1.66828	1.59208		up		GT_Spec_645937510_132440	XP_002562572	8316240	Pc20g00080	B6HER6	GO:0000272; GO:0005576; GO:0016829	polysaccharide catabolic process [GO:0000272]	extracellular region [GO:0005576]	lyase activity [GO:0016829]
GT_Spec_645937515_132520	645937515	XP_002562577	CGCCCCTCTTCAGATCATGATGACAATGAGCATGATGAGAGCTTGGCCTCTGAGCTGGAA	hypothetical protein	NA	NA	up	NA	up	up	up	NA	NA	NA	NA	1.07286	NA	1.16202	1.71745	1.67961	NA	NA		up		GT_Spec_645937515_132520	XP_002562577	8307671	Pc20g00130	B6HF24	GO:0016021; GO:0022857	NA	integral component of membrane [GO:0016021]	transmembrane transporter activity [GO:0022857]
GT_Spec_645937520_132688	645937520	XP_002562582	ATGTACGTATGCCCTTCCGTTTCTGTTACCGGGAAATTCGGCAAACAGATCCAGCGCAGG	hypothetical protein	up	up	NA	NA	NA	up	up	NA	up	1.20427	1.35375	NA	NA	NA	1.34706	1.34134	NA	1.05753		up		GT_Spec_645937520_132688	XP_002562582	8307676	Pc20g00180	B6HF29	GO:0004861; GO:0005634; GO:0006629; GO:0006796; GO:0008081	lipid metabolic process [GO:0006629]; phosphate-containing compound metabolic process [GO:0006796]	nucleus [GO:0005634]	cyclin-dependent protein serine/threonine kinase inhibitor activity [GO:0004861]; phosphoric diester hydrolase activity [GO:0008081]
GT_Spec_645937527_132841	645937527	XP_002562589	ATGGATTCTCAAGTATCGCCTACGCCGTTTATTGCGGAGCAGTATACAAATGACAACAAG	hypothetical protein	up	up	up	NA	NA	up	NA	NA	NA	1.71935	1.08703	1.26292	NA	NA	1.92201	NA	NA	NA		up		GT_Spec_645937527_132841	XP_002562589	8307683	Pc20g00250	B6HF36	GO:0003824	NA	NA	catalytic activity [GO:0003824]
GT_Spec_645937529_132859	645937529	XP_002562591	ATGGACTCAACACCCATCGAGGAGCAGGTTCCTTTGCCTGGAAAATGGCCTGTTGATCCT	ethanolamine-phosphate cytidylyltransferase (EC 2.7.7.14)	NA	NA	up	up	NA	NA	up	up	up	NA	NA	1.43778	2.38643	NA	NA	2.16865	1.59709	1.14815		up		GT_Spec_645937529_132859	XP_002562591	8307685	Pc20g00270	B6HF38	GO:0003824; GO:0009058	biosynthetic process [GO:0009058]	NA	catalytic activity [GO:0003824]
GT_Spec_645937543_133070	645937543	XP_002562605	ATGTTCGTCCCTAAAGCCGGTGGTCGCAATACTCGTCGACGCCAGCGAACGAGCTCAGAT	hypothetical protein	up	up	up	NA	NA	up	up	NA	up	2.35718	1.49774	1.29237	NA	NA	1.478	1.26317	NA	1.22687		up		GT_Spec_645937543_133070	XP_002562605	8307699	Pc20g00420	B6HFD8	GO:0005622; GO:0017056	NA	intracellular [GO:0005622]	structural constituent of nuclear pore [GO:0017056]
GT_Spec_645937545_133146	645937545	XP_002562607	ATGGCTGTTGGAAAGAACAAGCGCCTATCTAAGGGTAAGAAGGGTATCAAGAAGCGCACA	hypothetical protein	NA	up	up	NA	NA	up	up	NA	NA	NA	1.11242	1.37615	NA	NA	1.1474	1.23573	NA	NA		up		GT_Spec_645937545_133146	XP_002562607	8307701	Pc20g00440	B6HFE0	GO:0003735; GO:0005840; GO:0006412	translation [GO:0006412]	ribosome [GO:0005840]	structural constituent of ribosome [GO:0003735]
GT_Spec_645937560_133498	645937560	XP_002562622	ATGCGCACTTCTCCAAATGTGATCATCACCGGCACTCCCGGCGTGGGAAAGACCGTCCAC	hypothetical protein	NA	up	NA	up	NA	up	up	NA	NA	NA	1.11174	NA	1.45257	NA	1.33979	1.80658	NA	NA		up		GT_Spec_645937560_133498	XP_002562622	8307717	Pc20g00600	B6HG07	GO:0004017; GO:0005524; GO:0005634; GO:0005737; GO:0006351; GO:0006355; GO:0006364; GO:0016887	regulation of transcription, DNA-templated [GO:0006355]; rRNA processing [GO:0006364]; transcription, DNA-templated [GO:0006351]	cytoplasm [GO:0005737]; nucleus [GO:0005634]	adenylate kinase activity [GO:0004017]; ATPase activity [GO:0016887]; ATP binding [GO:0005524]
GT_Spec_645937571_133689	645937571	XP_002562633	ATGAGCGCCCCTCCGCCGAACGAAGCTGAGAAGAATATCGAGATCTGGAAGGTCAAGAAG	hypothetical protein	NA	NA	up	up	NA	up	up	up	up	NA	NA	2.69549	1.57998	NA	1.81068	1.51712	1.31907	1.31855		up		GT_Spec_645937571_133689	XP_002562633	8307728	Pc20g00710	B6HG18	GO:0003747; GO:0005737	NA	cytoplasm [GO:0005737]	translation release factor activity [GO:0003747]
GT_Spec_645937573_133728	645937573	XP_002562635	ATGAAGACAAATCCACTCCGACCCCTGATCTCTTTGCGAGGCGGGCGTCATGCATGTCGG	hypothetical protein	NA	up	up	NA	NA	up	up	up	up	NA	1.96129	1.05562	NA	NA	2.38905	1.02344	1.84216	1.28176		up		GT_Spec_645937573_133728	XP_002562635	8307730	Pc20g00730	B6HGC4	NA	NA	NA	NA
GT_Spec_645937575_133757	645937575	XP_002562637	ATGGCAGTCGTCAAGACCTCGGAGATGGACTACGCCATCAAGCCTGAAGCGTCCGTTCCT	hypothetical protein	NA	up	up	up	NA	up	NA	NA	NA	NA	1.39366	1.93265	1.45993	NA	1.13447	NA	NA	NA		up		GT_Spec_645937575_133757	XP_002562637	8307732	Pc20g00750	B6HGC6	GO:0001522; GO:0003723; GO:0006396; GO:0009982	pseudouridine synthesis [GO:0001522]; RNA processing [GO:0006396]	NA	pseudouridine synthase activity [GO:0009982]; RNA binding [GO:0003723]
GT_Spec_645937577_133801	645937577	XP_002562639	AAGCCAGCTGGCCTATCTTCATACCCAGCCAAGGGACAGCAGCATGGCAATGGGCAAAAG	hypothetical protein	up	up	NA	NA	up	up	up	up	up	1.38387	1.49689	NA	NA	1.85741	1.86817	3.10828	2.29264	1.70215		up		GT_Spec_645937577_133801	XP_002562639	8307734	Pc20g00770	B6HGC8	NA	NA	NA	NA
GT_Spec_645937583_133897	645937583	XP_002562645	ATGTCGACCCAATCTCCTCATTCTCCGACTCCTAAGGGATCGCGCAACAACCGCCGTCCT	hypothetical protein	up	up	up	NA	up	NA	NA	NA	NA	2.15999	1.23974	1.52062	NA	1.35374	NA	NA	NA	NA		up		GT_Spec_645937583_133897	XP_002562645	8307741	Pc20g00840	B6HGD4	NA	NA	NA	NA
GT_Spec_645937592_134066	645937592	XP_002562654	ACTGCCCACGCTCATAGCCCCAAGCGTCTGTCCGTCTTCAGCGGTCGTTCAAGAAGCAAT	hypothetical protein	up	NA	up	up	up	up	up	up	up	2.34165	NA	1.94294	1.99599	1.53619	1.28579	2.06347	1.97722	1.69956		up		GT_Spec_645937592_134066	XP_002562654	8307750	Pc20g00930	B6HGE3	NA	NA	NA	NA
GT_Spec_645937621_134706	645937621	XP_002562683	ATGGCATATCTTCGCCAGTCCTTATGGACTTTGTCTGTATTAGTGGCCTCGGCTCTCGCC	hypothetical protein	up	up	up	up	NA	up	NA	up	up	2.12267	1.23493	1.26046	2.00032	NA	2.06569	NA	1.52864	1.37344		up		GT_Spec_645937621_134706	XP_002562683	8312261	Pc20g01240	B6HH48	GO:0016021	NA	integral component of membrane [GO:0016021]	NA
GT_Spec_645937636_135030	645937636	XP_002562698	CAGTCAGTCGTAGCTGATGCCGAGCGCTTGATCAAGAACTCGCGTGCCATTCAAGACAAG	hypothetical protein	NA	up	up	NA	NA	up	up	up	up	NA	1.784	1.48375	NA	NA	1.58401	1.94108	1.5437	1.16825		up		GT_Spec_645937636_135030	XP_002562698	8312276	Pc20g01390	B6HD76	GO:0004222; GO:0046872	NA	NA	metal ion binding [GO:0046872]; metalloendopeptidase activity [GO:0004222]
GT_Spec_645937651_135306	645937651	XP_002562713	ATGGATGATGCAGAGAGCCCCAGACTGGAGGAGCAACAGACTCCTACCAAGTCTCCCTTT	hypothetical protein	NA	up	NA	up	NA	up	up	NA	NA	NA	1.30457	NA	1.29054	NA	1.72349	2.44664	NA	NA		up		GT_Spec_645937651_135306	XP_002562713	8312291	Pc20g01540	B6HDG1	GO:0003723	NA	NA	RNA binding [GO:0003723]
GT_Spec_645937652_135320	645937652	XP_002562714	ATGCCAATCGCTAACTTTGGTACGCAGTCCGACGACTCAAAGATATGTGTTGTCATGGTG	hypothetical protein	NA	up	up	up	NA	NA	NA	up	NA	NA	1.44446	1.44742	1.49567	NA	NA	NA	1.4577	NA		up		GT_Spec_645937652_135320	XP_002562714	8312292	Pc20g01550	B6HDG2	GO:0003873; GO:0005524; GO:0006000; GO:0006003	fructose 2,6-bisphosphate metabolic process [GO:0006003]; fructose metabolic process [GO:0006000]	NA	6-phosphofructo-2-kinase activity [GO:0003873]; ATP binding [GO:0005524]
GT_Spec_645937653_135343	645937653	XP_002562715	ATCGACTCGGTCTTAGCCTACGGTGACCGTCTCCTCGCTGGTCTAAACAATGGCAACCTC	hypothetical protein	up	up	up	up	NA	NA	up	NA	up	1.44822	1.75148	1.20882	1.48299	NA	NA	1.94062	NA	1.23316		up		GT_Spec_645937653_135343	XP_002562715	8312293	Pc20g01560	B6HDG3	GO:0005622; GO:0006886; GO:0016192	intracellular protein transport [GO:0006886]; vesicle-mediated transport [GO:0016192]	intracellular [GO:0005622]	NA
GT_Spec_645937660_135548	645937660	XP_002562722	ATGGTTGCGTCAGCTATTCGGATGCGCACCCCGAGTGCCATGTTCATGTCTAGAGGTGCC	hypothetical protein	NA	NA	up	up	NA	NA	up	up	NA	NA	NA	2.0996	1.18451	NA	NA	1.58347	1.05876	NA		up		GT_Spec_645937660_135548	XP_002562722	8312300	Pc20g01630	B6HDH0	GO:0004742; GO:0005759; GO:0006090; GO:0016021; GO:0045254	pyruvate metabolic process [GO:0006090]	integral component of membrane [GO:0016021]; mitochondrial matrix [GO:0005759]; pyruvate dehydrogenase complex [GO:0045254]	dihydrolipoyllysine-residue acetyltransferase activity [GO:0004742]
GT_Spec_645937680_136100	645937680	XP_002562742	ATGACCGAAAACTTGAAAATTGACCATCTAACCCCTATCTCCGATGATGCTGAGCAAGTG	hypothetical protein	up	up	up	up	NA	NA	up	NA	up	1.00817	2.10031	1.49604	1.97885	NA	NA	1.10378	NA	1.08401		up		GT_Spec_645937680_136100	XP_002562742	8307130	Pc20g01830	B6HE16	NA	NA	NA	NA
GT_Spec_645937693_136332	645937693	XP_002562755	ATGGCTGCTAGCTTCATTCTGACGCTTTCCGGTCCTGACCGTCCCGGTATTGTCCATGCG	hypothetical protein	up	up	up	up	NA	up	up	up	up	1.43064	1.15418	2.0039	1.34611	NA	1.80924	2.10286	1.89854	1.53877		up		GT_Spec_645937693_136332	XP_002562755	8307143	Pc20g01960	B6HE70	GO:0006189; GO:0008864; GO:0016742	'de novo' IMP biosynthetic process [GO:0006189]	NA	formyltetrahydrofolate deformylase activity [GO:0008864]; hydroxymethyl-, formyl- and related transferase activity [GO:0016742]
GT_Spec_645937698_136450	645937698	XP_002562760	CCAATCTCATGGATGACGTTTTCTCACGATAAGAAGGCGATATATGGCGCAGCTATGAAG	hypothetical protein	up	up	NA	up	NA	NA	up	up	up	2.44054	1.63788	NA	1.10121	NA	NA	2.49547	2.09111	1.42994		up		GT_Spec_645937698_136450	XP_002562760	8307148	Pc20g02010	B6HE75	NA	NA	NA	NA
GT_Spec_645937720_136907	645937720	XP_002562782	AACTACGAGGAAAATCTGCGGTCGTTGAACGGTGACGGCAGTGCCCATATTGGGTCTACT	hypothetical protein	up	up	up	NA	up	up	up	NA	up	2.19129	1.05031	1.79862	NA	1.46493	1.32643	2.27527	NA	1.3225		up		GT_Spec_645937720_136907	XP_002562782	8307170	Pc20g02240	B6HEB2	GO:0006506; GO:0016021; GO:0017176	GPI anchor biosynthetic process [GO:0006506]	integral component of membrane [GO:0016021]	phosphatidylinositol N-acetylglucosaminyltransferase activity [GO:0017176]
GT_Spec_645937723_137000	645937723	XP_002562785	GGAGATGCCCGTGCTGGACAGGTTTCTTCTGCCTCTGTAGCTGGAGCACCGCTATTTGAC	hypothetical protein	up	up	NA	up	up	up	up	up	up	1.8599	1.94851	NA	1.62151	1.34221	1.97597	1.04786	1.38449	1.48115		up		GT_Spec_645937723_137000	XP_002562785	8307173	Pc20g02270	B6HEB5	GO:0016614; GO:0050660	NA	NA	flavin adenine dinucleotide binding [GO:0050660]; oxidoreductase activity, acting on CH-OH group of donors [GO:0016614]
GT_Spec_645937726_137077	645937726	XP_002562788	ATGTCGTCCACAATCCCATACTTCCGACCCTCAAACCACGCCCAAGGCTTGGCCAATTAT	hypothetical protein	up	NA	up	up	NA	up	up	up	up	2.46825	NA	3.32239	2.52633	NA	2.96054	1.93793	3.9213	2.25344		up		GT_Spec_645937726_137077	XP_002562788	8307180	Pc20g02340	B6HED6	NA	NA	NA	NA
GT_Spec_645937749_137580	645937749	XP_002562811	GGGTTTATGCCAAATAAAGGATCATTGGAGCGAAATTGGCTGACTGGGGTGACTGAGGAG	hypothetical protein	up	NA	up	up	up	up	up	NA	up	1.11546	NA	1.48126	1.13059	1.63798	1.05677	2.35787	NA	1.32727		up		GT_Spec_645937749_137580	XP_002562811	8307203	Pc20g02570	B6HEH3	GO:0003677	NA	NA	DNA binding [GO:0003677]
GT_Spec_645937768_137995	645937768	XP_002562830	CGGACACCGCCGGCTAGCCAGGAAAAGCCCGAAGCGAAGCCATTTGCACACTTCGTTGCT	hypothetical protein	up	NA	NA	up	NA	up	up	NA	up	2.09503	NA	NA	2.06515	NA	1.0391	1.3638	NA	1.06896		up		GT_Spec_645937768_137995	XP_002562830	8317505	Pc20g02760	B6HET1	GO:0016021; GO:0055085	transmembrane transport [GO:0055085]	integral component of membrane [GO:0016021]	NA
GT_Spec_645937784_138268	645937784	XP_002562846	CGCACTATTCTAGCTCGCGGTGCCAGATTAAACAGTTCCGATGCTGGGACAGAGAACACA	hypothetical protein	up	up	NA	up	NA	NA	up	NA	NA	1.21442	1.13037	NA	1.28973	NA	NA	1.08308	NA	NA		up		GT_Spec_645937784_138268	XP_002562846	8317522	Pc20g02930	B6HF53	GO:0016614; GO:0050660	NA	NA	flavin adenine dinucleotide binding [GO:0050660]; oxidoreductase activity, acting on CH-OH group of donors [GO:0016614]
GT_Spec_645937814_139014	645937814	XP_002562876	ATGACTCAATCGGTCCTCTCCCGACGGGCACAAGATGTCGTCGATGCCGGATCCGAGAAT	hypothetical protein	NA	up	up	up	NA	up	up	NA	up	NA	1.66514	1.23358	4.67449	NA	2.27464	1.74186	NA	1.67303		up		GT_Spec_645937814_139014	XP_002562876	8317552	Pc20g03240	B6HFQ5	GO:0003824; GO:0009058; GO:0030170	biosynthetic process [GO:0009058]	NA	catalytic activity [GO:0003824]; pyridoxal phosphate binding [GO:0030170]
GT_Spec_645937818_139080	645937818	XP_002562880	ATGTCCTTCTTCTCTCGCGTCTTTCGGGGCAAGGACTCCACTGCGACAAAGAAGCAGGTC	hypothetical protein	up	up	up	up	up	NA	up	NA	up	1.168	1.13376	1.50102	1.37295	1.18371	NA	1.98795	NA	1.27156		up		GT_Spec_645937818_139080	XP_002562880	8317556	Pc20g03280	B6HFQ9	NA	NA	NA	NA
GT_Spec_645937821_139152	645937821	XP_002562883	ATGACTTATTGTACACCTTACCTTCTTCAACTCGGTCTGACGAAGTCCAAGACTTCGTTG	hypothetical protein	up	up	NA	NA	NA	up	up	NA	NA	1.33398	1.10184	NA	NA	NA	1.23077	1.59206	NA	NA		up		GT_Spec_645937821_139152	XP_002562883	8317559	Pc20g03310	B6HFR2	GO:0016021	NA	integral component of membrane [GO:0016021]	NA
GT_Spec_645937829_139305	645937829	XP_002562891	TCCTTCCTTCGCGGTATCCTTGCAGAGATCTCAGCCATGAGGGGCCTTCGGATCTCCCGA	hypothetical protein	up	up	up	NA	up	NA	up	NA	up	1.82264	1.27594	1.2944	NA	1.51994	NA	1.52228	NA	1.14961		up		GT_Spec_645937829_139305	XP_002562891	8309361	Pc20g03400	B6HG27	NA	NA	NA	NA
GT_Spec_645937861_139998	645937861	XP_002562923	GTCACCCACGTTGTCTCAGGACTCTACCGCCGCATAACAGACCCCGACCTAGCCAAAGAA	hypothetical protein	NA	up	up	up	NA	up	up	NA	NA	NA	1.00634	1.26838	1.09977	NA	1.49643	1.65505	NA	NA		up		GT_Spec_645937861_139998	XP_002562923	8309977	Pc20g03720	B6HGT5	NA	NA	NA	NA
GT_Spec_645937875_140409	645937875	XP_002562937	GTCGAGCATCTCTTGTCAACATCGTCGCTGGCCACGGTGCTCAAGGCGGAGAACACGTTG	hypothetical protein	up	up	NA	up	NA	up	up	up	up	1.44168	1.33981	NA	1.15782	NA	1.12542	2.86726	1.64449	1.33483		up		GT_Spec_645937875_140409	XP_002562937	8309992	Pc20g03870	B6HH57	NA	NA	NA	NA
GT_Spec_645937887_140658	645937887	XP_002562949	ATGCCGCCGAAGTATACAATGTTTACAATGTCCGACTCTGAGTCTGAAGCTGAGAGAGAG	hypothetical protein	NA	up	up	up	NA	up	up	up	up	NA	1.51112	1.48047	1.78113	NA	2.28904	2.24555	1.69188	1.41151		up		GT_Spec_645937887_140658	XP_002562949	8310004	Pc20g03990	B6HH69	NA	NA	NA	NA
GT_Spec_645937889_140713	645937889	XP_002562951	ATGGCGCAAACAGACTACAAATTCGAAGGCTGGATGGGTCTCGACCCTAGTGCCGCCGAG	hypothetical protein	NA	up	up	up	NA	NA	up	NA	NA	NA	1.34793	1.09205	1.39463	NA	NA	1.45319	NA	NA		up		GT_Spec_645937889_140713	XP_002562951	8310006	Pc20g04010	B6HD86	GO:0008270; GO:0016491	NA	NA	oxidoreductase activity [GO:0016491]; zinc ion binding [GO:0008270]
GT_Spec_645937890_140730	645937890	XP_002562952	ATGTCTCCTACTCTCTCACAACAATATCTAAGTACCCGTGGTGCCGAGTACGGGAGAACC	hypothetical protein	up	NA	up	up	NA	NA	up	up	up	1.19327	NA	1.97399	1.67011	NA	NA	2.12507	1.33581	1.3417		up		GT_Spec_645937890_140730	XP_002562952	8310007	Pc20g04020	B6HD87	GO:0004795; GO:0006520; GO:0030170	cellular amino acid metabolic process [GO:0006520]	NA	pyridoxal phosphate binding [GO:0030170]; threonine synthase activity [GO:0004795]
GT_Spec_645937891_140756	645937891	XP_002562953	ATGGCGGGTGGTGCTGCTATCAACGTCTTCAAGTTCAACACAGGCGGCTTGCCCAAGGAG	hypothetical protein	up	NA	NA	NA	up	up	up	NA	NA	1.04764	NA	NA	NA	1.64628	1.47255	1.78774	NA	NA		up		GT_Spec_645937891_140756	XP_002562953	8310008	Pc20g04030	B6HD88	GO:0016021; GO:0022857	NA	integral component of membrane [GO:0016021]	transmembrane transporter activity [GO:0022857]
GT_Spec_645937894_140797	645937894	XP_002562956	ATGGTCAACTCCGTTGCTATTCTGGCTCTTGCCAGCCCGGCCTTTGCCGGTATCATGCAG	hypothetical protein	NA	NA	up	up	NA	up	up	NA	NA	NA	NA	1.08543	1.44987	NA	1.31478	1.17813	NA	NA		up		GT_Spec_645937894_140797	XP_002562956	8310011	Pc20g04060	B6HD91	NA	NA	NA	NA
GT_Spec_645937895_140822	645937895	XP_002562957	ATGCCTCACTCCGTGTCACCTGGCTCTGCGCAGAATGACGATGAGATGCCGGATGCGCCT	DNA primase small subunit (EC 2.7.7.-)	up	up	NA	up	up	up	up	up	up	1.70112	1.11537	NA	1.2694	1.53322	1.98897	1.8403	1.67336	1.29112		up		GT_Spec_645937895_140822	XP_002562957	8310012	Pc20g04070	B6HD92	GO:0003896	NA	NA	DNA primase activity [GO:0003896]
GT_Spec_645937922_141358	645937922	XP_002562984	GAGCATCCTGGCAAACCCACTGCTGGTGCATCGGGCAATCGATTCGGTGCTTTATCCGGA	hypothetical protein	up	NA	NA	up	NA	up	up	up	up	1.52415	NA	NA	1.59498	NA	1.69689	1.23418	1.19711	1.07438		up		GT_Spec_645937922_141358	XP_002562984	8314534	Pc20g04370	B6HDR4	GO:0046872	NA	NA	metal ion binding [GO:0046872]
GT_Spec_645937924_141389	645937924	XP_002562986	TCAAATGACTGGGAAGCTTGTCTAGATGCATGGATGGCCCTGTTAGGGATCCGCCTGAAT	hypothetical protein	up	up	up	NA	up	up	up	NA	up	1.24077	1.74181	1.07329	NA	1.51415	1.75624	1.78588	NA	1.174		up		GT_Spec_645937924_141389	XP_002562986	8314536	Pc20g04390	B6HDR6	NA	NA	NA	NA
GT_Spec_645937926_141449	645937926	XP_002562988	ATGGCACAATCAATTACCTCCTTGACCGAGCAATGGCTCCAATGGGACCAGGATCCTACG	hypothetical protein	up	up	NA	up	NA	up	up	NA	NA	1.38498	1.2543	NA	1.02668	NA	1.09186	1.23152	NA	NA		up		GT_Spec_645937926_141449	XP_002562988	8314538	Pc20g04410	B6HDR8	GO:0000287; GO:0005975; GO:0016868	carbohydrate metabolic process [GO:0005975]	NA	intramolecular transferase activity, phosphotransferases [GO:0016868]; magnesium ion binding [GO:0000287]
GT_Spec_645937931_141533	645937931	XP_002562993	ATGGCTGATTCGAAGAACGTTGCGTTGGTCTTCGGGGCCAGCGGTATCTCCGGCTGGGCT	hypothetical protein	NA	up	up	NA	NA	up	up	NA	NA	NA	1.2042	1.08674	NA	NA	1.57735	1.34105	NA	NA		up		GT_Spec_645937931_141533	XP_002562993	8314545	Pc20g04480	B6HDS3	NA	NA	NA	NA
GT_Spec_645937977_142524	645937977	XP_002563039	TCTGCTTCAGCCTTCCAGAACCACACCTATGATTATATTGTGGTCGGTGGTGGCCCTTCC	hypothetical protein	up	NA	up	up	NA	up	up	up	up	1.53129	NA	2.1232	1.27165	NA	1.42075	1.01814	1.40465	1.31107		up		GT_Spec_645937977_142524	XP_002563039	8314596	Pc20g04990	B6HEC3	GO:0047735; GO:0050660	NA	NA	cellobiose dehydrogenase (acceptor) activity [GO:0047735]; flavin adenine dinucleotide binding [GO:0050660]
GT_Spec_645937983_142674	645937983	XP_002563044	ATGTTGTCTTCACCTATTCTGCGCAGATGCGCCTTGACACATTGCCGTCATTCTGCTCCA	hypothetical protein	NA	up	up	NA	NA	NA	up	up	up	NA	2.28469	1.65406	NA	NA	NA	1.57824	1.72711	1.18781		up		GT_Spec_645937983_142674	XP_002563044	8312847	Pc20g05040	B6HEC8	GO:0006744; GO:0008682; GO:0016709; GO:0031314; GO:0046872	ubiquinone biosynthetic process [GO:0006744]	extrinsic component of mitochondrial inner membrane [GO:0031314]	2-octoprenyl-3-methyl-6-methoxy-1,4-benzoquinone hydroxylase activity [GO:0008682]; metal ion binding [GO:0046872]; oxidoreductase activity, acting on paired donors, with incorporation or reduction of molecular oxygen, NAD(P)H as one donor, and incorporation of one atom of oxygen [GO:0016709]
GT_Spec_645937985_142695	645937985	XP_002563046	CTTACTGGATACAGCAATCGCACTCCTTCCCCTGGGCGACCACTGGAACATGGCTACCAG	hypothetical protein	NA	up	up	up	NA	up	NA	up	up	NA	1.22835	1.13068	1.55296	NA	1.56309	NA	1.55519	1.043		up		GT_Spec_645937985_142695	XP_002563046	8312849	Pc20g05060	B6HED0	GO:0004100; GO:0016021; GO:0030476; GO:0034217	ascospore wall assembly [GO:0030476]; ascospore wall chitin biosynthetic process [GO:0034217]	integral component of membrane [GO:0016021]	chitin synthase activity [GO:0004100]
GT_Spec_645937987_142751	645937987	XP_002563048	ATGGGAGGCTGTTGGACGATTGGTTGGTTCGGTACGCGGTGTCACTGCGGCCCTGACGTT	hypothetical protein	NA	up	up	NA	up	up	up	NA	up	NA	1.47851	1.37153	NA	1.66577	1.26377	1.2352	NA	1.13779		up		GT_Spec_645937987_142751	XP_002563048	8312851	Pc20g05080	B6HED2	NA	NA	NA	NA
GT_Spec_645937990_142846	645937990	XP_002563051	ATGGCGTTCTCTTTTCCTTTGTACCTCCTCCTACCGCTCCTAGTCACTGTTACGAGCGCC	hypothetical protein	NA	up	up	up	NA	up	up	up	up	NA	1.04948	1.76675	1.71647	NA	1.46936	2.27035	1.09926	1.33269		up		GT_Spec_645937990_142846	XP_002563051	8312854	Pc20g05110	B6HEF1	GO:0016021	NA	integral component of membrane [GO:0016021]	NA
GT_Spec_645937996_142939	645937996	XP_002563057	ATCGTGATGCAGCTCCCAAACCCTAAAGGGATGACGATCTTGTCTGGACCGCCTAATGGT	hypothetical protein	up	NA	up	up	up	NA	up	up	up	1.19257	NA	1.37343	1.09331	1.48076	NA	1.9609	1.46096	1.15167		up		GT_Spec_645937996_142939	XP_002563057	8312860	Pc20g05170	B6HEF7	NA	NA	NA	NA
GT_Spec_645938007_143191	645938007	XP_002563067	ATGGCTTTTGTTGCGGACGAATTCTTCTCTGGAATGGATGTGACAACCTCCAACGAATGG	hypothetical protein	NA	up	NA	up	up	up	up	up	up	NA	1.41031	NA	1.16548	1.46912	2.34275	1.10815	1.32147	1.26527		up		GT_Spec_645938007_143191	XP_002563067	8312874	Pc20g05310	B6HEU1	NA	NA	NA	NA
GT_Spec_645938010_143253	645938010	XP_002563070	ATGGACATCAATTCGCTTCTTTCACCGGACTCGAATCCCAAGTCTGGAAATTCAACGCCC	hypothetical protein	NA	NA	up	up	NA	up	NA	up	NA	NA	NA	1.3507	1.20362	NA	1.71187	NA	1.12161	NA		up		GT_Spec_645938010_143253	XP_002563070	8312877	Pc20g05340	B6HEU4	GO:0003723; GO:0006396	RNA processing [GO:0006396]	NA	RNA binding [GO:0003723]
GT_Spec_645938012_143324	645938012	XP_002563072	ATGGCCAATGCACTGGAAAAGCCCACAGGCGAGTACCGCCAGTACCTGCCCGACCTCAAC	hypothetical protein	up	up	NA	up	NA	up	up	up	up	1.8009	1.04572	NA	1.09689	NA	1.9959	2.89824	4.0849	1.63148		up		GT_Spec_645938012_143324	XP_002563072	8312879	Pc20g05360	B6HEU6	NA	NA	NA	NA
GT_Spec_645938014_143352	645938014	XP_002563074	ATGAAGTTCCAAATCTGGGCTCTTGGCCTTGCAGCTCTTTCCTCGGGTGTGTCTGGTTGT	hypothetical protein	up	up	up	up	up	up	up	up	up	1.87816	1.96381	2.10243	1.24181	2.56427	2.19083	2.57933	1.12234	1.95537		up		GT_Spec_645938014_143352	XP_002563074	8312881	Pc20g05380	B6HEU8	NA	NA	NA	NA
GT_Spec_645938020_143437	645938020	XP_002563080	CTCGAGTCAAGTTACTATAACCACTCGCCGCAGCCGCATCTGCCTCTACCACTGCCAGTC	hypothetical protein	up	up	up	up	NA	up	up	NA	up	1.18492	1.30952	1.36846	1.0907	NA	1.03799	1.68207	NA	1.11807		up		GT_Spec_645938020_143437	XP_002563080	8312889	Pc20g05460	B6HEV4	GO:0003676	NA	NA	nucleic acid binding [GO:0003676]
GT_Spec_645938026_143561	645938026	XP_002563086	TCTTCCCTCTACCCCTCATCACGTAGCAGTTCGTTTTCCCCGAGCCTATCATCGGCCTCG	hypothetical protein	up	NA	up	up	NA	up	NA	up	up	1.84244	NA	1.42264	1.67095	NA	1.13404	NA	1.64167	1.20808		up		GT_Spec_645938026_143561	XP_002563086	8312895	Pc20g05520	B6HF63	NA	NA	NA	NA
GT_Spec_645938038_143816	645938038	XP_002563098	ATGAGTCTCCGGGGTGTGCAGCTAGGCCTCAGAGCCTGGGAGTTCTTATGGTCCCTGCTC	hypothetical protein	up	NA	up	up	NA	up	NA	up	up	2.32873	NA	2.59999	2.75067	NA	1.48296	NA	2.90764	1.68649		up		GT_Spec_645938038_143816	XP_002563098	8312907	Pc20g05640	B6HF75	GO:0016021	NA	integral component of membrane [GO:0016021]	NA
GT_Spec_645938049_143956	645938049	XP_002563109	ATGGCCCACTTCGAGTTAGGACGTCATTTATCTGAGCGCACTGCGCGAGTCTGCGATCTC	hypothetical protein	NA	NA	up	up	up	up	up	NA	NA	NA	NA	1.68886	1.1314	1.08274	1.02253	2.23109	NA	NA		up		GT_Spec_645938049_143956	XP_002563109	8312923	Pc20g05800	B6HFG2	GO:0003951; GO:0006741; GO:0019674	NAD metabolic process [GO:0019674]; NADP biosynthetic process [GO:0006741]	NA	NAD+ kinase activity [GO:0003951]
GT_Spec_645938059_144209	645938059	XP_002563119	ATGAGTACCTCGCGTCGTCGGAATGGTAAACCAGCCTCCTGTGAGCCGTGTCGCAGAGAC	hypothetical protein	NA	up	up	NA	up	up	up	NA	up	NA	1.44381	1.3552	NA	1.3827	1.33131	1.47284	NA	1.13614		up		GT_Spec_645938059_144209	XP_002563119	8310688	Pc20g05900	B6HFH2	GO:0000981; GO:0003677; GO:0005634; GO:0006351; GO:0008270	transcription, DNA-templated [GO:0006351]	nucleus [GO:0005634]	DNA binding [GO:0003677]; RNA polymerase II transcription factor activity, sequence-specific DNA binding [GO:0000981]; zinc ion binding [GO:0008270]
GT_Spec_645938067_144390	645938067	XP_002563127	ATGGGGATGTCCGAGCGTCAGGGCCGATCTGTCGGAGTCCCCGATATGGGAAAGTCTGTC	hypothetical protein	up	up	NA	NA	up	NA	NA	up	NA	1.56321	1.04742	NA	NA	1.71613	NA	NA	1.09426	NA		up		GT_Spec_645938067_144390	XP_002563127	8310696	Pc20g05980	B6HFR9	NA	NA	NA	NA
GT_Spec_645938072_144476	645938072	XP_002563132	ATGAGCTCCATGAGCCTGCGGAGCCTAGCTCCTGCATCCAAGGTTTCCCGTGTTTTGCGG	succinate dehydrogenase subunit A (EC 1.3.5.1)	up	up	up	up	up	up	up	up	up	1.28034	1.80139	3.17666	2.7745	1.63294	2.17968	1.65899	1.83047	2.04187		up		GT_Spec_645938072_144476	XP_002563132	8310701	Pc20g06030	B6HFS4	GO:0005743; GO:0006099; GO:0008177; GO:0022900; GO:0050660	electron transport chain [GO:0022900]; tricarboxylic acid cycle [GO:0006099]	mitochondrial inner membrane [GO:0005743]	flavin adenine dinucleotide binding [GO:0050660]; succinate dehydrogenase (ubiquinone) activity [GO:0008177]
GT_Spec_645938074_144529	645938074	XP_002563134	ATGGCCGCCGCAGTAGCACAAGGAGCCGCCGGCAACAACTCCTTCAAGGACAAGGAGAAG	hypothetical protein	up	up	up	up	NA	up	up	up	up	1.66529	2.67858	2.65634	2.27197	NA	3.15742	3.29804	1.76555	2.20204		up		GT_Spec_645938074_144529	XP_002563134	8310703	Pc20g06050	B6HFS6	GO:0005524; GO:0005737; GO:0006457; GO:0051082	protein folding [GO:0006457]	cytoplasm [GO:0005737]	ATP binding [GO:0005524]; unfolded protein binding [GO:0051082]
GT_Spec_645938085_144866	645938085	XP_002563145	ATGACCGAGTCCAACATCCACTTCTTCGATATTACATCAGTCCTACCCGGCGCTTCTAAG	hypothetical protein	NA	NA	up	up	NA	up	up	up	up	NA	NA	1.53545	1.238	NA	1.28787	1.84737	1.78404	1.08345		up		GT_Spec_645938085_144866	XP_002563145	8310714	Pc20g06160	B6HG37	NA	NA	NA	NA
GT_Spec_645938118_145575	645938118	XP_002563178	ATGGCGTCTAGCGTGGATGCAAAGTTGATTAGGCAGACTAAGTTTCCTCCTGAGTTCAAT	hypothetical protein	up	up	up	up	NA	up	NA	NA	up	1.77116	1.12799	1.56808	1.57115	NA	1.04656	NA	NA	1.04457		up		GT_Spec_645938118_145575	XP_002563178	8310749	Pc20g06520	B6HGU9	GO:0006397	mRNA processing [GO:0006397]	NA	NA
GT_Spec_645938125_145784	645938125	XP_002563185	ATGTCCACCACAGCTGAGACCAAGCAGCGCACGGTTGCCACTCGCTTCGAGACGAAGGAC	hypothetical protein	NA	NA	up	NA	NA	up	up	up	up	NA	NA	1.94599	NA	NA	1.74145	2.7383	1.52073	1.34314		up		GT_Spec_645938125_145784	XP_002563185	8310756	Pc20g06590	B6HGV6	NA	NA	NA	NA
GT_Spec_645938151_146266	645938151	XP_002563210	ATGTTGTCCTTGAACATTCCGTCATACTCAAAGCCATCGGGCTATCAGGTCTCTGAATTG	hypothetical protein	up	NA	up	up	NA	up	NA	up	up	2.73458	NA	3.36367	4.08677	NA	1.73136	NA	3.89227	2.18685		up		GT_Spec_645938151_146266	XP_002563210	8308100	Pc20g06850	B6HDB0	GO:0016491	NA	NA	oxidoreductase activity [GO:0016491]
GT_Spec_645938157_146343	645938157	XP_002563216	ATGGAGTGTGTGGGCACGCGCATTCCGTACGCAAAATGGCGCCTGAATGCGTTCCGACAA	hypothetical protein	up	NA	up	up	NA	up	up	NA	up	1.40116	NA	1.22447	1.29205	NA	1.61263	2.14116	NA	1.2229		up		GT_Spec_645938157_146343	XP_002563216	8308106	Pc20g06910	B6HDB6	NA	NA	NA	NA
GT_Spec_645938167_146560	645938167	XP_002563226	ATGAAAATCTCCGCACCACGCGCTCTCGCCCTTTCTGTGGCTGTTGGACATGCTTTAGCT	hypothetical protein	up	NA	up	up	up	up	up	up	up	1.4041	NA	1.44942	1.0338	1.48627	1.25591	1.77127	1.15769	1.30497		up		GT_Spec_645938167_146560	XP_002563226	8308116	Pc20g07010	B6HDC6	GO:0006629; GO:0016787	lipid metabolic process [GO:0006629]	NA	hydrolase activity [GO:0016787]
GT_Spec_645938179_146769	645938179	XP_002563238	ATGGAGAGGATTTATATAACGTTGTGGTGGTCGATGATGTCCTCTACGCCCGACGGAGTG	hypothetical protein	up	up	NA	NA	NA	up	NA	up	up	1.71471	1.1646	NA	NA	NA	2.05429	NA	1.17987	1.10034		up		GT_Spec_645938179_146769	XP_002563238	8308127	Pc20g07130	B6HDD8	NA	NA	NA	NA
GT_Spec_645938188_146883	645938188	XP_002563247	ATGCCCCATTTCCCTCATCCGCAATTCGCAACGGGGAGTTTGCGCTCATTCACTCAGGTA	hypothetical protein	up	up	NA	up	up	NA	up	NA	up	2.47312	1.05391	NA	1.09709	1.01429	NA	1.75728	NA	1.14097		up		GT_Spec_645938188_146883	XP_002563247	8308136	Pc20g07220	B6HDJ2	NA	NA	NA	NA
GT_Spec_645938194_146996	645938194	XP_002563253	ATGATCCCCGACTGGATCAACGCTTTCGCCGCCCAGCATCCTGTAGGTGCTGTGAGCACC	hypothetical protein	NA	up	up	up	NA	NA	NA	up	NA	NA	1.20407	1.38659	1.3898	NA	NA	NA	1.28189	NA		up		GT_Spec_645938194_146996	XP_002563253	8308142	Pc20g07280	B6HDJ8	GO:0016021	NA	integral component of membrane [GO:0016021]	NA
GT_Spec_645938202_147152	645938202	XP_002563261	ATGCTCTTGTTTCAGCCCCTCGTTATCCTCTTCTCAGGCCTCATCTTGACAGTCAACGGA	hypothetical protein	NA	NA	up	up	up	NA	up	up	NA	NA	NA	1.33586	1.31549	1.11223	NA	1.86634	1.04123	NA		up		GT_Spec_645938202_147152	XP_002563261	8308152	Pc20g07380	B6HDE4	GO:0016021	NA	integral component of membrane [GO:0016021]	NA
GT_Spec_645938225_147594	645938225	XP_002563284	ATGCAGTCGACATTTCGGCCCCGCGCCTTGTGGCGAACTGGCATTCTTGGTACATGTTTT	ketopantoate reductase (EC 1.1.1.169)	up	up	up	up	up	up	up	NA	up	1.71637	1.1008	1.9444	1.46702	1.77788	1.44952	1.01074	NA	1.38577		up		GT_Spec_645938225_147594	XP_002563284	8313352	Pc20g07610	B6HEJ3	GO:0005737; GO:0008677; GO:0015940	pantothenate biosynthetic process [GO:0015940]	cytoplasm [GO:0005737]	2-dehydropantoate 2-reductase activity [GO:0008677]
GT_Spec_645938245_148081	645938245	XP_002563303	ATGTCTACCTCTCTTGATGCTTCGGTCCCTCCAGGATATGGCCCTGCTCATATGGAGATG	hypothetical protein	up	up	up	up	up	up	up	up	up	2.27053	1.53773	2.68597	1.78823	1.46733	2.86097	2.36091	1.36217	2.04173		up		GT_Spec_645938245_148081	XP_002563303	8313370	Pc20g07800	B6HEL2	GO:0005634; GO:0006351; GO:0008301; GO:0045895	positive regulation of mating-type specific transcription, DNA-templated [GO:0045895]; transcription, DNA-templated [GO:0006351]	nucleus [GO:0005634]	DNA binding, bending [GO:0008301]
GT_Spec_645938252_148289	645938252	XP_002563310	TCAAACCTCATTCGAACCGATCAAGTGCAGAAGCTGCCGCACCTCAGTGACCAGCAGAAG	hypothetical protein	up	up	up	up	up	up	up	NA	up	1.90915	1.11826	1.52517	1.00344	3.00848	1.07758	1.76751	NA	1.41586		up		GT_Spec_645938252_148289	XP_002563310	8313377	Pc20g07870	B6HEL9	GO:0000124; GO:0005669; GO:0006352; GO:0046695; GO:0046982	DNA-templated transcription, initiation [GO:0006352]	SAGA complex [GO:0000124]; SLIK (SAGA-like) complex [GO:0046695]; transcription factor TFIID complex [GO:0005669]	protein heterodimerization activity [GO:0046982]
GT_Spec_645938255_148372	645938255	XP_002563313	ATGGGTATTAAGCACCTGTACCAGGTGATCTCCGAGAATGCGCCCGATGCGATCAAGACG	hypothetical protein	NA	up	up	NA	NA	up	up	NA	NA	NA	1.98142	1.2866	NA	NA	1.75455	3.3693	NA	NA		up		GT_Spec_645938255_148372	XP_002563313	8313380	Pc20g07900	B6HEM2	GO:0003677; GO:0004519; GO:0004527; GO:0005654; GO:0005730; GO:0005739; GO:0006260; GO:0006281; GO:0046872	DNA repair [GO:0006281]; DNA replication [GO:0006260]	mitochondrion [GO:0005739]; nucleolus [GO:0005730]; nucleoplasm [GO:0005654]	DNA binding [GO:0003677]; endonuclease activity [GO:0004519]; exonuclease activity [GO:0004527]; metal ion binding [GO:0046872]
GT_Spec_645938260_148488	645938260	XP_002563318	GTTAAGTGGGCATCTTGCTTACTTGTTCCCCTCGTGTGGACTTGGGTAGATGTGCTGACC	hypothetical protein	NA	up	NA	up	up	up	up	NA	up	NA	1.53715	NA	1.701	2.53674	1.58864	1.98756	NA	1.44019		up		GT_Spec_645938260_148488	XP_002563318	8313385	Pc20g07950	B6HEM7	NA	NA	NA	NA
GT_Spec_645938263_148514	645938263	XP_002563321	ATGAAAACTTACGGGCGACCAACATGGCGCGTCTACGACGATGAGCGCGCCGCGAAGAAA	hypothetical protein	up	NA	NA	up	NA	up	up	up	up	2.12009	NA	NA	1.18899	NA	2.1543	2.05055	1.85731	1.40624		up		GT_Spec_645938263_148514	XP_002563321	8313388	Pc20g07980	B6HEN0	GO:0000070; GO:0006281; GO:0007062; GO:0016407; GO:0045132; GO:0051301	cell division [GO:0051301]; DNA repair [GO:0006281]; meiotic chromosome segregation [GO:0045132]; mitotic sister chromatid segregation [GO:0000070]; sister chromatid cohesion [GO:0007062]	NA	acetyltransferase activity [GO:0016407]
GT_Spec_645938266_148568	645938266	XP_002563324	ATGACCGCTCCTACGCAACTTGCTTTCCGCACGCTCAAGGGCATTAGCATCATGGATGCC	hypothetical protein	NA	up	up	up	NA	up	up	up	up	NA	1.03139	2.52859	1.5398	NA	1.29397	1.30812	1.12183	1.21615		up		GT_Spec_645938266_148568	XP_002563324	8313391	Pc20g08010	B6HEN3	GO:0003743; GO:0006417	regulation of translation [GO:0006417]	NA	translation initiation factor activity [GO:0003743]
GT_Spec_645938270_148756	645938270	XP_002563328	ATGTCGGATCCTCCTGATATGAGTTTACCCAAACAAGAAGGGCCCATTGACGCCGATGTC	hypothetical protein	up	up	NA	up	NA	NA	up	NA	NA	1.607	1.00704	NA	1.20564	NA	NA	1.23653	NA	NA		up		GT_Spec_645938270_148756	XP_002563328	8313395	Pc20g08050	B6HEN7	NA	NA	NA	NA
GT_Spec_645938274_148911	645938274	XP_002563332	ATGGCGGCCATGGAAGAGCTGGAGATTCACAGCAAGTCGTACTTTGTACGTTGGGTCAAT	hypothetical protein	up	up	up	up	up	up	up	up	up	2.55337	1.38064	1.25466	1.19561	1.25493	1.05892	1.55302	1.36597	1.45214		up		GT_Spec_645938274_148911	XP_002563332	8313399	Pc20g08090	B6HEP1	NA	NA	NA	NA
GT_Spec_645938279_149035	645938279	XP_002563337	ATGGCTCCTCTGCGACGTCATATCGGGGCCAGCCGCAGAAAGAGACGGGAGGAAGATGGT	hypothetical protein	up	up	up	up	up	up	up	NA	up	1.92813	1.80034	1.64397	1.63244	1.51397	2.13366	2.28141	NA	1.72573		up		GT_Spec_645938279_149035	XP_002563337	8313404	Pc20g08140	B6HEP6	NA	NA	NA	NA
GT_Spec_645938292_149405	645938292	XP_002563350	CAAGATGACTTCTACATGCCAGAGGTCATATCCCCGTCTCCCCAAAGAGTGATGCCAGAA	hypothetical protein	NA	up	up	up	NA	up	up	NA	NA	NA	1.01145	1.19838	1.1288	NA	1.06631	1.20611	NA	NA		up		GT_Spec_645938292_149405	XP_002563350	8304166	Pc20g08270	B6HEQ9	NA	NA	NA	NA
GT_Spec_645938294_149488	645938294	XP_002563352	CACCGTACCAACATCGACAAGTTCCACCCTGGTTACTTCGGTAAGGTTGGTATGCGGTAC	LSU ribosomal protein L15P	up	up	up	NA	NA	up	NA	NA	NA	1.13763	1.24562	1.0505	NA	NA	1.10646	NA	NA	NA		up		GT_Spec_645938294_149488	XP_002563352	8304168	Pc20g08290	B6HEV9	GO:0003723; GO:0003735; GO:0005634; GO:0006412; GO:0022625	translation [GO:0006412]	cytosolic large ribosomal subunit [GO:0022625]; nucleus [GO:0005634]	RNA binding [GO:0003723]; structural constituent of ribosome [GO:0003735]
GT_Spec_645938314_150089	645938314	XP_002563372	ATGGTGACATCCACTCCGGTGTCCTCCTTTACTCTCTTTAAATGCCCTAATACTGTTATG	hypothetical protein	NA	NA	up	up	NA	NA	up	up	NA	NA	NA	1.7409	1.10396	NA	NA	1.08637	1.09958	NA		up		GT_Spec_645938314_150089	XP_002563372	8304188	Pc20g08490	B6HEX9	NA	NA	NA	NA
GT_Spec_645938329_150394	645938329	XP_002563387	ATGGTTCGGTCTTTAATCCATCTTCCAGACGAGATCCTGCATTTGACTCTATGTTATTCT	hypothetical protein	up	up	up	up	NA	NA	NA	up	up	1.52987	1.01163	1.90672	1.75472	NA	NA	NA	1.73215	1.05493		up		GT_Spec_645938329_150394	XP_002563387	8304203	Pc20g08640	B6HEZ4	GO:0003677	NA	NA	DNA binding [GO:0003677]
GT_Spec_645938345_150728	645938345	XP_002563403	ATGGGCCTCTTTGCAAGTTTCCTCGAAACCTTCTGCGAGCACTGCTCGACCCAGTCAATC	hypothetical protein	up	up	up	NA	NA	up	NA	NA	up	1.67796	2.27438	1.2606	NA	NA	1.2091	NA	NA	1.07534		up		GT_Spec_645938345_150728	XP_002563403	8314442	Pc20g09070	B6HF10	GO:0004497; GO:0005506; GO:0016021; GO:0016705; GO:0020037	NA	integral component of membrane [GO:0016021]	heme binding [GO:0020037]; iron ion binding [GO:0005506]; monooxygenase activity [GO:0004497]; oxidoreductase activity, acting on paired donors, with incorporation or reduction of molecular oxygen [GO:0016705]
GT_Spec_645938346_150754	645938346	XP_002563404	ATGCCACCCCATGAGAAAAGCTCGCTCAAGCGAGGAAGGGTTACTGCCGATGCAGATTCA	hypothetical protein	up	up	NA	up	up	NA	NA	NA	up	2.47834	1.64705	NA	1.95096	1.99654	NA	NA	NA	1.29353		up		GT_Spec_645938346_150754	XP_002563404	8314443	Pc20g09080	B6HF11	GO:0004672; GO:0005524	NA	NA	ATP binding [GO:0005524]; protein kinase activity [GO:0004672]
GT_Spec_645938349_150912	645938349	XP_002563407	ATGTCCAACGATCCCACCTCCCCTATCTCGGTCCCACAAGCGGATAACCGTCGACGTCGT	hypothetical protein	NA	up	up	up	up	NA	up	up	NA	NA	1.38852	1.48367	1.13176	1.94752	NA	1.79603	1.55997	NA		up		GT_Spec_645938349_150912	XP_002563407	8314446	Pc20g09110	B6HF14	NA	NA	NA	NA
GT_Spec_645938362_151283	645938362	XP_002563420	ATGGGAGTTGGAACGGTTATAGAGCCGCTGGTGGTTATTGTTCTCTTGTTTGGAGGCACC	hypothetical protein	up	up	up	up	up	up	NA	up	up	3.61782	2.09506	3.22089	3.5154	1.60262	3.69762	NA	2.98979	2.6116		up		GT_Spec_645938362_151283	XP_002563420	8314459	Pc20g09240	B6HF83	GO:0016021	NA	integral component of membrane [GO:0016021]	NA
GT_Spec_645938363_151304	645938363	XP_002563421	ATGGAAGCTGGGGAGAGGTGGTGGGAGGAGCTTCCAGGGGAGGGTAGGAGATGTGGAGAA	hypothetical protein	up	up	up	up	up	up	NA	up	up	1.75723	1.53569	1.75499	1.72764	1.65014	1.94512	NA	1.52016	1.41352		up		GT_Spec_645938363_151304	XP_002563421	8314460	Pc20g09250	B6HF84	NA	NA	NA	NA
GT_Spec_645938364_151317	645938364	XP_002563422	CCCACTGTCTCCGAGAAGAAGTCTGAGGATGTGACTATGTCGGAAGACAAGCCTGCCGAG	hypothetical protein	NA	up	up	up	NA	NA	up	up	up	NA	2.15954	2.21388	1.2994	NA	NA	3.29194	1.99799	1.44769		up		GT_Spec_645938364_151317	XP_002563422	8314461	Pc20g09260	B6HF85	NA	NA	NA	NA
GT_Spec_645938366_151370	645938366	XP_002563424	ATCCCAAGCGAGCGGGTCTCCGCCATTCTATCGCAATTCGAACGGAAACGTAGAGCAGCA	hypothetical protein	up	NA	up	up	NA	NA	up	NA	NA	1.18969	NA	1.12274	2.08882	NA	NA	1.22295	NA	NA		up		GT_Spec_645938366_151370	XP_002563424	8314463	Pc20g09280	B6HF87	NA	NA	NA	NA
GT_Spec_645938373_151517	645938373	XP_002563431	ATGGCGCAATACTTCTTCGACCTCTTATACAACTTCACGGATTGCATGTGTTGCTTTCCA	hypothetical protein	NA	up	up	up	up	NA	up	NA	NA	NA	1.42138	1.77815	1.43256	1.61712	NA	1.45541	NA	NA		up		GT_Spec_645938373_151517	XP_002563431	8314470	Pc20g09350	B6HF94	GO:0004674; GO:0005524	NA	NA	ATP binding [GO:0005524]; protein serine/threonine kinase activity [GO:0004674]
GT_Spec_645938384_151834	645938384	XP_002563442	ATGTTTTACGACCTGAATGTGCCTTACAGCCCCGATGACCCGGAGGTGCCCCACACTCTG	ribonuclease P protein subunit Rpp30	up	up	up	up	NA	NA	up	up	up	1.28774	2.22458	1.45709	2.57811	NA	NA	1.17962	1.20647	1.31312		up		GT_Spec_645938384_151834	XP_002563442	8314481	Pc20g09460	B6HFA5	GO:0004540; GO:0008033	tRNA processing [GO:0008033]	NA	ribonuclease activity [GO:0004540]
GT_Spec_645938403_152310	645938403	XP_002563459	ATGCCGAACTGGAAAGAACTTTTGGCCAACCGTGAGCGACGCCAATTTCCCGAAGTTGTG	hypothetical protein	up	NA	up	up	NA	up	up	up	up	1.89893	NA	1.2437	1.52985	NA	1.76565	2.23869	1.19377	1.39385		up		GT_Spec_645938403_152310	XP_002563459	8303837	Pc20g09640	B6HFC2	GO:0016021; GO:0055085	transmembrane transport [GO:0055085]	integral component of membrane [GO:0016021]	NA
GT_Spec_645938431_152806	645938431	XP_002563484	ATGACCTTCGGCTTGTCCGATCCTGCCTCAGTGGTCCTAGCCACTGGTGTGTTTCTAAAA	hypothetical protein	NA	NA	NA	up	up	up	up	NA	up	NA	NA	NA	1.13625	1.99893	1.51437	2.02509	NA	1.1483		up		GT_Spec_645938431_152806	XP_002563484	8317063	Pc20g09900	B6HFJ1	GO:0016021	NA	integral component of membrane [GO:0016021]	NA
GT_Spec_645938462_153337	645938462	XP_002563515	ATGACTTGGAATATTGCCCTGTTTCGTGGGTTGAAAAGAGATACTCCAAGAGCTATGCGT	hypothetical protein	up	NA	up	up	NA	NA	up	up	NA	2.71013	NA	1.43233	1.31152	NA	NA	1.17639	1.31819	NA		up		GT_Spec_645938462_153337	XP_002563515	8317095	Pc20g10220	B6HFM2	NA	NA	NA	NA
GT_Spec_645938472_153451	645938472	XP_002563523	ATGAGCTCCTCGCCTGCTGGTTTGGATGTTGGTTCCAACGAGAAGAGTCCCTATATCAAC	hypothetical protein	NA	up	up	up	up	up	up	NA	up	NA	1.5681	1.57867	1.47637	1.49423	1.08118	1.72569	NA	1.23897		up		GT_Spec_645938472_153451	XP_002563523	8317104	Pc20g10310	B6HFN0	GO:0016021	NA	integral component of membrane [GO:0016021]	NA
GT_Spec_645938477_153564	645938477	XP_002563528	AACAACTTGAATCTCAACGGTCCTCACTCCCCTTTGCTCACTCAAGCTTGGGAGCGAGCA	beta-N-acetylhexosaminidase hex-Penicillium chrysogenum	up	up	NA	up	up	up	NA	up	up	1.0632	1.2209	NA	1.60036	1.01526	1.75572	NA	1.8523	1.16328		up		GT_Spec_645938477_153564	XP_002563528	8303847	Pc20g10360	B6HFN5	GO:0004563; GO:0005975; GO:0102148	carbohydrate metabolic process [GO:0005975]	NA	beta-N-acetylhexosaminidase activity [GO:0004563]; N-acetyl-beta-D-galactosaminidase activity [GO:0102148]
GT_Spec_645938488_153787	645938488	XP_002563539	ATGAGCTCCAAATTTGCCAATCGCAGAAAGCCCCGCAAGATTGGTGGCGATGATGAGGAG	hypothetical protein	up	up	NA	NA	NA	up	up	NA	NA	1.56989	1.1949	NA	NA	NA	1.16241	1.2601	NA	NA		up		GT_Spec_645938488_153787	XP_002563539	8317118	Pc20g10470	B6HFU2	GO:0000390; GO:0003677; GO:0003700; GO:0071008	spliceosomal complex disassembly [GO:0000390]	U2-type post-mRNA release spliceosomal complex [GO:0071008]	DNA binding [GO:0003677]; DNA binding transcription factor activity [GO:0003700]
GT_Spec_645938490_153813	645938490	XP_002563541	AGCGTGGGACACCAGAAGGTCGAACTTGACGTTGATCTAGCCTCCAAAGGTCTCAGAGGA	hypothetical protein	NA	up	up	up	up	NA	NA	NA	NA	NA	1.31412	1.5494	1.28727	1.85324	NA	NA	NA	NA		up		GT_Spec_645938490_153813	XP_002563541	8317120	Pc20g10490	B6HFU4	GO:0005669	NA	transcription factor TFIID complex [GO:0005669]	NA
GT_Spec_645938492_153896	645938492	XP_002563543	CTCGACGACGACATCGAAGAGCAATCCGTCCCGGAGACACCCTCCCCGAAGTCGAAGAAG	hypothetical protein	NA	up	up	NA	up	up	up	NA	up	NA	1.59017	1.38003	NA	1.69275	1.37211	1.84599	NA	1.1701		up		GT_Spec_645938492_153896	XP_002563543	8317122	Pc20g10510	B6HFU6	NA	NA	NA	NA
GT_Spec_645938497_154010	645938497	XP_002563548	ATGAGTACTGTCGATGTGAAAGCATGGACGTCTGATCTCGCCCTTCTTGGCGTCAAACTT	hypothetical protein	up	NA	up	up	NA	NA	up	NA	NA	1.12766	NA	1.29218	1.78462	NA	NA	1.26135	NA	NA		up		GT_Spec_645938497_154010	XP_002563548	8317127	Pc20g10560	B6HFV1	NA	NA	NA	NA
GT_Spec_645938507_154143	645938507	XP_002563557	ATGAGTACCTCGTCTCCTCCCACTCCGCCATCAAGCGCCTTCATAGATGACAAACGGCGA	hypothetical protein	NA	NA	up	up	NA	up	up	NA	NA	NA	NA	1.24275	1.24948	NA	1.50368	1.35954	NA	NA		up		GT_Spec_645938507_154143	XP_002563557	8317139	Pc20g10670	B6HFW0	GO:0004672; GO:0005524	NA	NA	ATP binding [GO:0005524]; protein kinase activity [GO:0004672]
GT_Spec_645938510_154178	645938510	XP_002563560	ATGGAACGATTTGATGTTGCTGTTGTTGGCCTCGGTGCACTTGGAAGCGGTGCGGCTTAT	hypothetical protein	up	up	NA	NA	NA	up	up	up	up	1.73888	1.1545	NA	NA	NA	1.07075	2.51904	1.0529	1.07785		up		GT_Spec_645938510_154178	XP_002563560	8317142	Pc20g10700	B6HFW3	GO:0016491	NA	NA	oxidoreductase activity [GO:0016491]
GT_Spec_645938525_154501	645938525	XP_002563574	ATGTCATCAACTGCCAAACCGACAATCCTTCTCGTGCACGGCGCCTGGCATGGCTCGTGG	hypothetical protein	NA	up	up	up	up	up	NA	NA	NA	NA	1.2045	1.29539	1.0886	1.21012	1.20162	NA	NA	NA		up		GT_Spec_645938525_154501	XP_002563574	8308895	Pc20g10850	B6HFX7	NA	NA	NA	NA
GT_Spec_645938527_154549	645938527	XP_002563576	ATGCTACTACTATGGTTTGGGTTCTTTTCCTTTGTTTGTGGGTTGGTGATTTACCGGCTA	hypothetical protein	up	up	NA	up	up	up	up	up	up	2.23516	2.39807	NA	1.8727	2.5461	2.06794	2.89442	1.81024	2.06478		up		GT_Spec_645938527_154549	XP_002563576	8308897	Pc20g10870	B6HFX9	GO:0004497; GO:0005506; GO:0016705; GO:0020037	NA	NA	heme binding [GO:0020037]; iron ion binding [GO:0005506]; monooxygenase activity [GO:0004497]; oxidoreductase activity, acting on paired donors, with incorporation or reduction of molecular oxygen [GO:0016705]
GT_Spec_645938529_154591	645938529	XP_002563578	ATGCGGTCTGCAGCGAGGCTGCTCTATGCCGCAGCATTCGCATTTGCTGGCTTGAGCCAT	hypothetical protein	NA	up	up	NA	up	up	up	up	up	NA	1.78002	1.09246	NA	1.66596	1.25693	1.58748	1.40519	1.17001		up		GT_Spec_645938529_154591	XP_002563578	8308899	Pc20g10890	B6HFY1	GO:0003756; GO:0005783; GO:0016671	NA	endoplasmic reticulum [GO:0005783]	oxidoreductase activity, acting on a sulfur group of donors, disulfide as acceptor [GO:0016671]; protein disulfide isomerase activity [GO:0003756]
GT_Spec_645938530_154621	645938530	XP_002563579	ATGGCGACGCCTTCGCCACCAAAACCGTGGGAGAGAGCAGGTGCAGCTGGCAACGCATTA	peroxisomal docking factor component Pex13-Penicillium chrysogenum	up	up	up	up	NA	NA	NA	NA	NA	1.24016	1.55756	1.45168	1.16159	NA	NA	NA	NA	NA		up		GT_Spec_645938530_154621	XP_002563579	8308900	Pc20g10900	B6HFY2	GO:0005777; GO:0016021; GO:0016560	protein import into peroxisome matrix, docking [GO:0016560]	integral component of membrane [GO:0016021]; peroxisome [GO:0005777]	NA
GT_Spec_645938535_154734	645938535	XP_002563584	ATGGACTCGCCAGTCCTTACCCAGTTGTTCCGACAGCTCTTCCGTCATCCAGCGTGTCGA	hypothetical protein	up	up	up	up	up	up	up	up	up	2.68112	2.48237	2.05911	1.49939	2.03311	1.07625	1.45866	1.72314	1.87664		up		GT_Spec_645938535_154734	XP_002563584	8308905	Pc20g10950	B6HFY7	GO:0005739; GO:0008168	NA	mitochondrion [GO:0005739]	methyltransferase activity [GO:0008168]
GT_Spec_645938550_154974	645938550	XP_002563599	ATGAAGTTCTCCCTCGTCGCTCTCGCAGCCATTGCGCCTATGGTCTCAGCCCATTATTTC	hypothetical protein	up	up	NA	up	NA	NA	up	NA	up	1.46991	1.62925	NA	1.08139	NA	NA	1.43228	NA	1.02304		up		GT_Spec_645938550_154974	XP_002563599	8308920	Pc20g11100	B6HG02	NA	NA	NA	NA
GT_Spec_645938551_154988	645938551	XP_002563600	ATGATGATCCTCCCTGTCCTGCTAGCCCTCGGGCTTCTATCCTCAGCAGATGCCGCGGCA	hypothetical protein	up	up	up	up	NA	up	up	up	up	1.26526	1.4007	1.35874	1.95345	NA	1.4327	1.38712	1.09942	1.31816		up		GT_Spec_645938551_154988	XP_002563600	8308921	Pc20g11110	B6HG03	GO:0030600	NA	NA	feruloyl esterase activity [GO:0030600]
GT_Spec_645938556_155097	645938556	XP_002563605	ATGACCTCCATCCTCGGCGACTACAGAATCGCGCGTCCCCTCATCTATGGATTTGCAAAT	hypothetical protein	up	NA	up	NA	up	up	NA	NA	up	1.61307	NA	1.39407	NA	1.57801	1.22736	NA	NA	1.02113		up		GT_Spec_645938556_155097	XP_002563605	8308926	Pc20g11160	B6HG53	NA	NA	NA	NA
GT_Spec_645938607_156014	645938607	XP_002563651	ATGGCCTCCGAACAATTGCGCATCCTCATTGTCGGCAATGGTGGCCGTGAGCATGCCTTC	phosphoribosylamine--glycine ligase (EC 6.3.4.13)	NA	up	up	up	NA	up	up	up	up	NA	1.77774	2.18447	1.75728	NA	1.72789	2.22369	1.39531	1.61046		up		GT_Spec_645938607_156014	XP_002563651	8307214	Pc20g11650	B6HG99	GO:0004637; GO:0004641; GO:0005524; GO:0005737; GO:0006189; GO:0009113; GO:0046872	'de novo' IMP biosynthetic process [GO:0006189]; purine nucleobase biosynthetic process [GO:0009113]	cytoplasm [GO:0005737]	ATP binding [GO:0005524]; metal ion binding [GO:0046872]; phosphoribosylamine-glycine ligase activity [GO:0004637]; phosphoribosylformylglycinamidine cyclo-ligase activity [GO:0004641]
GT_Spec_645938622_156346	645938622	XP_002563666	ATGTCCAAAAGCCCCAAGAATGGATCCACTGGATCCACGGTACACGGTTCCCCGACCGAG	hypothetical protein	NA	up	up	up	NA	NA	NA	up	NA	NA	1.10987	1.91138	1.02718	NA	NA	NA	1.23874	NA		up		GT_Spec_645938622_156346	XP_002563666	8307229	Pc20g11800	B6HGB4	NA	NA	NA	NA
GT_Spec_645938623_156367	645938623	XP_002563667	ATGGCTATTTCCGATTTACTCAATCGCCGAGTGCGAGCTCGACCAGAAGATGACGAGGTC	hypothetical protein	up	up	NA	up	NA	up	NA	NA	NA	1.79822	1.47008	NA	1.7643	NA	1.09753	NA	NA	NA		up		GT_Spec_645938623_156367	XP_002563667	8307230	Pc20g11810	B6HGB5	GO:0000469; GO:0005730; GO:0030529	cleavage involved in rRNA processing [GO:0000469]	intracellular ribonucleoprotein complex [GO:0030529]; nucleolus [GO:0005730]	NA
GT_Spec_645938633_156533	645938633	XP_002563677	ATGTCTTCGACAGCCCACTTCCCCGACGCCGAGGGCTTTCAACAACAGTCTGACAACTTC	hypothetical protein	NA	up	up	NA	NA	up	up	NA	up	NA	1.54651	1.35612	NA	NA	1.75897	2.20215	NA	1.01476		up		GT_Spec_645938633_156533	XP_002563677	8307240	Pc20g11910	B6HDK3	GO:0016279; GO:0018026	peptidyl-lysine monomethylation [GO:0018026]	NA	protein-lysine N-methyltransferase activity [GO:0016279]
GT_Spec_645938634_156557	645938634	XP_002563678	ATGATCGCAATTGGTATGGAAGGCTCCGCCAACAAATTGGGTATCGGCATCATGCTGCAT	hypothetical protein	NA	NA	up	up	NA	up	up	up	NA	NA	NA	1.02603	2.06317	NA	1.65532	2.64378	2.0646	NA		up		GT_Spec_645938634_156557	XP_002563678	8307241	Pc20g11920	B6HDK4	GO:0000408; GO:0000722; GO:0000790; GO:0002949; GO:0005737; GO:0006351; GO:0031490; GO:0045944; GO:0046872; GO:0061711	positive regulation of transcription by RNA polymerase II [GO:0045944]; telomere maintenance via recombination [GO:0000722]; transcription, DNA-templated [GO:0006351]; tRNA threonylcarbamoyladenosine modification [GO:0002949]	cytoplasm [GO:0005737]; EKC/KEOPS complex [GO:0000408]; nuclear chromatin [GO:0000790]	chromatin DNA binding [GO:0031490]; metal ion binding [GO:0046872]; N(6)-L-threonylcarbamoyladenine synthase [GO:0061711]
GT_Spec_645938637_156595	645938637	XP_002563681	ATGGCTGTACAGAATTGTGACCTGAAGAAGCCTATCTGCTCGCGCTGCACTCGGTTTCCC	hypothetical protein	up	NA	up	up	NA	up	NA	NA	NA	1.09785	NA	1.02793	1.37881	NA	1.47984	NA	NA	NA		up		GT_Spec_645938637_156595	XP_002563681	8307244	Pc20g11950	B6HDK7	GO:0000981; GO:0005634; GO:0008270	NA	nucleus [GO:0005634]	RNA polymerase II transcription factor activity, sequence-specific DNA binding [GO:0000981]; zinc ion binding [GO:0008270]
GT_Spec_645938643_156706	645938643	XP_002563687	ATGTCGTCTTCTTCAGTTGCAGCCACCTCTTCCTTCTCGCAAGTGAGCGCTCATTCAATG	hypothetical protein	up	up	up	up	up	NA	up	NA	up	1.1751	1.57375	1.20202	1.66504	2.18568	NA	2.37301	NA	1.469		up		GT_Spec_645938643_156706	XP_002563687	8307250	Pc20g12010	B6HDL3	NA	NA	NA	NA
GT_Spec_645938659_157161	645938659	XP_002563703	TTCGGCGGCATTGGGAAGGGAACGATGATTCGTGAGGTGGATGCAATGGACGGCGTTGCG	hypothetical protein	up	up	up	up	up	up	up	up	up	2.47241	1.81985	2.17522	2.08319	1.01811	2.22274	1.48258	1.7308	1.87561		up		GT_Spec_645938659_157161	XP_002563703	8307267	Pc20g12180	B6HGH9	GO:0002098; GO:0050660	tRNA wobble uridine modification [GO:0002098]	NA	flavin adenine dinucleotide binding [GO:0050660]
GT_Spec_645938678_157553	645938678	XP_002563721	ATGGCAGTCATACCACCTGCAGGGCCTATGGGAACTAGCCAAAACCCCAGCGGCTCAAAA	hypothetical protein	NA	NA	up	up	up	NA	up	NA	NA	NA	NA	1.62066	1.63331	1.57325	NA	2.04614	NA	NA		up		GT_Spec_645938678_157553	XP_002563721	8308479	Pc20g12360	B6HGJ7	GO:0006506; GO:0016021; GO:0051377	GPI anchor biosynthetic process [GO:0006506]	integral component of membrane [GO:0016021]	mannose-ethanolamine phosphotransferase activity [GO:0051377]
GT_Spec_645938682_157674	645938682	XP_002563725	ATGCGCTTCACCATCCTCACTGCTCTCGCCTTCGTTGGCCTTTCCATGGCTACCTCGGTA	hypothetical protein	up	NA	up	up	NA	NA	up	up	up	3.54853	NA	1.2814	1.56687	NA	NA	1.40115	1.34273	1.36965		up		GT_Spec_645938682_157674	XP_002563725	8308483	Pc20g12400	B6HGK1	NA	NA	NA	NA
GT_Spec_645938690_157864	645938690	XP_002563733	ATGCCGTTGATTGAATCAGACATCGCTATGCCAGAGGCATCATCCAGCAGTCTCCCAGAT	hypothetical protein	NA	NA	NA	up	NA	up	up	up	NA	NA	NA	NA	1.4624	NA	1.62052	1.4905	1.22859	NA		up		GT_Spec_645938690_157864	XP_002563733	8308491	Pc20g12480	B6HDN4	GO:0007049	cell cycle [GO:0007049]	NA	NA
GT_Spec_645938694_158039	645938694	XP_002563737	ATGGCCACACCGAGGCTCCCTTTCCTGTATCCGAATTTGATGCGCGCAGTGCGATCATGC	hypothetical protein	up	up	up	NA	NA	up	up	NA	up	1.90812	1.68452	1.38674	NA	NA	1.88624	1.88978	NA	1.39147		up		GT_Spec_645938694_158039	XP_002563737	8308495	Pc20g12520	B6HDN8	GO:0016021	NA	integral component of membrane [GO:0016021]	NA
GT_Spec_645938698_158131	645938698	XP_002563741	ATGTCTTCCTCTGATACAGCCCCAGCACTCTCCCCACGAAATGGGGTTCCTGAGCTCGAC	hypothetical protein	up	up	up	up	NA	NA	up	NA	NA	1.56968	1.07806	1.21379	1.01913	NA	NA	2.18376	NA	NA		up		GT_Spec_645938698_158131	XP_002563741	8308499	Pc20g12560	B6HDP2	NA	NA	NA	NA
GT_Spec_645938702_158313	645938702	XP_002563745	ATGGACAATCACCCCTCTTTTGATGCCCGCGCGCAATTCCCGTCGCATAATGAGCCTCGA	hypothetical protein	up	NA	up	NA	NA	NA	up	up	NA	1.45342	NA	2.03267	NA	NA	NA	1.38274	1.37895	NA		up		GT_Spec_645938702_158313	XP_002563745	8308503	Pc20g12600	B6HDP6	NA	NA	NA	NA
GT_Spec_645938711_158538	645938711	XP_002563754	ATGTCGGTGACAGGAGATCGGCGTGAGATTGTCATTGTTGGTGGTGGCATCATTGGATGC	hypothetical protein	NA	up	up	up	up	up	up	up	up	NA	1.3935	1.06344	2.212	1.2239	2.22265	1.38363	1.34459	1.35401		up		GT_Spec_645938711_158538	XP_002563754	8308512	Pc20g12690	B6HGL0	GO:0016491	NA	NA	oxidoreductase activity [GO:0016491]
GT_Spec_645938730_158905	645938730	XP_002563770	ATGTGTGGCGCTAACCGGAATCTAGGTCCCAATGAACGCCGTACAATTAGTCGCGAAGAC	hypothetical protein	up	NA	NA	up	up	NA	up	up	up	1.56654	NA	NA	1.46221	1.35947	NA	1.36142	1.46584	1.1533		up		GT_Spec_645938730_158905	XP_002563770	8308528	Pc20g12850	B6HGM6	NA	NA	NA	NA
GT_Spec_645938746_159326	645938746	XP_002563784	ATGGCGCACCAAGCGACCGAAAATGATTCGGAGTCATGGAATCCGGCGTTACGGCCTGAG	hypothetical protein	up	NA	up	NA	NA	up	NA	up	NA	1.27794	NA	1.59451	NA	NA	1.48853	NA	1.31602	NA		up		GT_Spec_645938746_159326	XP_002563784	8308545	Pc20g13020	B6HGP0	GO:0000139; GO:0005789; GO:0006914; GO:0015031; GO:0048208	autophagy [GO:0006914]; COPII vesicle coating [GO:0048208]; protein transport [GO:0015031]	endoplasmic reticulum membrane [GO:0005789]; Golgi membrane [GO:0000139]	NA
GT_Spec_645938751_159546	645938751	XP_002563789	ATGCTGGTCGCCCCGTCACTACATGCCTTCAAGCTCAAGGGCACCCGCTACGAATATTGT	hypothetical protein	up	up	NA	up	up	up	NA	up	up	1.31273	1.31656	NA	1.64896	1.29454	1.26899	NA	1.38592	1.16314		up		GT_Spec_645938751_159546	XP_002563789	8308550	Pc20g13070	B6HGP5	NA	NA	NA	NA
GT_Spec_645938754_159601	645938754	XP_002563792	ATGTCTGAACTCACCCGCACTTTGCCTGCCTCTTGGTATTGCAGTCAGCCGCTGTATCAG	hypothetical protein	up	NA	up	NA	up	up	NA	up	up	2.16457	NA	1.1894	NA	1.75603	1.68834	NA	1.37573	1.25192		up		GT_Spec_645938754_159601	XP_002563792	8308553	Pc20g13100	B6HGP8	GO:0005506; GO:0016708; GO:0019439; GO:0051537	aromatic compound catabolic process [GO:0019439]	NA	2 iron, 2 sulfur cluster binding [GO:0051537]; iron ion binding [GO:0005506]; oxidoreductase activity, acting on paired donors, with incorporation or reduction of molecular oxygen, NAD(P)H as one donor, and incorporation of two atoms of oxygen into one donor [GO:0016708]
GT_Spec_645938758_159727	645938758	XP_002563796	TTCGATACTCCACCACCCAAGTCGCGTGGGCGACCTAATTCGGGCCAGTCCGAATCCTCT	hypothetical protein	NA	NA	up	up	up	up	up	NA	NA	NA	NA	1.36156	1.52727	1.22137	1.89449	1.32727	NA	NA		up		GT_Spec_645938758_159727	XP_002563796	8308558	Pc20g13150	B6HGQ2	GO:0005215; GO:0016021; GO:0055085	transmembrane transport [GO:0055085]	integral component of membrane [GO:0016021]	transporter activity [GO:0005215]
GT_Spec_645938775_160012	645938775	XP_002563811	TACGTGGGGTACCTCTACCTCCAGAGTTGGAGAGAGGCAGCGGTCCTTTTCAATGTTCCT	hypothetical protein	NA	up	up	up	NA	up	up	NA	NA	NA	1.11328	1.37458	1.18953	NA	1.54232	1.4352	NA	NA		up		GT_Spec_645938775_160012	XP_002563811	8308572	Pc20g13310	B6HGX0	GO:0007131; GO:0016620	reciprocal meiotic recombination [GO:0007131]	NA	oxidoreductase activity, acting on the aldehyde or oxo group of donors, NAD or NADP as acceptor [GO:0016620]
GT_Spec_645938776_160041	645938776	XP_002563812	ATGGAACGCCGCATTACTCGCTCTGCAGCACGGGCTGCCGCTGCATTGATTGCAGGGGAA	hypothetical protein	up	up	NA	up	up	up	up	NA	up	1.22388	2.22145	NA	1.85032	1.01625	1.3388	2.0536	NA	1.36845		up		GT_Spec_645938776_160041	XP_002563812	8308573	Pc20g13320	B6HGX1	GO:0003824; GO:0006284	base-excision repair [GO:0006284]	NA	catalytic activity [GO:0003824]
GT_Spec_645938777_160066	645938777	XP_002563813	ATGTGTGGTATTATTGCGCTGATCCAGGCGAACCCCTCATCTGCGGCCGCCGTGGATCTC	amidophosphoribosyltransferase (EC 2.4.2.14)	up	up	up	up	up	up	up	up	up	1.49821	1.96793	2.0269	2.27257	1.00585	2.3935	1.32291	1.6677	1.76945		up		GT_Spec_645938777_160066	XP_002563813	8308574	Pc20g13330	B6HGX2	GO:0004044; GO:0006189; GO:0009113; GO:0009116	'de novo' IMP biosynthetic process [GO:0006189]; nucleoside metabolic process [GO:0009116]; purine nucleobase biosynthetic process [GO:0009113]	NA	amidophosphoribosyltransferase activity [GO:0004044]
GT_Spec_645938780_160153	645938780	XP_002563816	ATGTCGATAACAAAAGCCCTCGCAGTCTTTGCGCTTCTCGGCTCATCTCTCGCCCTACCA	hypothetical protein	NA	up	NA	up	NA	up	up	up	up	NA	1.31974	NA	1.12072	NA	1.93173	2.40806	2.68411	1.24995		up		GT_Spec_645938780_160153	XP_002563816	8308577	Pc20g13360	B6HGX5	GO:0004650; GO:0005576; GO:0005975; GO:0071555	carbohydrate metabolic process [GO:0005975]; cell wall organization [GO:0071555]	extracellular region [GO:0005576]	polygalacturonase activity [GO:0004650]
GT_Spec_645938784_160203	645938784	XP_002563820	ATGTCGCAGGAAGCCCAAAATGGCTCCGGCTCTCAGAGTCCTGCTGACATTACACAACAA	hypothetical protein	up	up	up	up	up	up	up	up	up	1.34962	1.39273	1.64459	1.43125	1.2405	1.67747	1.32656	1.14142	1.40052		up		GT_Spec_645938784_160203	XP_002563820	8308581	Pc20g13400	B6HGX9	GO:0005524; GO:0016021; GO:0019829	NA	integral component of membrane [GO:0016021]	ATP binding [GO:0005524]; cation-transporting ATPase activity [GO:0019829]
GT_Spec_645938788_160342	645938788	XP_002563824	TACGATGCCGCCGCTTGTGCGGCGCTCAAGGCCAACTGGAATATGCCTCAGCCCCATTTT	hypothetical protein	up	NA	up	NA	NA	NA	up	up	NA	1.36575	NA	1.47453	NA	NA	NA	1.82465	1.21623	NA		up		GT_Spec_645938788_160342	XP_002563824	8308585	Pc20g13440	B6HGY3	GO:0016614; GO:0050660	NA	NA	flavin adenine dinucleotide binding [GO:0050660]; oxidoreductase activity, acting on CH-OH group of donors [GO:0016614]
GT_Spec_645938789_160366	645938789	XP_002563825	ATGTCACAAAGTGATCTTGGCCCAGCCTTAGAGAAGGGGATTTGGGCCGCGGTGGCCATT	hypothetical protein	up	up	up	up	NA	up	up	up	up	1.43146	1.21925	1.54676	1.496	NA	1.7109	1.73896	1.41822	1.39647		up		GT_Spec_645938789_160366	XP_002563825	8308586	Pc20g13450	B6HGY4	GO:0016021	NA	integral component of membrane [GO:0016021]	NA
GT_Spec_645938795_160490	645938795	XP_002563831	TCCCTCCTCGACACTATCTACACATCCGACTCGTCCCAGAAGTCCCTTGACGGCGCATAT	hypothetical protein	NA	up	up	up	NA	up	up	up	up	NA	1.07517	1.60189	1.61618	NA	1.68585	1.42223	1.22351	1.23197		up		GT_Spec_645938795_160490	XP_002563831	8308593	Pc20g13520	B6HGZ0	GO:0005524; GO:0016887	NA	NA	ATPase activity [GO:0016887]; ATP binding [GO:0005524]
GT_Spec_645938807_160765	645938807	XP_002563843	ACATTCAAGGCCTACCTGATGTGCGCCTTTGCGGCCTTTGGTGGTATCTTCTTCGGTTAT	hypothetical protein	NA	up	NA	NA	up	up	up	NA	up	NA	3.96768	NA	NA	1.22385	1.24651	1.3222	NA	1.27669		up		GT_Spec_645938807_160765	XP_002563843	8308606	Pc20g13650	B6HH02	GO:0016021; GO:0022857	NA	integral component of membrane [GO:0016021]	transmembrane transporter activity [GO:0022857]
GT_Spec_645938809_160799	645938809	XP_002563845	ATGGTTCATCTCTCAGCTGTTGTTGCCATTGGCCTGACTGCTCTGACTGGCATTGTGTCT	hypothetical protein	up	up	up	up	up	up	up	up	up	1.46467	1.88072	1.902	1.52227	2.04726	2.36469	2.39044	1.70192	1.90925		up		GT_Spec_645938809_160799	XP_002563845	8308608	Pc20g13670	B6HH04	GO:0005506; GO:0016702	NA	NA	iron ion binding [GO:0005506]; oxidoreductase activity, acting on single donors with incorporation of molecular oxygen, incorporation of two atoms of oxygen [GO:0016702]
GT_Spec_645938816_160907	645938816	XP_002563850	ATGGCGTCTTCCTCAGCCACACTCGTTCACACCCTTGGTCATAATACCTTGGGAAAGACA	hypothetical protein	NA	up	up	up	NA	up	NA	up	up	NA	1.04608	2.33825	1.39366	NA	1.08519	NA	1.38926	1.12901		up		GT_Spec_645938816_160907	XP_002563850	8303862	Pc20g13720	B6HH09	GO:0016021	NA	integral component of membrane [GO:0016021]	NA
GT_Spec_645938825_161095	645938825	XP_002563859	ATGTCTGCCGATTTCGAAGATGAGGATGCTCCTCCGGAGCTTATCGATGTGTCTGCCATG	hypothetical protein	up	up	up	up	up	up	up	up	up	2.40793	1.59824	1.46167	1.50133	1.24712	2.26053	2.67371	1.60553	1.84451		up		GT_Spec_645938825_161095	XP_002563859	8308622	Pc20g13810	B6HH18	NA	NA	NA	NA
GT_Spec_645938826_161114	645938826	XP_002563860	ATGGCCATCTCTGTTTCCAACTCCTGTAGCCCGACGCGGCTGGCTTTACTGGATGACAAA	hypothetical protein	up	NA	NA	up	up	up	NA	up	NA	1.2767	NA	NA	1.06336	1.39855	1.48488	NA	1.63297	NA		up		GT_Spec_645938826_161114	XP_002563860	8308623	Pc20g13820	B6HH19	GO:0004672; GO:0005524	NA	NA	ATP binding [GO:0005524]; protein kinase activity [GO:0004672]
GT_Spec_645938829_161259	645938829	XP_002563863	ATGGCTCAGTCACCTATGCTCTCCTGTCCGTTGAAGCAGACCAACGAGATTGATTGGGTT	hypothetical protein	up	up	up	up	up	up	up	up	up	1.29782	1.39643	1.37614	1.73652	1.91609	1.96223	2.03507	1.54906	1.65867		up		GT_Spec_645938829_161259	XP_002563863	8308626	Pc20g13850	B6HH22	NA	NA	NA	NA
GT_Spec_645938853_161777	645938853	XP_002563886	ATGGTTGTCTATGCCGATGCGGCCCCGTCCCTAGCGGGCAGCACTATCATGTTGACGATA	hypothetical protein	NA	up	up	NA	up	up	up	up	up	NA	1.85564	1.61182	NA	1.06917	1.75097	2.04166	1.50442	1.3942		up		GT_Spec_645938853_161777	XP_002563886	8315585	Pc20g14080	B6HH94	GO:0016021	NA	integral component of membrane [GO:0016021]	NA
GT_Spec_645938854_161795	645938854	XP_002563887	ATGTTGTTAACGCTGTGGTTTGGTTCTCTCATTGTTCTTGGCCTTTGGATTGTTACTACA	hypothetical protein	NA	up	up	NA	up	NA	up	NA	NA	NA	1.3064	1.16478	NA	1.32504	NA	1.04706	NA	NA		up		GT_Spec_645938854_161795	XP_002563887	8315586	Pc20g14090	B6HH95	GO:0004497; GO:0005506; GO:0016705; GO:0020037	NA	NA	heme binding [GO:0020037]; iron ion binding [GO:0005506]; monooxygenase activity [GO:0004497]; oxidoreductase activity, acting on paired donors, with incorporation or reduction of molecular oxygen [GO:0016705]
GT_Spec_645938863_161998	645938863	XP_002563896	GTCCACCTTACTGCCTCCATGGGCTACAAGGCTGGTATGACCACCGTCGTCCGTGACCTT	hypothetical protein	NA	up	up	up	NA	up	NA	NA	NA	NA	1.10745	1.20572	1.07994	NA	1.00473	NA	NA	NA		up		GT_Spec_645938863_161998	XP_002563896	8315595	Pc20g14180	B6HHA4	GO:0003735; GO:0005840; GO:0006412	translation [GO:0006412]	ribosome [GO:0005840]	structural constituent of ribosome [GO:0003735]
GT_Spec_645938869_162095	645938869	XP_002563902	ATGAAGTACCTCTTCTCGCCCCGGAAGCGCTTCTCCACATGGAGAGAGCTTTGGACCTGG	hypothetical protein	up	up	up	up	NA	up	up	up	up	1.21218	2.10892	2.06136	2.12486	NA	2.26145	3.83424	2.10116	2.017		up		GT_Spec_645938869_162095	XP_002563902	8315601	Pc20g14240	B6HHB0	GO:0004018; GO:0006189; GO:0044208; GO:0070626	'de novo' AMP biosynthetic process [GO:0044208]; 'de novo' IMP biosynthetic process [GO:0006189]	NA	(S)-2-(5-amino-1-(5-phospho-D-ribosyl)imidazole-4-carboxamido)succinate AMP-lyase (fumarate-forming) activity [GO:0070626]; N6-(1,2-dicarboxyethyl)AMP AMP-lyase (fumarate-forming) activity [GO:0004018]
GT_Spec_645938874_162222	645938874	XP_002563907	ATGTCGCGGCGGGCATTGGTCCTCGATGGGCTATGGTACTGTCTGTGTCCATCATTTACA	hypothetical protein	NA	up	NA	up	NA	up	NA	up	NA	NA	1.46676	NA	1.03736	NA	1.92522	NA	1.15294	NA		up		GT_Spec_645938874_162222	XP_002563907	8315606	Pc20g14290	B6HHB5	NA	NA	NA	NA
GT_Spec_645938876_162261	645938876	XP_002563909	ATGGCCAGCGAAGCTGGATGGTCTTGCGACGCCAACGATGCGGTCCATGTTACCGTCATT	hypothetical protein	up	up	up	up	NA	NA	NA	NA	NA	1.91235	1.65659	1.70733	1.08223	NA	NA	NA	NA	NA		up		GT_Spec_645938876_162261	XP_002563909	8315608	Pc20g14310	B6HHB7	GO:0000781; GO:0004402; GO:0005634; GO:0005737; GO:0006348	chromatin silencing at telomere [GO:0006348]	chromosome, telomeric region [GO:0000781]; cytoplasm [GO:0005737]; nucleus [GO:0005634]	histone acetyltransferase activity [GO:0004402]
GT_Spec_645938882_162400	645938882	XP_002563915	TGCGATGAAGCACACCCGGAGTGCCGGAACTGCATTATCTATGGCCGCCCATGTCCAGGG	hypothetical protein	NA	up	up	up	up	up	NA	up	NA	NA	1.09741	1.4953	1.21502	1.05935	1.75014	NA	1.15629	NA		up		GT_Spec_645938882_162400	XP_002563915	8315614	Pc20g14370	B6HHC3	GO:0000981; GO:0005634; GO:0008270	NA	nucleus [GO:0005634]	RNA polymerase II transcription factor activity, sequence-specific DNA binding [GO:0000981]; zinc ion binding [GO:0008270]
GT_Spec_645938884_162449	645938884	XP_002563917	TTCCTCAGTTGTGGTGTCGGAGGAATCATTGCCTGTGGACCAACCCATACAGCCGTCACG	hypothetical protein	NA	NA	up	up	NA	up	NA	up	up	NA	NA	1.19603	1.73242	NA	1.37512	NA	1.81059	1.18284		up		GT_Spec_645938884_162449	XP_002563917	8315616	Pc20g14390	B6HHC5	GO:0005315; GO:0005375; GO:0005739; GO:0006878; GO:0016021; GO:0035435	cellular copper ion homeostasis [GO:0006878]; phosphate ion transmembrane transport [GO:0035435]	integral component of membrane [GO:0016021]; mitochondrion [GO:0005739]	copper ion transmembrane transporter activity [GO:0005375]; inorganic phosphate transmembrane transporter activity [GO:0005315]
GT_Spec_645938885_162464	645938885	XP_002563918	GCCTACAAGCGCAAGTGCATAGCGCTGAAGAAGCGCCTCGCAGAAGTCGAGGCCGAAAAT	hypothetical protein	up	up	NA	up	NA	NA	up	NA	up	1.95729	1.31755	NA	1.62483	NA	NA	1.32877	NA	1.14413		up		GT_Spec_645938885_162464	XP_002563918	8315617	Pc20g14400	B6HHC6	NA	NA	NA	NA
GT_Spec_645938887_162499	645938887	XP_002563920	ATGTTTGCTAACTTGGTCACTGCCGCCAAGGGTCTATTTACGCGACAGCCCGAAGAACAA	hypothetical protein	up	up	up	up	NA	NA	NA	NA	up	1.33432	1.73427	1.79313	1.94049	NA	NA	NA	NA	1.1097		up		GT_Spec_645938887_162499	XP_002563920	8315619	Pc20g14420	B6HHC8	GO:0006364; GO:0030515	rRNA processing [GO:0006364]	NA	snoRNA binding [GO:0030515]
GT_Spec_645938888_162515	645938888	XP_002563921	ATGATCGATCCTTTTGAAGTGCGCATGCGCTTCACTACACAGCTGCAGCACCTCAGCGCT	hypothetical protein	up	up	up	up	NA	NA	up	NA	up	2.91257	1.04641	1.17797	2.1687	NA	NA	1.18079	NA	1.14116		up		GT_Spec_645938888_162515	XP_002563921	8315620	Pc20g14430	B6HHC9	GO:0070692; GO:0071619; GO:1904788	phosphorylation of RNA polymerase II C-terminal domain serine 2 residues [GO:0071619]; positive regulation of induction of conjugation with cellular fusion by regulation of transcription from RNA polymerase II promoter [GO:1904788]	CTDK-1 complex [GO:0070692]	NA
GT_Spec_645938891_162792	645938891	XP_002563924	ATGCCGAGTCTAGGTGGTTTACTGAAGAAGAGGCGAACGAAGGATTCGCAAGATCTAGGG	hypothetical protein	NA	up	NA	NA	NA	up	up	up	NA	NA	1.22198	NA	NA	NA	1.06011	1.25955	1.71323	NA		up		GT_Spec_645938891_162792	XP_002563924	8315624	Pc20g14470	B6HHD2	GO:0000324; GO:0004691; GO:0005524; GO:0005634; GO:0005952; GO:0010515; GO:0010619; GO:0045014; GO:0046827; GO:0051447; GO:1903759	adenylate cyclase-activating glucose-activated G-protein coupled receptor signaling pathway [GO:0010619]; carbon catabolite repression of of transcription by glucose [GO:0045014]; negative regulation of induction of conjugation with cellular fusion [GO:0010515]; negative regulation of meiotic cell cycle [GO:0051447]; positive regulation of protein export from nucleus [GO:0046827]; signal transduc…	cAMP-dependent protein kinase complex [GO:0005952]; fungal-type vacuole [GO:0000324]; nucleus [GO:0005634]	ATP binding [GO:0005524]; cAMP-dependent protein kinase activity [GO:0004691]
GT_Spec_645938902_163004	645938902	XP_002563935	ATGTTTTCAAGATTACTCCCCTCACTGGGGCGCTCTCGGAGGTATTTCTCGAGGAATTTC	hypothetical protein	up	up	NA	up	up	NA	up	up	up	2.37882	1.22485	NA	1.16844	1.22184	NA	2.50442	1.46413	1.40056		up		GT_Spec_645938902_163004	XP_002563935	8315636	Pc20g14590	B6HHE3	GO:0005507; GO:0016021	NA	integral component of membrane [GO:0016021]	copper ion binding [GO:0005507]
GT_Spec_645938908_163134	645938908	XP_002563941	GGCTTTTCAAGCCATGACCAGAGCAGAAGCTTTGCGCTATGCGCTGGATCAGCAGCGGTT	hypothetical protein	up	NA	NA	NA	up	up	up	up	NA	1.89121	NA	NA	NA	1.13143	1.10281	1.51128	1.01872	NA		up		GT_Spec_645938908_163134	XP_002563941	8315643	Pc20g14660	B6HHE9	NA	NA	NA	NA
GT_Spec_645938911_163220	645938911	XP_002563944	ATGCCTCCTCTGTCGGCATACACTTCGTTTGAGTCCCTTCTGTTCTTCCAGTCCTTAGCG	hypothetical protein	up	NA	up	NA	up	NA	NA	up	up	2.21482	NA	2.14914	NA	1.31618	NA	NA	1.18152	1.07432		up		GT_Spec_645938911_163220	XP_002563944	8315646	Pc20g14690	B6HHF2	NA	NA	NA	NA
GT_Spec_645938947_163950	645938947	XP_002563980	ATGGAGGGGTCCAAGTCGAAATCTGCTTCCCGGGACTCTGCCAATGACAATGGATCCCGT	hypothetical protein	NA	NA	up	NA	NA	up	up	up	up	NA	NA	1.29854	NA	NA	1.67362	1.6333	1.28785	1.06733		up		GT_Spec_645938947_163950	XP_002563980	8308833	Pc20g15060	B6HDW2	GO:0000981; GO:0005634; GO:0008270	NA	nucleus [GO:0005634]	RNA polymerase II transcription factor activity, sequence-specific DNA binding [GO:0000981]; zinc ion binding [GO:0008270]
GT_Spec_645938954_164124	645938954	XP_002563987	ATGCGCTTGAAACAGGCCTTTGTATGTGCTCAATGCACAGTGCGGCTCAATCGCCGGCCT	hypothetical protein	up	up	up	up	NA	up	up	up	up	2.24014	1.58668	1.58292	1.77384	NA	2.38242	2.25202	1.41892	1.76163		up		GT_Spec_645938954_164124	XP_002563987	8308840	Pc20g15130	B6HDW9	GO:0005739; GO:0015039	NA	mitochondrion [GO:0005739]	NADPH-adrenodoxin reductase activity [GO:0015039]
GT_Spec_645938964_164272	645938964	XP_002563994	ATGGTTCGGCATATTCTCTCTTGGCTTTGGGCCATGCCTGCCCTGGCCCAAGTTCAACTT	hypothetical protein	up	up	up	up	up	NA	up	up	up	1.81083	1.25594	2.45345	1.77276	1.75543	NA	2.47486	1.23567	1.70295		up		GT_Spec_645938964_164272	XP_002563994	8308847	Pc20g15200	B6HDX6	GO:0016021	NA	integral component of membrane [GO:0016021]	NA
GT_Spec_645938971_164462	645938971	XP_002564001	ATGGCTTCTCCCCGCCCCAACTTCGGTGCTCAAGGCTACCCTATCTCGAATGGTGCCGCT	hypothetical protein	up	NA	up	up	NA	NA	up	NA	up	1.99	NA	1.23799	1.19107	NA	NA	1.70424	NA	1.14722		up		GT_Spec_645938971_164462	XP_002564001	8308854	Pc20g15270	B6HDY3	NA	NA	NA	NA
GT_Spec_645938979_164707	645938979	XP_002564009	ATGCCTCACAATGCTCGCTTTGCGCAACGCACCTATGCCGCCGATTATATCGCATTAGGA	hypothetical protein	NA	up	NA	NA	up	up	up	NA	NA	NA	1.20682	NA	NA	1.19206	1.16034	1.01732	NA	NA		up		GT_Spec_645938979_164707	XP_002564009	8308864	Pc20g15370	B6HDZ1	GO:0016021	NA	integral component of membrane [GO:0016021]	NA
GT_Spec_645938994_164916	645938994	XP_002564023	ATGAGCACATCTGGAAATAAGGATTTCCGCGATCAGCTGGGGAAGTTCCGCTTGGATTCG	hypothetical protein	NA	up	up	NA	NA	NA	up	up	NA	NA	1.04398	2.00886	NA	NA	NA	1.54459	1.41869	NA		up		GT_Spec_645938994_164916	XP_002564023	8308878	Pc20g15510	B6HE05	GO:0000981; GO:0003677; GO:0005634; GO:0006351; GO:0008270	transcription, DNA-templated [GO:0006351]	nucleus [GO:0005634]	DNA binding [GO:0003677]; RNA polymerase II transcription factor activity, sequence-specific DNA binding [GO:0000981]; zinc ion binding [GO:0008270]
GT_Spec_645939003_165132	645939003	XP_002564032	GTTTACCAAAAGAATAATGGTGCCACTGCCAGATTTGAATTAGATTGGGATAAAGAACAA	hypothetical protein	NA	NA	up	NA	up	up	up	up	up	NA	NA	2.09836	NA	1.53285	2.0658	1.51583	2.16609	1.44442		up		GT_Spec_645939003_165132	XP_002564032	8303817	Pc20g15600	B6HE49	GO:0015074	DNA integration [GO:0015074]	NA	NA
GT_Spec_645939023_165485	645939023	XP_002564052	ATGGCCTCGTCCCAGAAGGACACTTCGATTTCTCGCCTGCCCCTATTGGCGGTCGCGTAT	hypothetical protein	NA	up	up	up	up	up	up	NA	up	NA	1.6108	2.06655	1.60282	1.77103	2.26786	2.07911	NA	1.58673		up		GT_Spec_645939023_165485	XP_002564052	8303880	Pc22g00020	B6HNZ2	GO:0008152; GO:0016787	metabolic process [GO:0008152]	NA	hydrolase activity [GO:0016787]
GT_Spec_645939027_165562	645939027	XP_002564056	ATGACCTCAAGAAACCCCTCATACCTCATTATTGGCGCGGGCGTCTTTGGTGTATCAACC	hypothetical protein	NA	NA	up	up	up	up	NA	up	up	NA	NA	1.22983	1.49316	1.4443	2.09598	NA	1.44545	1.23383		up		GT_Spec_645939027_165562	XP_002564056	8303884	Pc22g00060	B6HNZ6	GO:0016021; GO:0016491	NA	integral component of membrane [GO:0016021]	oxidoreductase activity [GO:0016491]
GT_Spec_645939038_165811	645939038	XP_002564067	ATGGCCTCTCAAACCATCACCCGGAACGTCGCCACCCAGTCTTGGTTTGACCAGGCGCGT	hypothetical protein	up	up	NA	up	up	up	up	up	up	1.83222	1.56921	NA	1.75416	1.95576	2.51876	2.72563	1.42642	1.83023		up		GT_Spec_645939038_165811	XP_002564067	8306515	Pc22g00210	B6HP80	GO:0004069; GO:0006520; GO:0009058; GO:0030170	biosynthetic process [GO:0009058]; cellular amino acid metabolic process [GO:0006520]	NA	L-aspartate:2-oxoglutarate aminotransferase activity [GO:0004069]; pyridoxal phosphate binding [GO:0030170]
GT_Spec_645939043_165942	645939043	XP_002564072	GAGAACACCGCTGCGGCTGCTCGCGAGATTGTTGATGGCGTACGTGTCTCAACAGATTGG	hypothetical protein	up	up	up	up	up	up	NA	up	up	1.46665	1.07172	1.95286	2.04015	2.43771	2.51053	NA	2.10444	1.71098		up		GT_Spec_645939043_165942	XP_002564072	8306520	Pc22g00260	B6HPE1	GO:0004061; GO:0019441	tryptophan catabolic process to kynurenine [GO:0019441]	NA	arylformamidase activity [GO:0004061]
GT_Spec_645939064_166533	645939064	XP_002564093	ATGCCTCCTCGCAGAGCGCATACAAAATCCCGCCAAGGCTGCGACCAGTGCAAGAGACGT	hypothetical protein	up	up	up	up	up	up	up	up	up	1.72511	1.8143	2.30123	1.33125	1.04571	2.52831	2.25537	2.12256	1.89048		up		GT_Spec_645939064_166533	XP_002564093	8304033	Pc22g00480	B6HPG2	GO:0000981; GO:0005634; GO:0008270	NA	nucleus [GO:0005634]	RNA polymerase II transcription factor activity, sequence-specific DNA binding [GO:0000981]; zinc ion binding [GO:0008270]
GT_Spec_645939095_167103	645939095	XP_002564118	ATGGCTTCTGGTGACGTGACCTACCCTAACACGGGCAGCCCAGTTGTCGATAATGTGAAG	hypothetical protein	up	up	up	up	NA	up	NA	up	up	2.20908	1.54564	2.00903	1.28941	NA	1.28218	NA	1.31849	1.33583		up		GT_Spec_645939095_167103	XP_002564118	8306565	Pc22g00730	B6HPI6	GO:0005789; GO:0016021	NA	endoplasmic reticulum membrane [GO:0005789]; integral component of membrane [GO:0016021]	NA
GT_Spec_645939110_167409	645939110	XP_002564132	ATGAGTACCTTCTCTCCACTCGAGGTTCCTCCCCTTTCCGATTTCCCGTCGAGGCCGGAG	hypothetical protein	up	up	up	up	up	up	up	NA	up	2.11843	1.85148	1.97044	1.39655	1.75685	1.92346	1.94116	NA	1.69663		up		GT_Spec_645939110_167409	XP_002564132	8306579	Pc22g00870	B6HPK1	NA	NA	NA	NA
GT_Spec_645939119_167557	645939119	XP_002564139	ATGGGTAAGAAAGGTGGAAAGAAGAACAAGAAGGGCAGCAAGCCCGTCGCCGCTGCTGTA	hypothetical protein	up	NA	up	NA	NA	NA	up	up	NA	1.00087	NA	1.60922	NA	NA	NA	1.84548	1.31557	NA		up		GT_Spec_645939119_167557	XP_002564139	8304592	Pc22g00940	B6HPQ1	NA	NA	NA	NA
GT_Spec_645939137_167985	645939137	XP_002564157	ATGGCTTCGTCTCTCGCCGCGCAGCTGTCGCAAATTGCGGCCAAATCGACACATGAGCTT	hypothetical protein	NA	up	up	NA	up	up	NA	NA	NA	NA	1.31001	1.88422	NA	1.60281	1.95689	NA	NA	NA		up		GT_Spec_645939137_167985	XP_002564157	8306765	Pc22g01130	B6HNZ8	NA	NA	NA	NA
GT_Spec_645939138_168077	645939138	XP_002564158	CACCGTCAGCGTGCAGACTCTAAAGGGTCTCCGCTTCCTCGTCACCATGGAAGGCGTTCA	hypothetical protein	up	up	up	up	up	up	up	NA	up	1.84157	2.21923	2.18199	1.84648	1.06045	1.08944	1.13811	NA	1.44432		up		GT_Spec_645939138_168077	XP_002564158	8306766	Pc22g01140	B6HNZ9	NA	NA	NA	NA
GT_Spec_645939151_168327	645939151	XP_002564171	GATACCTACAGATACATCTATGATGATCTCCTCTCGACGCGGGGTGCTTGTGCAGAAGCA	hypothetical protein	up	up	up	up	up	up	NA	up	up	1.90004	1.2088	1.75652	1.17181	2.07766	1.82627	NA	1.24884	1.41167		up		GT_Spec_645939151_168327	XP_002564171	8306779	Pc22g01270	B6HP23	GO:0005524	NA	NA	ATP binding [GO:0005524]
GT_Spec_645939156_168491	645939156	XP_002564176	ATGGAAAACAGTCGTAAGCGTGCTTCTTTGGCATGCAATTATTGTCGGAGGCGGTATGTT	hypothetical protein	NA	up	up	up	up	up	up	up	up	NA	1.39464	1.19903	1.54627	1.2534	2.17213	1.67935	1.17536	1.30034		up		GT_Spec_645939156_168491	XP_002564176	8306784	Pc22g01320	B6HP28	GO:0003677; GO:0005634; GO:0006351; GO:0008270	transcription, DNA-templated [GO:0006351]	nucleus [GO:0005634]	DNA binding [GO:0003677]; zinc ion binding [GO:0008270]
GT_Spec_645939157_168525	645939157	XP_002564177	AACAAGTTGGACTCGAAGCAATTAGACGCGAAGCAATTGGAGCCCTTTGGAAATGAGGAG	hypothetical protein	up	up	up	NA	NA	up	up	NA	up	1.15023	1.66237	1.5594	NA	NA	3.46883	3.75146	NA	1.63332		up		GT_Spec_645939157_168525	XP_002564177	8306785	Pc22g01330	B6HP29	GO:0016021	NA	integral component of membrane [GO:0016021]	NA
GT_Spec_645939181_168955	645939181	XP_002564201	ATGGCAACTCTCGATTCCGTCCAGCTTCTTTCTGAAGCAGCATTTGGCTGTGTACATCTT	hypothetical protein	up	up	up	up	up	up	NA	up	up	1.98706	1.28878	1.43347	2.26881	1.53105	1.26323	NA	2.25476	1.61422		up		GT_Spec_645939181_168955	XP_002564201	8306809	Pc22g01570	B6HPK9	GO:0004843; GO:0016578	histone deubiquitination [GO:0016578]	NA	thiol-dependent ubiquitin-specific protease activity [GO:0004843]
GT_Spec_645939183_168990	645939183	XP_002564203	CTGAAGGAATTCTGGGTCCTGACACTCAAAGTCTTCGGCCTTACACTCGACGAACTCGAA	hypothetical protein	up	up	up	up	NA	up	up	up	up	1.60454	1.05196	1.96276	2.71433	NA	1.44072	1.0953	2.12275	1.49634		up		GT_Spec_645939183_168990	XP_002564203	8306811	Pc22g01590	B6HPL1	NA	NA	NA	NA
GT_Spec_645939190_169120	645939190	XP_002564210	ATGCCTCCAACACCAATTCTCCTCCTGAAAACAAAATCCTCCCCACACGATGGCTACGAA	hypothetical protein	up	NA	up	up	up	NA	up	NA	up	2.19884	NA	1.51405	1.00808	1.50932	NA	2.53433	NA	1.29528		up		GT_Spec_645939190_169120	XP_002564210	8306818	Pc22g01660	B6HPM0	GO:0004852; GO:0033014	tetrapyrrole biosynthetic process [GO:0033014]	NA	uroporphyrinogen-III synthase activity [GO:0004852]
GT_Spec_645939207_169552	645939207	XP_002564227	ATGTCTTTCTCCCATAAAGAACCCGAAGTTCTCCCCTCAGGAAACACCGCGCCACAAGTA	hypothetical protein	NA	up	NA	up	up	up	up	up	NA	NA	1.00769	NA	1.08235	1.51992	1.34655	1.27924	1.13354	NA		up		GT_Spec_645939207_169552	XP_002564227	8312432	Pc22g01830	B6HPB3	NA	NA	NA	NA
GT_Spec_645939208_169559	645939208	XP_002564228	ATGGCTTTTGCCGGGGTCTTCAGAGCTTTCTTCTCTCTAGTGGCTTTGATTCTTATTCTT	hypothetical protein	up	up	NA	NA	up	up	up	up	up	1.55907	1.14475	NA	NA	1.61908	1.42256	1.32781	1.1025	1.14686		up		GT_Spec_645939208_169559	XP_002564228	8312433	Pc22g01840	B6HPB4	GO:0005886; GO:0016021	NA	integral component of membrane [GO:0016021]; plasma membrane [GO:0005886]	NA
GT_Spec_645939209_169571	645939209	XP_002564229	ATGTTGACATTGAATGTTTTGACGGCACTGTTGGCACCTGGTGTGTTATCATCTGCCTTG	glucan 1,4-alpha-glucosidase BAC8255-Penicillium chrysogenum	up	up	NA	up	NA	up	NA	up	NA	1.0576	2.72609	NA	1.27909	NA	1.7947	NA	1.7377	NA		up		GT_Spec_645939209_169571	XP_002564229	8312434	Pc22g01850	B6HPB5	GO:0004339; GO:0005976	polysaccharide metabolic process [GO:0005976]	NA	glucan 1,4-alpha-glucosidase activity [GO:0004339]
GT_Spec_645939229_169935	645939229	XP_002564249	ATGGCTGAAGCCACGGAGGACTTCTCCTCCTTACCCTTGCCCGACCGGTTCGCTCACAAG	hypothetical protein	up	up	NA	up	up	up	up	NA	up	1.90066	1.60671	NA	1.00011	2.18158	1.02087	1.44696	NA	1.30674		up		GT_Spec_645939229_169935	XP_002564249	8312454	Pc22g02050	B6HP57	NA	NA	NA	NA
GT_Spec_645939285_171328	645939285	XP_002564305	ATGTCTCAGGGAGACCGAGTCATTTTACACGGCAAACAGCCCTCATTGTCAAAAGCATTG	hypothetical protein	up	NA	up	NA	NA	up	up	up	up	2.32458	NA	2.25281	NA	NA	1.81344	3.20858	1.31252	1.6933		up		GT_Spec_645939285_171328	XP_002564305	8304653	Pc22g02610	B6HPN1	GO:0016429; GO:0031515	NA	tRNA (m1A) methyltransferase complex [GO:0031515]	tRNA (adenine-N1-)-methyltransferase activity [GO:0016429]
GT_Spec_645939286_171348	645939286	XP_002564306	ATGTACACAGAAGAAAGCGTGCACACTCTTCCAGACGGCCTTGACCTGTATGCCAAGACA	hypothetical protein	up	NA	up	up	NA	up	up	NA	up	1.20819	NA	2.47665	1.85731	NA	1.36265	2.56553	NA	1.47269		up		GT_Spec_645939286_171348	XP_002564306	8311581	Pc22g02620	B6HPN2	NA	NA	NA	NA
GT_Spec_645939289_171387	645939289	XP_002564309	ATGGGCCGCGGGGCTTCTATCACCGTTGGCAAGTTTCTGTGTCACCTAGAAGGCCACCCA	hypothetical protein	up	NA	NA	up	up	up	NA	up	NA	1.54456	NA	NA	1.03859	1.10865	1.26781	NA	1.52626	NA		up		GT_Spec_645939289_171387	XP_002564309	8311584	Pc22g02650	B6HPM4	NA	NA	NA	NA
GT_Spec_645939297_171506	645939297	XP_002564317	ATGTCACAGCGCAAGTCCACGTTCCTTTCACGAGAGGTCTTGACTTCGCAAGAAGCGAAG	hypothetical protein	NA	up	NA	up	up	NA	NA	up	up	NA	1.07858	NA	1.39323	2.12611	NA	NA	1.56368	1.16749		up		GT_Spec_645939297_171506	XP_002564317	8311592	Pc22g02730	B6HPT1	GO:0016787	NA	NA	hydrolase activity [GO:0016787]
GT_Spec_645939304_171639	645939304	XP_002564324	ATGCGCTTTAACACTGCGTTGACATCGGCTCTGGTTTCCTCCGCCAGCCTCATGGGCTAC	hypothetical protein	NA	NA	up	up	NA	NA	up	up	up	NA	NA	1.60746	1.15298	NA	NA	3.48854	1.23907	1.29227		up		GT_Spec_645939304_171639	XP_002564324	8311599	Pc22g02800	B6HNY5	GO:0005509; GO:0005783; GO:0006457; GO:0016021; GO:0051082	protein folding [GO:0006457]	endoplasmic reticulum [GO:0005783]; integral component of membrane [GO:0016021]	calcium ion binding [GO:0005509]; unfolded protein binding [GO:0051082]
GT_Spec_645939307_171706	645939307	XP_002564327	ATGTCTTTCAATAAGAAATATGCCGGGCTTCCTGATCTGGACCCATCCCCAGATATCTAT	hypothetical protein	NA	up	NA	up	NA	up	up	NA	NA	NA	1.40834	NA	1.15073	NA	1.57286	1.681	NA	NA		up		GT_Spec_645939307_171706	XP_002564327	8311602	Pc22g02830	B6HNZ0	GO:0005869; GO:0007017	microtubule-based process [GO:0007017]	dynactin complex [GO:0005869]	NA
GT_Spec_645939312_171812	645939312	XP_002564332	ATGGGGAAAGACAAGGGACCTACATTCAACCTCAAGACCCCGAAGGGAACCAAGGATTGG	histidyl-tRNA synthetase (EC 6.1.1.21)	up	up	up	up	NA	up	up	up	up	2.07097	1.60216	2.14041	1.22914	NA	2.90008	2.94345	1.10587	1.76303		up		GT_Spec_645939312_171812	XP_002564332	8311607	Pc22g02880	B6HPR5	GO:0005737	NA	cytoplasm [GO:0005737]	NA
GT_Spec_645939313_171838	645939313	XP_002564333	ATTAGCGCTGGCCGACGGCGGTTTGGGTCTAAATCGGATTCCCCGGACCTCTACGATGTG	hypothetical protein	up	up	up	up	NA	up	up	up	up	2.96533	1.19746	1.7904	1.8272	NA	1.94313	1.83854	1.37305	1.69122		up		GT_Spec_645939313_171838	XP_002564333	8311608	Pc22g02890	B6HPR6	GO:0006744; GO:0016709; GO:0016712; GO:0031314; GO:0071949	ubiquinone biosynthetic process [GO:0006744]	extrinsic component of mitochondrial inner membrane [GO:0031314]	FAD binding [GO:0071949]; oxidoreductase activity, acting on paired donors, with incorporation or reduction of molecular oxygen, NAD(P)H as one donor, and incorporation of one atom of oxygen [GO:0016709]; oxidoreductase activity, acting on paired donors, with incorporation or reduction of molecular oxygen, reduced flavin or flavoprotein as one donor, and incorporation of one atom of oxygen [GO:00…
GT_Spec_645939333_172323	645939333	XP_002564353	ATGGGCGTCCGGCCTTGGTTCTTTCAGAGGTCTAAGCTCTGCAAGAACAATGCCGAGCAT	hypothetical protein	up	NA	NA	NA	up	up	up	up	NA	1.91684	NA	NA	NA	1.19378	1.61334	1.89902	1.01976	NA		up		GT_Spec_645939333_172323	XP_002564353	8311628	Pc22g03100	B6HPQ6	NA	NA	NA	NA
GT_Spec_645939337_172382	645939337	XP_002564357	ATGGCTGAGCAGCTGGTTCTTCGCGGCACCCTTGAGGGCCACAATGGCTGGGTTACTTCC	hypothetical protein	NA	up	up	up	NA	up	up	up	up	NA	1.40321	1.90841	1.68094	NA	1.04905	1.26501	1.06801	1.23892		up		GT_Spec_645939337_172382	XP_002564357	8311632	Pc22g03140	B6HQX5	NA	NA	NA	NA
GT_Spec_645939338_172397	645939338	XP_002564358	ATGTCTGCTCCACGTATACTCCATCGCGTCGCGCGACCAGTGCCATCATCCATAAGCACA	hypothetical protein	NA	NA	up	up	NA	up	up	up	up	NA	NA	1.21827	1.10108	NA	1.0129	2.12805	1.34142	1.10697		up		GT_Spec_645939338_172397	XP_002564358	8311633	Pc22g03150	B6HRA4	GO:0005759; GO:0006121; GO:0018293	mitochondrial electron transport, succinate to ubiquinone [GO:0006121]; protein-FAD linkage [GO:0018293]	mitochondrial matrix [GO:0005759]	NA
GT_Spec_645939343_172510	645939343	XP_002564363	ATGGGTTGGTGGTCCACGGGGTGTGTCGATATGTCTTGCTTCCTTTGGCATCCTTGTTAT	hypothetical protein	up	up	NA	up	up	up	up	up	up	2.09848	1.79426	NA	1.53046	2.32869	1.77935	1.64064	1.55928	1.68052		up		GT_Spec_645939343_172510	XP_002564363	8311638	Pc22g03200	B6HRA9	NA	NA	NA	NA
GT_Spec_645939361_172834	645939361	XP_002564381	ATGATATTCCTGTCCCTCCCTCGCGAGATACAGGTTATGGTTATTTCCCGTGTATCATCG	hypothetical protein	up	NA	up	NA	NA	up	up	NA	NA	1.42943	NA	1.92651	NA	NA	1.34103	1.0172	NA	NA		up		GT_Spec_645939361_172834	XP_002564381	8311655	Pc22g03380	B6HRC7	NA	NA	NA	NA
GT_Spec_645939362_172856	645939362	XP_002564382	ATGGCCAACACCGAGCCTCACCTCTGCTTCCGGTCATTTGTCGAGGCCTTGAAGGCCGAC	hypothetical protein	up	up	up	up	NA	up	up	up	up	2.00919	3.13281	2.39433	2.49039	NA	2.99027	2.15522	1.98428	2.22288		up		GT_Spec_645939362_172856	XP_002564382	8311656	Pc22g03390	B6HRC8	GO:0005737; GO:0016831; GO:0033494; GO:0046281; GO:0046872	cinnamic acid catabolic process [GO:0046281]; ferulate metabolic process [GO:0033494]	cytoplasm [GO:0005737]	carboxy-lyase activity [GO:0016831]; metal ion binding [GO:0046872]
GT_Spec_645939370_173074	645939370	XP_002564390	ATGGCGACCACCATACCCACAACGGAAATCAACAAGCTCGCCGCCGGGGCCAAGATCCTC	hypothetical protein	NA	up	NA	up	up	up	up	NA	up	NA	1.09381	NA	1.33174	1.28508	1.80102	1.64404	NA	1.01952		up		GT_Spec_645939370_173074	XP_002564390	8306107	Pc22g03480	B6HRQ5	NA	NA	NA	NA
GT_Spec_645939373_173116	645939373	XP_002564393	TCAGTCGATCTCCTGACCAAGGAGCAGCGGTCAATGTACGATATGATGTCTCCCGAGGAG	hypothetical protein	up	up	up	up	NA	NA	up	NA	NA	1.25591	1.12366	1.21816	1.23941	NA	NA	1.05894	NA	NA		up		GT_Spec_645939373_173116	XP_002564393	8306111	Pc22g03520	B6HRQ8	NA	NA	NA	NA
GT_Spec_645939394_173699	645939394	XP_002564414	ATGGTGGTGTTTGTCGACCTCGACGATGCATTTGCTGACGGATCGGCACACTTGGAGAAG	hypothetical protein	up	NA	up	up	up	up	up	up	up	2.03096	NA	1.24272	1.84873	1.72265	2.23624	2.48026	1.76402	1.77057		up		GT_Spec_645939394_173699	XP_002564414	8306132	Pc22g03730	B6HRS9	NA	NA	NA	NA
GT_Spec_645939408_173949	645939408	XP_002564427	ATGGAGGACGTCACTCCCTCCGCCACTTATTCAGATGAGTCTAAAGCGCTTGAGAAACGT	hypothetical protein	NA	up	up	NA	NA	up	up	up	up	NA	1.0336	1.51952	NA	NA	1.05597	1.94675	1.94425	1.28696		up		GT_Spec_645939408_173949	XP_002564427	8306147	Pc22g03880	B6HS73	NA	NA	NA	NA
GT_Spec_645939410_173979	645939410	XP_002564429	ATGTCTACTATCCCTCAGGGCCCCGTCGAGGCACGCTCACTGTCTTCGGTCACCACTATC	hypothetical protein	NA	up	up	NA	NA	up	NA	up	NA	NA	1.64671	1.32252	NA	NA	1.59555	NA	1.3458	NA		up		GT_Spec_645939410_173979	XP_002564429	8306149	Pc22g03900	B6HS75	NA	NA	NA	NA
GT_Spec_645939418_174190	645939418	XP_002564437	ATGATTCCGGGCTCGATGGAGCGTGGAGGTAAGAAGATTGAATGTAGTACAAAGAAGAAA	hypothetical protein	up	NA	up	up	up	NA	up	NA	up	1.51948	NA	1.80732	1.34907	1.19083	NA	1.11101	NA	1.116		up		GT_Spec_645939418_174190	XP_002564437	8306157	Pc22g03980	B6HSL2	NA	NA	NA	NA
GT_Spec_645939434_174673	645939434	XP_002564453	ATGGCTTTTGGATACAAGAAAGTCCTGATCATCGGTGCCACCTCCGGGATTGGCAGAACA	hypothetical protein	NA	NA	NA	up	up	up	up	up	up	NA	NA	NA	1.57457	1.59554	1.76163	1.93253	1.25507	1.29366		up		GT_Spec_645939434_174673	XP_002564453	8306173	Pc22g04140	B6HSM8	GO:0016491	NA	NA	oxidoreductase activity [GO:0016491]
GT_Spec_645939444_174882	645939444	XP_002564463	TGCTCCACTGCAGTGTACTTTGAGGGGCAGAACAACGAGGAGGAAGCATTGAGGTCCTGG	hypothetical protein	up	NA	up	up	NA	up	NA	up	up	2.60402	NA	1.05366	2.18599	NA	1.06463	NA	2.06341	1.19994		up		GT_Spec_645939444_174882	XP_002564463	8306183	Pc22g04240	B6HSN8	GO:0005524	NA	NA	ATP binding [GO:0005524]
GT_Spec_645939448_174976	645939448	XP_002564467	ATGGCCGAGACACAAGCTCAGTCCCATGCCTTTCTCAGGTCCCTCATTCAACAAGCCAAA	hypothetical protein	up	NA	NA	NA	up	NA	up	up	NA	1.36942	NA	NA	NA	1.62409	NA	1.05857	1.01765	NA		up		GT_Spec_645939448_174976	XP_002564467	8310849	Pc22g04290	B6HT09	NA	NA	NA	NA
GT_Spec_645939478_175555	645939478	XP_002564496	ATGTCCGTCACAGCCACGACCTTCTTGGATAATCCCCTGCTCAAGGTGAGTCGGCCAGTC	hypothetical protein	NA	NA	up	up	up	up	up	NA	NA	NA	NA	1.25817	1.04237	1.01857	1.21802	1.19766	NA	NA		up		GT_Spec_645939478_175555	XP_002564496	8310878	Pc22g04580	B6HTG1	GO:0000981; GO:0003677; GO:0005634; GO:0006351; GO:0008270	transcription, DNA-templated [GO:0006351]	nucleus [GO:0005634]	DNA binding [GO:0003677]; RNA polymerase II transcription factor activity, sequence-specific DNA binding [GO:0000981]; zinc ion binding [GO:0008270]
GT_Spec_645939487_175745	645939487	XP_002564505	ATGGAGTCGCCTTCGTTTTCTGGCCAAAAGCGCAAGGTCGCTGACATGAGCTCCGATGAA	hypothetical protein	NA	up	up	NA	up	NA	NA	up	up	NA	1.36614	1.25058	NA	1.29115	NA	NA	1.18547	1.06782		up		GT_Spec_645939487_175745	XP_002564505	8310887	Pc22g04670	B6HTH0	GO:0003676	NA	NA	nucleic acid binding [GO:0003676]
GT_Spec_645939489_175795	645939489	XP_002564507	CGTCCCAAGAAATCCCGCCAAACCCTTCGCAAGGGCAGCAGATCGACAACAGACCTGCGA	hypothetical protein	up	NA	up	up	NA	up	up	up	up	1.11717	NA	1.91862	1.65202	NA	1.53205	1.99761	1.33262	1.15288		up		GT_Spec_645939489_175795	XP_002564507	8310889	Pc22g04690	B6HTH2	NA	NA	NA	NA
GT_Spec_645939497_176002	645939497	XP_002564515	ATGTTTCGAAACACTGCCTTGAAGGCCACCAACAGCGGTATGCTGCGTGGTGCGACCGCT	hypothetical protein	up	up	up	up	up	up	NA	up	up	1.98276	1.58368	2.23223	1.48105	1.27449	1.5655	NA	1.04626	1.51102		up		GT_Spec_645939497_176002	XP_002564515	8310897	Pc22g04770	B6HTI0	GO:0004591; GO:0006099; GO:0009353; GO:0030976; GO:0042645	tricarboxylic acid cycle [GO:0006099]	mitochondrial nucleoid [GO:0042645]; mitochondrial oxoglutarate dehydrogenase complex [GO:0009353]	oxoglutarate dehydrogenase (succinyl-transferring) activity [GO:0004591]; thiamine pyrophosphate binding [GO:0030976]
GT_Spec_645939507_176250	645939507	XP_002564525	ATGAATGCAAACTCCGGTGCAGTTCCCGATGCCTGGGAGGATTCATGGGAAAGCCAAGCC	hypothetical protein	up	up	up	up	NA	up	NA	NA	up	1.54166	1.68505	1.18082	1.17133	NA	1.22147	NA	NA	1.13238		up		GT_Spec_645939507_176250	XP_002564525	8310908	Pc22g04880	B6HTX1	NA	NA	NA	NA
GT_Spec_645939508_176263	645939508	XP_002564526	ATGGACTCTGAGCTGCGACTGTCGTCGCCCCGCTTGGGATCTTCTATACAGATAAATGAC	hypothetical protein	NA	NA	NA	up	NA	up	up	up	up	NA	NA	NA	1.43531	NA	1.60519	1.90067	1.3374	1.06666		up		GT_Spec_645939508_176263	XP_002564526	8310909	Pc22g04890	B6HTX2	NA	NA	NA	NA
GT_Spec_645939525_176629	645939525	XP_002564543	ATGCCTGAGCTAGCAGAGATCCACCGCATTGTGCATTTCATTCGTGAGCACTTGGTTGGG	hypothetical protein	NA	up	up	up	NA	up	up	NA	up	NA	1.08277	1.35707	1.77109	NA	1.59623	2.12183	NA	1.18785		up		GT_Spec_645939525_176629	XP_002564543	8313654	Pc22g05070	B6HTY9	GO:0003684; GO:0003906; GO:0006284; GO:0006289; GO:0008270; GO:0016799	base-excision repair [GO:0006284]; nucleotide-excision repair [GO:0006289]	NA	damaged DNA binding [GO:0003684]; DNA-(apurinic or apyrimidinic site) lyase activity [GO:0003906]; hydrolase activity, hydrolyzing N-glycosyl compounds [GO:0016799]; zinc ion binding [GO:0008270]
GT_Spec_645939543_176988	645939543	XP_002564561	ATGGATTTGGTACCAGCCCCAAAAGGAGAGGCTTCGCTAAAGACCACCGTGGTCGAAGTG	hypothetical protein	NA	up	up	up	NA	up	up	up	up	NA	1.34969	1.42887	1.34422	NA	2.35483	1.80474	1.34541	1.33354		up		GT_Spec_645939543_176988	XP_002564561	8313673	Pc22g05260	B6HUD9	GO:0070403	NA	NA	NAD+ binding [GO:0070403]
GT_Spec_645939558_177419	645939558	XP_002564576	ATGTACAGGCCCAGCAAGAATCCACCGATGCCGTCATTAAGATGCCGCAGAAGAAATTCT	hypothetical protein	NA	NA	NA	NA	up	up	up	up	up	NA	NA	NA	NA	1.9893	1.4862	2.47742	1.07769	1.31263		up		GT_Spec_645939558_177419	XP_002564576	8313689	Pc22g05420	B6HUS7	GO:0000049; GO:0005634; GO:0008176; GO:0043527	NA	nucleus [GO:0005634]; tRNA methyltransferase complex [GO:0043527]	tRNA (guanine-N7-)-methyltransferase activity [GO:0008176]; tRNA binding [GO:0000049]
GT_Spec_645939569_177651	645939569	XP_002564587	GAAGAGCCTGGGTTGCTTTCACAGCTCAGGAGTAACTGGGCATTTGCAAGCCTCATGCAA	hypothetical protein	up	up	up	NA	NA	NA	NA	up	NA	1.52703	1.03659	1.33296	NA	NA	NA	NA	1.47469	NA		up		GT_Spec_645939569_177651	XP_002564587	8313701	Pc22g05540	B6HUT8	GO:0046872	NA	NA	metal ion binding [GO:0046872]
GT_Spec_645939574_177749	645939574	XP_002564592	ATGTGGTTGAGGGGTAGGAGGGGTGCGGAGGAACGGGCGGAAGTGAAATTGTTTTGTTGT	hypothetical protein	NA	up	up	up	up	NA	NA	up	NA	NA	1.56942	1.24897	1.70211	1.16181	NA	NA	1.14181	NA		up		GT_Spec_645939574_177749	XP_002564592	8313706	Pc22g05590	B6HUU3	NA	NA	NA	NA
GT_Spec_645939576_177761	645939576	XP_002564594	ATGCCCGTACAAGCAATGTTTGACGACGATGACTACTCCTCGAATGACTCGGAGTTCGAG	hypothetical protein	NA	up	up	up	NA	up	NA	NA	NA	NA	1.7476	1.2149	1.23524	NA	1.02474	NA	NA	NA		up		GT_Spec_645939576_177761	XP_002564594	8313708	Pc22g05610	B6HUU5	NA	NA	NA	NA
GT_Spec_645939594_178175	645939594	XP_002564612	ATGGTCAAGCAAATTGCCGGTTCCAAGGCCCTCCTTTTGGGTTCAGGCTTCGTCACCAAG	saccharopine reductase Lys7-Penicillium chrysogenum	NA	up	up	NA	NA	up	up	NA	NA	NA	1.2404	1.5764	NA	NA	1.23327	1.54161	NA	NA		up		GT_Spec_645939594_178175	XP_002564612	8313727	Pc22g05800	B6HV69	GO:0016491	NA	NA	oxidoreductase activity [GO:0016491]
GT_Spec_645939596_178218	645939596	XP_002564614	TGGACATTCTCCGTGCTCATCGACCTCTTCTTCCGCGAAGTTCACCCTCGAGGTTCATGG	hypothetical protein	up	NA	up	up	up	NA	NA	NA	NA	1.35496	NA	1.04782	1.61689	1.04306	NA	NA	NA	NA		up		GT_Spec_645939596_178218	XP_002564614	8313728	Pc22g05820	B6HV71	GO:0008152; GO:0016021; GO:0016746	metabolic process [GO:0008152]	integral component of membrane [GO:0016021]	transferase activity, transferring acyl groups [GO:0016746]
GT_Spec_645939600_178296	645939600	XP_002564618	ATGAATATCAGTATGCGCTCCAGCCTATCCTCCTACGGGGACCCGCGGTATCTCTCGACC	hypothetical protein	NA	up	NA	up	NA	up	up	NA	NA	NA	1.28506	NA	1.08481	NA	1.40367	1.21648	NA	NA		up		GT_Spec_645939600_178296	XP_002564618	8313732	Pc22g05860	B6HV75	NA	NA	NA	NA
GT_Spec_645939614_178571	645939614	XP_002564632	GAGTGGTGGGTGCGGGTATTGTATTGGTATTGTATTGGTACGTACTGGTATGACATTGCG	hypothetical protein	up	NA	up	up	up	up	up	NA	up	1.30795	NA	1.488	1.2607	1.02096	1.03406	1.42247	NA	1.17924		up		GT_Spec_645939614_178571	XP_002564632	8315180	Pc22g06000	B6HVI8	GO:0016021	NA	integral component of membrane [GO:0016021]	NA
GT_Spec_645939619_178659	645939619	XP_002564637	ACAGATAAGCTTCTCAACAAGCCCATGCCTCCCTTTCAGGAGAATCCGAGCAGCCCAGAA	hypothetical protein	NA	NA	NA	NA	up	up	up	up	NA	NA	NA	NA	NA	1.27288	1.25122	1.83204	1.01616	NA		up		GT_Spec_645939619_178659	XP_002564637	8315185	Pc22g06050	B6HVJ3	NA	NA	NA	NA
GT_Spec_645939623_178758	645939623	XP_002564641	TTCGATGCGACCCAGCTCAACATCGGAATCTGGTCGGGCGACGTCAAGCTACGGAATCTT	hypothetical protein	up	up	up	up	up	NA	up	up	up	1.97397	1.3593	1.49681	1.17172	1.11075	NA	1.22882	1.36406	1.1419		up		GT_Spec_645939623_178758	XP_002564641	8315189	Pc22g06090	B6HVJ7	GO:0005794; GO:0015031; GO:0045053; GO:0045324	late endosome to vacuole transport [GO:0045324]; protein retention in Golgi apparatus [GO:0045053]; protein transport [GO:0015031]	Golgi apparatus [GO:0005794]	NA
GT_Spec_645939625_178951	645939625	XP_002564643	ATGTTCAAGTCGCTTCTGCGCTCTTTGCCCCAGCTCGGACGGAGATGGAGACCTCTTGAT	hypothetical protein	NA	up	up	up	up	up	up	up	up	NA	1.25253	1.01668	1.38308	1.41616	1.9367	1.32277	1.239	1.27082		up		GT_Spec_645939625_178951	XP_002564643	8315192	Pc22g06120	B6HVJ9	GO:0004672; GO:0005524	NA	NA	ATP binding [GO:0005524]; protein kinase activity [GO:0004672]
GT_Spec_645939630_179126	645939630	XP_002564648	ATGGCCGATAATAAGATGGAATATGTCCGCCTTGGAAACTCAGGTCTAAAGATCTCCAAG	hypothetical protein	NA	NA	up	up	NA	up	NA	up	NA	NA	NA	1.26611	1.23842	NA	1.65423	NA	2.19625	NA		up		GT_Spec_645939630_179126	XP_002564648	8315197	Pc22g06170	B6HVK4	NA	NA	NA	NA
GT_Spec_645939640_179306	645939640	XP_002564657	ATGTTGACTTTTACCCTCAGATGCATTGATTTATTAGCAACGTCCTCGCAAATTAGTTTC	hypothetical protein	NA	up	up	up	NA	up	up	NA	up	NA	1.13632	1.49251	1.50772	NA	1.04985	1.91013	NA	1.04643		up		GT_Spec_645939640_179306	XP_002564657	8315207	Pc22g06270	B6HVV8	GO:0008152; GO:0008484; GO:0016021	metabolic process [GO:0008152]	integral component of membrane [GO:0016021]	sulfuric ester hydrolase activity [GO:0008484]
GT_Spec_645939641_179342	645939641	XP_002564658	ATGGCCGAGGTAGTTGGTACCGTCGCGGCAGTTCTACAATTAACCCAGGCAGCTGCGACA	hypothetical protein	NA	NA	up	up	NA	up	up	up	up	NA	NA	1.57625	1.35899	NA	1.54088	1.83303	1.43492	1.25701		up		GT_Spec_645939641_179342	XP_002564658	8315208	Pc22g06280	B6HVV9	NA	NA	NA	NA
GT_Spec_645939651_179717	645939651	XP_002564668	TTCACCTCGAGTGACGCCGTTATGTCCTTTGCCATGATGTTGAAGGTGTATCCTCTAGTT	hypothetical protein	up	up	NA	up	NA	up	up	NA	NA	1.36804	1.84218	NA	4.11023	NA	1.32402	1.57127	NA	NA		up		GT_Spec_645939651_179717	XP_002564668	8315217	Pc22g06380	B6HVW9	NA	NA	NA	NA
GT_Spec_645939662_180029	645939662	XP_002564679	ATGGATTGTACGTTTGTCTTCCAAATTCTCCGTCTGTTCTCGAAATGTGTCGGTTATTCA	hypothetical protein	up	up	up	NA	NA	NA	up	up	up	1.41286	1.54927	1.26742	NA	NA	NA	1.8624	1.55438	1.26489		up		GT_Spec_645939662_180029	XP_002564679	8315230	Pc22g06510	B6HPU1	NA	NA	NA	NA
GT_Spec_645939677_180333	645939677	XP_002564694	ATGTACGGCACAAAAGGCGTAACACGCGCCCTTCATTCCAATGCCCGGCAGTTCTCTACT	hypothetical protein	NA	up	NA	up	up	up	up	NA	up	NA	1.37687	NA	1.34697	1.13555	1.0612	1.92351	NA	1.03517		up		GT_Spec_645939677_180333	XP_002564694	8315245	Pc22g06660	B6HPV6	GO:0008152; GO:0016813	metabolic process [GO:0008152]	NA	hydrolase activity, acting on carbon-nitrogen (but not peptide) bonds, in linear amidines [GO:0016813]
GT_Spec_645939697_180820	645939697	XP_002564711	TACTCCCACTCCGATCAATCCGAGAGCAATCTTCTTCAGCATCTCCGCCAACATATCGAG	hypothetical protein	NA	NA	up	up	NA	NA	up	up	NA	NA	NA	1.19903	1.43237	NA	NA	2.5532	1.45619	NA		up		GT_Spec_645939697_180820	XP_002564711	8305809	Pc22g06840	B6HQ70	GO:0008152; GO:0016407	metabolic process [GO:0008152]	NA	acetyltransferase activity [GO:0016407]
GT_Spec_645939706_181080	645939706	XP_002564720	ATGAAGCTCAACATCTCCTACCCGGCCAATGGGTCCCAGAAAATTATCGAGATCGACGAT	hypothetical protein	up	up	up	up	NA	NA	up	NA	up	1.23896	1.16054	1.51715	1.1369	NA	NA	1.0236	NA	1.03865		up		GT_Spec_645939706_181080	XP_002564720	8305819	Pc22g06950	B6HQ79	GO:0003735; GO:0005840; GO:0006412	translation [GO:0006412]	ribosome [GO:0005840]	structural constituent of ribosome [GO:0003735]
GT_Spec_645939716_181461	645939716	XP_002564730	ATGGTCCAGATCAGTGAAGTAAAGGGTAACTCGCGCGAGAACAGGACCGCAGCGCATACA	hypothetical protein	up	NA	up	NA	NA	NA	up	up	up	2.05768	NA	1.09611	NA	NA	NA	1.09215	1.74289	1.00472		up		GT_Spec_645939716_181461	XP_002564730	8305829	Pc22g07050	B6HQJ2	GO:0005524; GO:0006281; GO:0006325; GO:0006351; GO:0006355; GO:0031011; GO:0035267; GO:0043141; GO:0097255	chromatin organization [GO:0006325]; DNA repair [GO:0006281]; regulation of transcription, DNA-templated [GO:0006355]; transcription, DNA-templated [GO:0006351]	Ino80 complex [GO:0031011]; NuA4 histone acetyltransferase complex [GO:0035267]; R2TP complex [GO:0097255]	ATP binding [GO:0005524]; ATP-dependent 5'-3' DNA helicase activity [GO:0043141]
GT_Spec_645939718_181497	645939718	XP_002564732	TCCCACCGACTACGCCTAATCTACGCCGGCCGCGGTCTCGAAGACACAACCGCATTAACA	hypothetical protein	NA	up	NA	NA	NA	up	up	up	NA	NA	1.45619	NA	NA	NA	1.63884	1.41952	1.12627	NA		up		GT_Spec_645939718_181497	XP_002564732	8305831	Pc22g07070	B6HQJ4	GO:0016021	NA	integral component of membrane [GO:0016021]	NA
GT_Spec_645939730_181716	645939730	XP_002564744	ATGCGTCTTCAAACCCTCATCCAATTCATCCTCCCATCCACAATCCTCGCCTCCGATACC	hypothetical protein	up	up	up	NA	up	NA	NA	NA	NA	1.1355	1.12907	1.82359	NA	1.46652	NA	NA	NA	NA		up		GT_Spec_645939730_181716	XP_002564744	8305843	Pc22g07190	B6HQK6	NA	NA	NA	NA
GT_Spec_645939735_181837	645939735	XP_002564749	ATGGTCTCTTTCACTAAGCTTTTCACTGCTGGCCTAGTTGCCACTTCTGCTCTGGCCGCC	hypothetical protein	up	up	up	up	NA	up	NA	up	up	2.71913	1.06635	1.88312	2.53176	NA	2.53712	NA	2.92391	1.86829		up		GT_Spec_645939735_181837	XP_002564749	8305848	Pc22g07240	B6HQL1	NA	NA	NA	NA
GT_Spec_645939784_182707	645939784	XP_002564795	ATGCGTTTCTCTGCAGTAGTTGGACTATTGTCCACCCTTTCGGTCGTCTTGGCTTCTGAT	hypothetical protein	NA	up	up	NA	NA	up	up	NA	NA	NA	1.0947	1.11758	NA	NA	1.34455	1.39453	NA	NA		up		GT_Spec_645939784_182707	XP_002564795	8309150	Pc22g07790	B6HRF2	GO:0016614; GO:0050660	NA	NA	flavin adenine dinucleotide binding [GO:0050660]; oxidoreductase activity, acting on CH-OH group of donors [GO:0016614]
GT_Spec_645939788_182799	645939788	XP_002564799	AAGTTCATGCGACGGCGTGCCGATCCTGAGCTCGCAGACACCGAAGAGGCCGATAATCAA	hypothetical protein	NA	up	up	up	NA	NA	up	NA	up	NA	1.60357	1.28852	1.39022	NA	NA	2.25717	NA	1.00279		up		GT_Spec_645939788_182799	XP_002564799	8309154	Pc22g07830	B6HRF6	GO:0016021	NA	integral component of membrane [GO:0016021]	NA
GT_Spec_645939789_182815	645939789	XP_002564800	ATGAACCCTTCTAACCCACCTCAAGCTGCCGAGTATGGTGGAGATGAGGTGTCGGCTATT	hypothetical protein	up	up	up	up	up	up	up	up	up	2.91073	1.56304	1.62463	1.56045	1.34987	1.99296	2.87796	1.96947	1.98114		up		GT_Spec_645939789_182815	XP_002564800	8309155	Pc22g07840	B6HRF7	NA	NA	NA	NA
GT_Spec_645939796_183003	645939796	XP_002564807	GTCTCCGACATTTCCGACAAGCTCGGCGTCATGCTCGCCGAGATAGGCGAACAGGAAGAC	hypothetical protein	up	NA	up	up	NA	up	up	up	up	1.09383	NA	2.80285	1.19667	NA	1.09643	1.70494	1.70313	1.3229		up		GT_Spec_645939796_183003	XP_002564807	8309162	Pc22g07910	B6HRT6	NA	NA	NA	NA
GT_Spec_645939797_183015	645939797	XP_002564808	CGCAACCGATACCCCAGCATGCATATGATGCCCTCCGAGACTGCCGTGGAGTATTTGACG	hypothetical protein	up	up	up	NA	NA	NA	up	NA	up	1.42012	2.02434	1.06308	NA	NA	NA	1.82425	NA	1.02503		up		GT_Spec_645939797_183015	XP_002564808	8309163	Pc22g07920	B6HRT7	NA	NA	NA	NA
GT_Spec_645939801_183080	645939801	XP_002564812	ATGTCTCCTCCCGCTGCCATGTTTGAGTCTGCTACTGTTGCCCCTACCGGCATCAAGGGC	thiazole-adenylate synthase	up	NA	up	up	NA	NA	up	up	NA	1.81331	NA	1.41282	1.01736	NA	NA	1.23645	1.52697	NA		up		GT_Spec_645939801_183080	XP_002564812	8309167	Pc22g07960	B6HRU1	GO:0005634; GO:0005829; GO:0006950; GO:0009228; GO:0046872; GO:0052837	response to stress [GO:0006950]; thiamine biosynthetic process [GO:0009228]; thiazole biosynthetic process [GO:0052837]	cytosol [GO:0005829]; nucleus [GO:0005634]	metal ion binding [GO:0046872]
GT_Spec_645939807_183211	645939807	XP_002564818	ATGGCTGACCCAGAGGATGGAGATGATCTCTTCGCTGATCTTTACGATGCCGATGAGACT	hypothetical protein	NA	up	up	up	NA	up	up	up	up	NA	1.06781	1.66811	1.44032	NA	1.23091	1.29212	1.01755	1.12576		up		GT_Spec_645939807_183211	XP_002564818	8309173	Pc22g08020	B6HRU7	NA	NA	NA	NA
GT_Spec_645939808_183219	645939808	XP_002564819	GGTCCAGCTTGGTTCGTATCTTTAGCCTCTCCTTCGCATTTTAATCGCAGCTATAGCTTA	hypothetical protein	up	up	NA	NA	up	NA	up	NA	NA	1.63758	1.0486	NA	NA	1.74491	NA	1.48936	NA	NA		up		GT_Spec_645939808_183219	XP_002564819	8309174	Pc22g08030	B6HRU8	NA	NA	NA	NA
GT_Spec_645939809_183249	645939809	XP_002564820	ATGCCAAAGGTCAACAAGCCGAAGCGCAACAGCGCCGCTTCGCAGGGCCTGTCAGATGCT	hypothetical protein	up	up	up	up	NA	up	NA	up	up	1.68554	2.32744	2.60476	2.18018	NA	1.32522	NA	1.23288	1.60987		up		GT_Spec_645939809_183249	XP_002564820	8309175	Pc22g08040	B6HRU9	GO:0000179; GO:0000462; GO:0003723; GO:0030688	maturation of SSU-rRNA from tricistronic rRNA transcript (SSU-rRNA, 5.8S rRNA, LSU-rRNA) [GO:0000462]	preribosome, small subunit precursor [GO:0030688]	RNA binding [GO:0003723]; rRNA (adenine-N6,N6-)-dimethyltransferase activity [GO:0000179]
GT_Spec_645939810_183268	645939810	XP_002564821	ATGGCGTCTGGAAGAAAGGATTTCCTGAGCCAGGCAGCGCCTGAGAACTATGTTGCTGGT	hypothetical protein	up	NA	up	up	NA	NA	up	NA	NA	1.543	NA	1.23261	1.27215	NA	NA	1.00081	NA	NA		up		GT_Spec_645939810_183268	XP_002564821	8309176	Pc22g08050	B6HRV0	GO:0000398; GO:0005634	mRNA splicing, via spliceosome [GO:0000398]	nucleus [GO:0005634]	NA
GT_Spec_645939818_183504	645939818	XP_002564829	ATGTACTCCACTTTCTCCGCCAACTTCAATACTACGATCGACGCCTCCCGTGACAGATCG	hypothetical protein	up	up	NA	NA	up	NA	up	NA	up	2.18429	1.76561	NA	NA	1.43645	NA	1.43097	NA	1.1062		up		GT_Spec_645939818_183504	XP_002564829	8309185	Pc22g08140	B6HRV8	GO:0000981; GO:0003677; GO:0005634; GO:0006351; GO:0008270	transcription, DNA-templated [GO:0006351]	nucleus [GO:0005634]	DNA binding [GO:0003677]; RNA polymerase II transcription factor activity, sequence-specific DNA binding [GO:0000981]; zinc ion binding [GO:0008270]
GT_Spec_645939832_183832	645939832	XP_002564843	ATGTCGTCTCCCCTACCTACCTCCCAGTCGGAGAGTCTCAATGGCAATGGCGTGAGCTTG	hypothetical protein	up	up	up	up	up	up	NA	NA	up	3.01899	1.96933	1.99892	2.77387	1.05299	2.02395	NA	NA	1.64588		up		GT_Spec_645939832_183832	XP_002564843	8309201	Pc22g08300	B6HS95	GO:0004352; GO:0019551	glutamate catabolic process to 2-oxoglutarate [GO:0019551]	NA	glutamate dehydrogenase (NAD+) activity [GO:0004352]
GT_Spec_645939836_183943	645939836	XP_002564847	ATGCCTAACGTAGGGCTGAAAGAAAAGTCCAAGCGGACGACCACCCGGTCTCCGTTCGAG	hypothetical protein	up	up	NA	up	NA	NA	up	NA	up	1.55069	1.16063	NA	1.06772	NA	NA	1.39289	NA	1.03841		up		GT_Spec_645939836_183943	XP_002564847	8305475	Pc22g08340	B6HS99	NA	NA	NA	NA
GT_Spec_645939843_184088	645939843	XP_002564854	ATGAAACTCCAATCTCTTCTCCTCCTGGCATATAGCCTGAGTGCTTCTGTCGCAGTCATT	hypothetical protein	up	NA	up	NA	up	up	up	NA	NA	1.86287	NA	1.57512	NA	1.18479	1.43199	1.64073	NA	NA		up		GT_Spec_645939843_184088	XP_002564854	8305653	Pc22g08410	B6HSA6	GO:0005507; GO:0016491	NA	NA	copper ion binding [GO:0005507]; oxidoreductase activity [GO:0016491]
GT_Spec_645939857_184425	645939857	XP_002564867	ATGTTCTATTCCGAGACCCTCCTGTCGAAAACCGGGCCGTTGGCTCGCGTTTGGTTGTCG	hypothetical protein	NA	NA	up	up	NA	up	up	up	up	NA	NA	1.20568	1.76471	NA	1.12054	1.17482	1.02056	1.03779		up		GT_Spec_645939857_184425	XP_002564867	8305667	Pc22g08550	B6HSQ0	GO:0000228	NA	nuclear chromosome [GO:0000228]	NA
GT_Spec_645939865_184585	645939865	XP_002564875	TCCGGTCACGTCAACCTGCGATGTCCAGCCCCTTCCGATATTCAAGATCACATCCGCGTG	hypothetical protein	NA	NA	up	NA	up	up	up	up	up	NA	NA	1.50857	NA	1.36317	2.0561	1.98321	1.44036	1.24106		up		GT_Spec_645939865_184585	XP_002564875	8305675	Pc22g08630	B6HSQ8	GO:0007165	signal transduction [GO:0007165]	NA	NA
GT_Spec_645939885_185035	645939885	XP_002564895	ATGGGTTTCTTGACAAAGCTGTTGTGGAACGAGAACGGGGACGGCGAAGGGAACGAAAGA	hypothetical protein	up	up	up	up	up	up	up	up	up	1.08865	1.26673	1.59967	1.22716	1.32255	1.74506	1.29568	1.38848	1.36675		up		GT_Spec_645939885_185035	XP_002564895	8305695	Pc22g08830	B6HT42	NA	NA	NA	NA
GT_Spec_645939886_185050	645939886	XP_002564896	ATGCCACACTACTCGCATAGAAGCACATGGGAGCCAGTGGTTGGGTTGGGTTGGTCTATC	hypothetical protein	NA	NA	up	up	up	up	up	NA	up	NA	NA	1.295	1.16527	1.37244	1.21238	1.48518	NA	1.02043		up		GT_Spec_645939886_185050	XP_002564896	8305696	Pc22g08840	B6HT43	NA	NA	NA	NA
GT_Spec_645939889_185084	645939889	XP_002564899	GACCCCGCTGCCAAATTGGAGTGGAAGCCCGCCACCAAGTCGGCAATGAAGAAGGCCAAC	asparaginyl-tRNA synthetase (EC 6.1.1.22)	NA	up	up	up	NA	up	up	up	up	NA	1.4678	1.82898	1.6633	NA	1.44107	1.75621	1.31854	1.32015		up		GT_Spec_645939889_185084	XP_002564899	8305699	Pc22g08870	B6HT46	GO:0003676; GO:0004816; GO:0005524; GO:0005737; GO:0006421	asparaginyl-tRNA aminoacylation [GO:0006421]	cytoplasm [GO:0005737]	asparagine-tRNA ligase activity [GO:0004816]; ATP binding [GO:0005524]; nucleic acid binding [GO:0003676]
GT_Spec_645939894_185205	645939894	XP_002564904	ATGACTGACGATCGGCCTGGTCAAGGCGTAGATCGAGGGGAAAATGGCGCAGAGGAAAAT	hypothetical protein	up	up	up	NA	up	up	up	NA	up	2.19826	1.23183	1.30316	NA	1.20046	1.09171	1.08531	NA	1.1483		up		GT_Spec_645939894_185205	XP_002564904	8305704	Pc22g08920	B6HT51	NA	NA	NA	NA
GT_Spec_645939904_185362	645939904	XP_002564914	CACCACGATAACGGCGAGGTAGTGCCCGAACATGAGCGGGCGGAATTACTCAAGAAGTGG	hypothetical protein	up	up	up	up	up	up	up	up	up	2.20788	1.45856	2.01002	1.41859	1.63419	2.25067	2.08257	2.14072	1.9004		up		GT_Spec_645939904_185362	XP_002564914	8305714	Pc22g09020	B6HTI9	GO:0016813; GO:0046872	NA	NA	hydrolase activity, acting on carbon-nitrogen (but not peptide) bonds, in linear amidines [GO:0016813]; metal ion binding [GO:0046872]
GT_Spec_645939905_185381	645939905	XP_002564915	ATGCGACGAGTTGTTGTAACCGGTCTTGGGGCGGTGACACCGCTAGGTGTAGGGATTCGG	hypothetical protein	up	up	up	up	up	up	up	up	up	2.07816	1.48868	1.66009	1.65499	1.16089	2.06924	2.26919	1.31632	1.71219		up		GT_Spec_645939905_185381	XP_002564915	8305715	Pc22g09030	B6HTJ0	GO:0006633; GO:0016747	fatty acid biosynthetic process [GO:0006633]	NA	transferase activity, transferring acyl groups other than amino-acyl groups [GO:0016747]
GT_Spec_645939909_185442	645939909	XP_002564919	ATCGGTGTGAAGGCCATGGTGCAGAAGGATGGAGAATTGCGAAAAGCTGAGATTCTGTCT	hypothetical protein	up	up	NA	up	NA	up	NA	up	up	1.27615	1.51243	NA	1.07511	NA	1.82781	NA	1.50102	1.04793		up		GT_Spec_645939909_185442	XP_002564919	8305719	Pc22g09070	B6HTJ4	GO:0004402; GO:0006355; GO:0035267	regulation of transcription, DNA-templated [GO:0006355]	NuA4 histone acetyltransferase complex [GO:0035267]	histone acetyltransferase activity [GO:0004402]
GT_Spec_645939915_185572	645939915	XP_002564925	ATGTCTGCCATTGGTTCCTTGATTTTCTGCACAGATTGTGGTAATCTCCTTCGAGAATCT	hypothetical protein	up	NA	up	up	NA	NA	NA	up	NA	1.11579	NA	1.15226	1.6927	NA	NA	NA	1.47378	NA		up		GT_Spec_645939915_185572	XP_002564925	8311910	Pc22g09130	B6HTK0	GO:0003676; GO:0003899; GO:0005730; GO:0006351; GO:0006379; GO:0008270	mRNA cleavage [GO:0006379]; transcription, DNA-templated [GO:0006351]	nucleolus [GO:0005730]	DNA-directed 5'-3' RNA polymerase activity [GO:0003899]; nucleic acid binding [GO:0003676]; zinc ion binding [GO:0008270]
GT_Spec_645939916_185578	645939916	XP_002564926	ATGGATCAGAATGGACGACCGGCCGTCCAGGTGGTCATCAACGGCCATGATCAGATGCCA	hypothetical protein	NA	NA	up	up	up	up	NA	up	NA	NA	NA	1.53648	1.06958	1.97604	1.13727	NA	1.61597	NA		up		GT_Spec_645939916_185578	XP_002564926	8311911	Pc22g09140	B6HTK1	GO:0003682; GO:0005634; GO:0007049; GO:0010468	cell cycle [GO:0007049]; regulation of gene expression [GO:0010468]	nucleus [GO:0005634]	chromatin binding [GO:0003682]
GT_Spec_645939925_185898	645939925	XP_002564935	ACAGATGATCGGACTGTCAGGTTGTCCTCAGCAAGCTGGACACGGCACCAATGTGCGCTT	hypothetical protein	NA	up	NA	up	up	NA	up	up	up	NA	1.03095	NA	1.04477	1.65466	NA	1.22863	1.06873	1.00097		up		GT_Spec_645939925_185898	XP_002564935	8311920	Pc22g09230	B6HTZ6	GO:0005622; GO:0035556	intracellular signal transduction [GO:0035556]	intracellular [GO:0005622]	NA
GT_Spec_645939937_186202	645939937	XP_002564944	CTCTACCTCCTCGTTCGACACGGTCGCTACGGCCTTCTAGGATGGCTCTTCCTGTTCTTC	hypothetical protein	up	up	up	up	up	NA	up	up	up	1.13565	1.9037	1.44734	1.45593	1.67488	NA	2.33297	1.16786	1.47019		up		GT_Spec_645939937_186202	XP_002564944	8311929	Pc22g09320	B6HU05	GO:0016021	NA	integral component of membrane [GO:0016021]	NA
GT_Spec_645939946_186349	645939946	XP_002564951	ATGGCTCCCCTAAAGCTCAACACCAAGAACCTGCAGTCAATTCAGGTCGCAGGCGATGGG	hypothetical protein	up	NA	up	NA	up	up	NA	NA	NA	2.75981	NA	1.68599	NA	1.53087	1.10864	NA	NA	NA		up		GT_Spec_645939946_186349	XP_002564951	8311936	Pc22g09390	B6HUF2	GO:0016491; GO:0050662	NA	NA	coenzyme binding [GO:0050662]; oxidoreductase activity [GO:0016491]
GT_Spec_645939949_186404	645939949	XP_002564953	ATGCAATTATACAATGTTTTCGCCTTCCCCGTCGTGCGTGACCAGCTCATCGCGAACACA	hypothetical protein	NA	NA	up	up	NA	up	NA	up	up	NA	NA	1.50356	1.74969	NA	1.826	NA	1.00835	1.1032		up		GT_Spec_645939949_186404	XP_002564953	8311938	Pc22g09410	B6HUF4	GO:0016021	NA	integral component of membrane [GO:0016021]	NA
GT_Spec_645939953_186499	645939953	XP_002564957	ATGCGACTGTTATCGGCTTGTCTAACTACCCTTCTGGCTGTCTCAGTGGAAACTAAATAC	hypothetical protein	NA	NA	up	up	up	up	up	up	up	NA	NA	1.21365	1.29084	1.17805	1.08102	1.14342	1.23584	1.02868		up		GT_Spec_645939953_186499	XP_002564957	8311942	Pc22g09450	B6HUF8	GO:0004553; GO:0005975	carbohydrate metabolic process [GO:0005975]	NA	hydrolase activity, hydrolyzing O-glycosyl compounds [GO:0004553]
GT_Spec_645939954_186522	645939954	XP_002564958	ATGATTCTCTCTTATATCTTTGGCCTGCTGGTCGCCACGTCCGGCCTGGCCAAGGCCGTT	hypothetical protein	up	up	NA	up	up	up	up	up	up	2.54128	1.49529	NA	1.45943	1.31581	2.08219	2.14101	1.5453	1.60908		up		GT_Spec_645939954_186522	XP_002564958	8311943	Pc22g09460	B6HUF9	GO:0016614; GO:0050660	NA	NA	flavin adenine dinucleotide binding [GO:0050660]; oxidoreductase activity, acting on CH-OH group of donors [GO:0016614]
GT_Spec_645939957_186586	645939957	XP_002564961	ATGACCGCCACCGAAAACCCCGTCCCTCACACTCAGGTCGCTCTGAGTGGAAAGGTGATT	hypothetical protein	NA	up	up	NA	up	NA	up	NA	up	NA	1.51738	1.05816	NA	1.25164	NA	1.63375	NA	1.01808		up		GT_Spec_645939957_186586	XP_002564961	8311946	Pc22g09490	B6HUG2	GO:0016491	NA	NA	oxidoreductase activity [GO:0016491]
GT_Spec_645939970_186744	645939970	XP_002564971	ATGCCCGCTAACGTGGAGGCGTGGACTCTGTTGTCCTTGGCTCTGGTTACAATTATAGTG	hypothetical protein	up	NA	up	NA	up	up	up	up	up	2.29796	NA	1.48638	NA	1.22164	1.24293	1.79668	1.00196	1.20014		up		GT_Spec_645939970_186744	XP_002564971	8311957	Pc22g09600	B6HUH2	GO:0016021	NA	integral component of membrane [GO:0016021]	NA
GT_Spec_645939978_186894	645939978	XP_002564979	CGCTATCGCTCCATGCAGGAGCACATTCGACGTGCGCATCCGAACCACTACATCCCGAAG	hypothetical protein	NA	up	up	up	NA	NA	NA	up	NA	NA	1.04756	1.3419	1.08248	NA	NA	NA	1.20743	NA		up		GT_Spec_645939978_186894	XP_002564979	8311966	Pc22g09690	B6HUV1	NA	NA	NA	NA
GT_Spec_645940003_187622	645940003	XP_002565004	ATGGATATCGACGATATTCTCGCGTCAGTGGACCGCGGTCCAGGTGCCAGTCTGGAGTCC	hypothetical protein	up	up	up	up	up	NA	NA	up	up	1.73439	1.29626	1.39265	1.18836	1.24321	NA	NA	1.17875	1.19897		up		GT_Spec_645940003_187622	XP_002565004	8303953	Pc22g09950	B6HUX6	GO:0005634; GO:0006261	DNA-dependent DNA replication [GO:0006261]	nucleus [GO:0005634]	NA
GT_Spec_645940010_187748	645940010	XP_002565011	ATGGCCACCACGAACGAGTTCCCCGCCGTCGATGTTAACAGCTACGACTACATTGTCGTT	choline oxidase (EC 1.1.3.17)	up	up	up	up	NA	up	NA	NA	up	1.24064	2.28329	1.89182	1.0689	NA	1.25269	NA	NA	1.10959		up		GT_Spec_645940010_187748	XP_002565011	8303960	Pc22g10020	B6HV83	GO:0016614; GO:0050660	NA	NA	flavin adenine dinucleotide binding [GO:0050660]; oxidoreductase activity, acting on CH-OH group of donors [GO:0016614]
GT_Spec_645940011_187775	645940011	XP_002565012	ATGTCGCTCTCCTTCCCACCTCGTCAGCTATATTACAATGGCAAGGCCCAAGCCGCAACC	betaine aldehyde dehydrogenase (EC 1.2.1.8)	up	up	up	up	up	NA	up	up	up	2.5998	1.42171	2.948	1.45599	1.3518	NA	2.58456	1.44209	1.84801		up		GT_Spec_645940011_187775	XP_002565012	8303961	Pc22g10030	B6HV84	GO:0016620	NA	NA	oxidoreductase activity, acting on the aldehyde or oxo group of donors, NAD or NADP as acceptor [GO:0016620]
GT_Spec_645940017_187965	645940017	XP_002565018	ATGGCACTCCTTCAGACTTCCCTCATCTGGGCTGTGTATGGGGTGGTGGTAGCTATTCTA	hypothetical protein	NA	up	up	up	NA	NA	NA	up	up	NA	1.13922	1.92929	1.94085	NA	NA	NA	2.05241	1.19023		up		GT_Spec_645940017_187965	XP_002565018	8303966	Pc22g10090	B6HV90	GO:0016021	NA	integral component of membrane [GO:0016021]	NA
GT_Spec_645940022_188072	645940022	XP_002565023	ATGGATGACCTCTATGATGAGTTTGGTAACTACATCGGTGATGCGGAATCCGACGAGGAG	hypothetical protein	NA	up	up	up	NA	up	up	up	up	NA	1.06148	1.07127	1.36196	NA	1.3465	1.9073	1.44525	1.18751		up		GT_Spec_645940022_188072	XP_002565023	8303972	Pc22g10150	B6HV95	GO:0003924; GO:0005525	NA	NA	GTPase activity [GO:0003924]; GTP binding [GO:0005525]
GT_Spec_645940029_188212	645940029	XP_002565030	ATGGCCGATTCTGAGGTTTACGACGGTGCTGTCGGCATCGATCTTGGCACTACCTACTCT	hypothetical protein	up	up	up	up	NA	up	NA	NA	up	1.24702	1.30636	2.38033	1.73515	NA	1.14864	NA	NA	1.13488		up		GT_Spec_645940029_188212	XP_002565030	8303979	Pc22g10220	B6HVA2	GO:0000054; GO:0002181; GO:0005516; GO:0005524; GO:0005737; GO:0005844; GO:0006364; GO:0006415; GO:0006450; GO:0006452; GO:0016887; GO:0042149; GO:0051082; GO:0051083	'de novo' cotranslational protein folding [GO:0051083]; cellular response to glucose starvation [GO:0042149]; cytoplasmic translation [GO:0002181]; regulation of translational fidelity [GO:0006450]; ribosomal subunit export from nucleus [GO:0000054]; rRNA processing [GO:0006364]; translational frameshifting [GO:0006452]; translational termination [GO:0006415]	cytoplasm [GO:0005737]; polysome [GO:0005844]	ATPase activity [GO:0016887]; ATP binding [GO:0005524]; calmodulin binding [GO:0005516]; unfolded protein binding [GO:0051082]
GT_Spec_645940033_188305	645940033	XP_002565034	ATGTCTTCAACATCAGCCTCTAGCAGTGCTGCCACCACTACTGCAAGTAGCGGCGGAGAG	hypothetical protein	up	NA	up	NA	up	NA	NA	up	NA	1.19017	NA	1.01922	NA	1.80664	NA	NA	1.52962	NA		up		GT_Spec_645940033_188305	XP_002565034	8303983	Pc22g10260	B6HVK5	GO:0016021	NA	integral component of membrane [GO:0016021]	NA
GT_Spec_645940076_189063	645940076	XP_002565076	ATGCTCACCCTTTCATCCATCACCCCGCGCGACTCCCACGAACTCTGGTTCGGATCCTCT	hypothetical protein	up	up	up	NA	up	up	up	up	up	1.30103	1.47861	1.53434	NA	1.82781	2.33041	1.81829	1.45901	1.54343		up		GT_Spec_645940076_189063	XP_002565076	8307323	Pc22g11290	B6HQ83	GO:0005680; GO:0030071; GO:0031145	anaphase-promoting complex-dependent catabolic process [GO:0031145]; regulation of mitotic metaphase/anaphase transition [GO:0030071]	anaphase-promoting complex [GO:0005680]	NA
GT_Spec_645940082_189256	645940082	XP_002565082	ATGGAGAGGTACGGAGCCTTGAGTCTTATACAGGCCGTCCGTGAGAGATATTTCGGTATA	hypothetical protein	up	NA	NA	NA	NA	up	up	up	NA	1.50494	NA	NA	NA	NA	1.13517	1.67457	1.21882	NA		up		GT_Spec_645940082_189256	XP_002565082	8307329	Pc22g11350	B6HQ89	GO:0005506; GO:0016021; GO:0016705; GO:0020037	NA	integral component of membrane [GO:0016021]	heme binding [GO:0020037]; iron ion binding [GO:0005506]; oxidoreductase activity, acting on paired donors, with incorporation or reduction of molecular oxygen [GO:0016705]
GT_Spec_645940084_189314	645940084	XP_002565084	CTGACCTACACACCTGACGGACGATGGATCATTACTGGTGGCTCCAATTCAGCAATTCGT	hypothetical protein	NA	NA	NA	NA	up	up	up	up	NA	NA	NA	NA	NA	1.11139	1.16683	1.69133	1.08758	NA		up		GT_Spec_645940084_189314	XP_002565084	8307331	Pc22g11370	B6HQ91	NA	NA	NA	NA
GT_Spec_645940085_189354	645940085	XP_002565085	ATGCCGAAGCTGGTTTCTCTGCGAACGTCTCTTCCCAATCAGCCGAAGAGTTCTGTCTCT	hypothetical protein	up	up	up	up	up	up	up	up	up	1.72425	1.03886	1.42728	1.14517	1.09349	1.57078	1.57473	1.23925	1.35172		up		GT_Spec_645940085_189354	XP_002565085	8307332	Pc22g11380	B6HQ92	NA	NA	NA	NA
GT_Spec_645940091_189476	645940091	XP_002565091	ATGACGAACTTCCAGGTCCAGATCATCTCAGACACCATCTGTCCCTGGTGCTATGTCGGC	hypothetical protein	up	NA	up	up	NA	up	up	up	up	1.89334	NA	2.16401	1.8877	NA	1.4813	1.14971	2.05826	1.40292		up		GT_Spec_645940091_189476	XP_002565091	8307338	Pc22g11440	B6HQ98	GO:0004519; GO:0006289; GO:0009411; GO:0015035	nucleotide-excision repair [GO:0006289]; response to UV [GO:0009411]	NA	endonuclease activity [GO:0004519]; protein disulfide oxidoreductase activity [GO:0015035]
GT_Spec_645940094_189529	645940094	XP_002565094	ATGACGAAAGTATTCGATGCAGCAGAAGGTATGAGTACTCCGCACCGCTTCGCAAAGCAT	hypothetical protein	NA	up	up	up	NA	up	up	NA	up	NA	1.2553	1.41697	1.52126	NA	1.96753	2.3334	NA	1.19175		up		GT_Spec_645940094_189529	XP_002565094	8307341	Pc22g11470	B6HQA1	GO:0016491; GO:0020037; GO:0046872	NA	NA	heme binding [GO:0020037]; metal ion binding [GO:0046872]; oxidoreductase activity [GO:0016491]
GT_Spec_645940103_189719	645940103	XP_002565102	ATGCTGATCCAAGAATCCTATCATGATGTCTCCACCAAAGCGGATGGACAGGGAACGATG	hypothetical protein	NA	NA	NA	up	up	up	NA	up	up	NA	NA	NA	1.42028	2.00074	1.0309	NA	1.85002	1.05678		up		GT_Spec_645940103_189719	XP_002565102	8307349	Pc22g11550	B6HQA9	GO:0016787	NA	NA	hydrolase activity [GO:0016787]
GT_Spec_645940104_189734	645940104	XP_002565103	ATTGAGACTCCCGGCGGCCGTCGTGCCACTCGCAACAATTCTGTCTTCGAGGGTAGCGAG	hypothetical protein	NA	up	NA	NA	NA	up	up	up	up	NA	1.32564	NA	NA	NA	1.10528	2.23096	1.09928	1.05456		up		GT_Spec_645940104_189734	XP_002565103	8307350	Pc22g11560	B6HQL2	GO:0016021; GO:0016628	NA	integral component of membrane [GO:0016021]	oxidoreductase activity, acting on the CH-CH group of donors, NAD or NADP as acceptor [GO:0016628]
GT_Spec_645940112_189966	645940112	XP_002565111	GTCGATCAGCATCGCGCTGAACAGCCATTGAAGCTGTATGCGGGGTGGTTCTGTCCCTTC	hypothetical protein	NA	up	up	up	up	up	NA	up	up	NA	1.03345	1.32772	1.60346	1.92654	1.91435	NA	1.09298	1.21622		up		GT_Spec_645940112_189966	XP_002565111	8307359	Pc22g11650	B6HQM0	NA	NA	NA	NA
GT_Spec_645940129_190292	645940129	XP_002565128	ATGGGAGGACCGCCTACTCGGTTGCTGCTGCTGCAACCAAGACTACAGCTTAGCACTGGG	hypothetical protein	NA	up	up	up	NA	up	NA	up	up	NA	1.63283	1.30336	1.22482	NA	1.76642	NA	1.18225	1.03146		up		GT_Spec_645940129_190292	XP_002565128	8309517	Pc22g11820	B6HQN7	NA	NA	NA	NA
GT_Spec_645940137_190445	645940137	XP_002565136	CTTACAGCCACACCGATCGGAATTGAGCAATTGGAGTCCAGGTACAGGTGTCTACGGTGT	hypothetical protein	up	up	NA	NA	up	up	up	up	up	2.05029	1.20948	NA	NA	1.42129	1.52114	2.20512	1.84103	1.38161		up		GT_Spec_645940137_190445	XP_002565136	8309525	Pc22g11900	B6HR07	NA	NA	NA	NA
GT_Spec_645940141_190524	645940141	XP_002565140	ATGGCCTGGCGTCCAGATTACCCAGTGACACTTCCTGATGGTCGCCTAGTCTGCGGACCA	hypothetical protein	NA	up	up	NA	up	up	NA	up	up	NA	1.91197	1.16819	NA	1.61751	2.57569	NA	1.628	1.17071		up		GT_Spec_645940141_190524	XP_002565140	8309529	Pc22g11940	B6HR11	NA	NA	NA	NA
GT_Spec_645940154_190681	645940154	XP_002565153	ATGGCGGGCATGTTCAAGAATGTGTTTGGCTCTCAGGAGGCTAAATCCGACGATGACTTC	hypothetical protein	NA	up	NA	NA	up	up	up	NA	NA	NA	1.24882	NA	NA	1.5289	1.15007	1.36677	NA	NA		up		GT_Spec_645940154_190681	XP_002565153	8309542	Pc22g12070	B6HR24	GO:0016021	NA	integral component of membrane [GO:0016021]	NA
GT_Spec_645940184_191262	645940184	XP_002565182	ATGCCCGCTTACTTCTACCACTTTAGCTTGCAACTCCTCTCCCACAGCCAATCTGACGCG	hypothetical protein	up	NA	up	NA	NA	NA	up	up	NA	1.74201	NA	1.1151	NA	NA	NA	1.22646	1.06162	NA		up		GT_Spec_645940184_191262	XP_002565182	8309573	Pc22g12380	B6HRI0	GO:0008270	NA	NA	zinc ion binding [GO:0008270]
GT_Spec_645940187_191351	645940187	XP_002565185	TCATCAATTCCAATGACTTCAGCCATGAACCCGTCTGACTCCAAAGCGCGCCCGGGGATC	hypothetical protein	NA	up	NA	up	NA	NA	up	up	NA	NA	1.38632	NA	1.12673	NA	NA	1.96856	1.02556	NA		up		GT_Spec_645940187_191351	XP_002565185	8309576	Pc22g12410	B6HRV9	GO:0003824; GO:0005965; GO:0018343	protein farnesylation [GO:0018343]	protein farnesyltransferase complex [GO:0005965]	catalytic activity [GO:0003824]
GT_Spec_645940193_191419	645940193	XP_002565191	ATGACATCGATTATTACTTCCATCAAGGACCTCCTTACCTCCATATTCGAGGTGATATTC	hypothetical protein	NA	NA	NA	up	up	up	up	NA	NA	NA	NA	NA	1.15444	1.42508	1.67491	1.16324	NA	NA		up		GT_Spec_645940193_191419	XP_002565191	8309582	Pc22g12470	B6HRW5	GO:0016021	NA	integral component of membrane [GO:0016021]	NA
GT_Spec_645940200_191482	645940200	XP_002565198	CTATCACAATGCAGTGCCCCGTACTCCTCGTTAAGAAGGATTGGTTCGGCGGGGCTCAAT	hypothetical protein	NA	NA	up	up	up	up	up	up	up	NA	NA	1.47797	1.58448	2.03971	1.07808	1.83008	1.68513	1.38508		up		GT_Spec_645940200_191482	XP_002565198	8309589	Pc22g12540	B6HRX2	GO:0016021	NA	integral component of membrane [GO:0016021]	NA
GT_Spec_645940203_191554	645940203	XP_002565201	ATGTTCTACGAAGACGTGCTCCCTCCTACCCCAAAATACGAGTTTAAGGGAGTGCAGGAT	hypothetical protein	up	up	up	up	NA	up	up	up	up	2.04261	1.18014	1.97258	1.4068	NA	2.08949	2.93598	1.53573	1.7215		up		GT_Spec_645940203_191554	XP_002565201	8310761	Pc22g12570	B6HRX5	GO:0004553; GO:0005975	carbohydrate metabolic process [GO:0005975]	NA	hydrolase activity, hydrolyzing O-glycosyl compounds [GO:0004553]
GT_Spec_645940224_192035	645940224	XP_002565222	ATGGTTGCGCAATCGCTGGCCTCGCTATTGCAGCGGGCGTCGATTGACGACCACGAGGAA	hypothetical protein	up	up	up	up	NA	up	up	NA	up	1.86286	1.2605	1.15246	1.34072	NA	1.3344	1.74384	NA	1.27038		up		GT_Spec_645940224_192035	XP_002565222	8310783	Pc22g12790	B6HSB9	GO:0005786; GO:0006614; GO:0008312	SRP-dependent cotranslational protein targeting to membrane [GO:0006614]	signal recognition particle, endoplasmic reticulum targeting [GO:0005786]	7S RNA binding [GO:0008312]
GT_Spec_645940225_192068	645940225	XP_002565223	CTGCGGTTTGGAGCTGTCTTCCTGTTTGTGGTAGGATTTGCCGCTGTACTATGGCCCTCG	hypothetical protein	NA	NA	up	up	up	up	NA	NA	up	NA	NA	1.66041	2.16443	1.6715	1.86129	NA	NA	1.10617		up		GT_Spec_645940225_192068	XP_002565223	8310784	Pc22g12800	B6HSC0	GO:0016021; GO:0016757	NA	integral component of membrane [GO:0016021]	transferase activity, transferring glycosyl groups [GO:0016757]
GT_Spec_645940247_192422	645940247	XP_002565245	ATGGTGCTCCTGCCACCGTCGCTGCCAGTATGTCAATTGAAAGTCACTGCGCCAGAATTT	homocitrate synthase (EC 2.3.3.14)	up	up	up	up	NA	up	up	NA	up	1.53938	1.56273	1.51601	1.34498	NA	2.12016	1.39949	NA	1.19182		up		GT_Spec_645940247_192422	XP_002565245	8310823	Pc22g13190	O94225	GO:0004410; GO:0005739; GO:0019878	lysine biosynthetic process via aminoadipic acid [GO:0019878]	mitochondrion [GO:0005739]	homocitrate synthase activity [GO:0004410]
GT_Spec_645940248_192445	645940248	XP_002565246	ATGAGCTCTTCAATGCTGCCAGTTGCCCTGCAGAATAAGCTGGTCGGCTACGGCCGGGTG	hypothetical protein	up	up	up	up	NA	NA	up	up	up	1.60742	1.83695	1.5148	2.43347	NA	NA	2.264	1.17949	1.51185		up		GT_Spec_645940248_192445	XP_002565246	8304573	Pc22g13200	B6HST2	GO:0016831; GO:0019752; GO:0030170	carboxylic acid metabolic process [GO:0019752]	NA	carboxy-lyase activity [GO:0016831]; pyridoxal phosphate binding [GO:0030170]
GT_Spec_645940250_192477	645940250	XP_002565248	ATGACCATGGCACAAGCCAGTAACATTGAGACTACGGTCGCGCTGCCGCGACTTGAAGAC	hypothetical protein	up	NA	up	up	up	up	up	up	up	1.48488	NA	1.22197	1.56561	1.52172	1.72225	1.65693	1.4938	1.3888		up		GT_Spec_645940250_192477	XP_002565248	8310825	Pc22g13220	B6HST4	GO:0000145; GO:0006887	exocytosis [GO:0006887]	exocyst [GO:0000145]	NA
GT_Spec_645940253_192540	645940253	XP_002565251	ATGGTCACGTCTACACCATGGTCACGTCGCCTTGGTGATGTTCACTGGTATGTTCCTTCC	hypothetical protein	NA	NA	up	up	up	NA	up	NA	NA	NA	NA	1.79678	1.1315	1.15062	NA	1.67613	NA	NA		up		GT_Spec_645940253_192540	XP_002565251	8310828	Pc22g13250	B6HT53	NA	NA	NA	NA
GT_Spec_645940268_192936	645940268	XP_002565264	ATGGGGCGGTCCATGTTCAGCGGTCGATCCAAGCCCGTCGATCCACAATTCGGCTGGTAC	hypothetical protein	up	up	NA	NA	up	NA	NA	up	NA	1.99764	1.2899	NA	NA	1.02184	NA	NA	1.06808	NA		up		GT_Spec_645940268_192936	XP_002565264	8310841	Pc22g13380	B6HT66	NA	NA	NA	NA
GT_Spec_645940280_193144	645940280	XP_002565276	AACCTGCAAGTCCTGGGTCGCCGATGCCCAGTCATGAGCAAGGCTCTGGCTGTGCAGAGT	hypothetical protein	up	up	up	up	NA	up	NA	up	up	1.58667	1.03438	2.60558	1.84549	NA	1.82243	NA	1.68764	1.441		up		GT_Spec_645940280_193144	XP_002565276	8311261	Pc22g13500	B6HT78	GO:0003870; GO:0005759; GO:0006782; GO:0030170	protoporphyrinogen IX biosynthetic process [GO:0006782]	mitochondrial matrix [GO:0005759]	5-aminolevulinate synthase activity [GO:0003870]; pyridoxal phosphate binding [GO:0030170]
GT_Spec_645940291_193356	645940291	XP_002565287	CGGCGGAGAAAATCGCGATGCAAATTGGAGCCCCACACCGCGGCCTGTCTGATGTGTCGT	hypothetical protein	NA	up	up	NA	NA	up	up	NA	NA	NA	1.54246	1.02334	NA	NA	1.44448	1.54087	NA	NA		up		GT_Spec_645940291_193356	XP_002565287	8311272	Pc22g13610	B6HTL4	GO:0000981; GO:0003677; GO:0005634; GO:0006351; GO:0008270	transcription, DNA-templated [GO:0006351]	nucleus [GO:0005634]	DNA binding [GO:0003677]; RNA polymerase II transcription factor activity, sequence-specific DNA binding [GO:0000981]; zinc ion binding [GO:0008270]
GT_Spec_645940308_193672	645940308	XP_002565304	ATGATCCATGATCCAGAAAAGAGCGAGGATGAAGACACTGTGCAGGAGGAAGAAGAACAC	hypothetical protein	up	NA	up	up	up	up	up	up	up	4.98976	NA	3.36449	4.89439	3.29318	5.05641	6.83698	6.47096	4.31081		up		GT_Spec_645940308_193672	XP_002565304	8311291	Pc22g13800	B6HTN1	GO:0005524; GO:0016021; GO:0042626	NA	integral component of membrane [GO:0016021]	ATPase activity, coupled to transmembrane movement of substances [GO:0042626]; ATP binding [GO:0005524]
GT_Spec_645940319_193955	645940319	XP_002565315	ATGGTTCTTCAAGACCTTGGGCGGCGAATCAACTCCGCCGTCAATGACCTGACGAGGTCC	signal recognition particle subunit FFH/SRP54	NA	NA	up	up	NA	NA	up	up	NA	NA	NA	1.34371	1.19059	NA	NA	2.25429	1.3633	NA		up		GT_Spec_645940319_193955	XP_002565315	8311302	Pc22g13910	B6HU21	GO:0003924; GO:0005525; GO:0005786; GO:0006614; GO:0008312	SRP-dependent cotranslational protein targeting to membrane [GO:0006614]	signal recognition particle, endoplasmic reticulum targeting [GO:0005786]	7S RNA binding [GO:0008312]; GTPase activity [GO:0003924]; GTP binding [GO:0005525]
GT_Spec_645940326_194085	645940326	XP_002565322	ATGGCAGACACTACTGCCCCATCCACCAAGCCCGTGTCCACAATTGTGCTGGACGCTGGC	hypothetical protein	NA	up	up	NA	NA	up	up	NA	NA	NA	1.26648	1.11201	NA	NA	1.20663	1.34946	NA	NA		up		GT_Spec_645940326_194085	XP_002565322	8311309	Pc22g13980	B6HU28	GO:0000469; GO:0004521; GO:0042274; GO:0046872	cleavage involved in rRNA processing [GO:0000469]; ribosomal small subunit biogenesis [GO:0042274]	NA	endoribonuclease activity [GO:0004521]; metal ion binding [GO:0046872]
GT_Spec_645940330_194202	645940330	XP_002565326	ATGGCTTCGGTCCCTCCAGGAGAATACGTATGGTATCGGGGCATCGCCGTCTCGTGTGAT	hypothetical protein	NA	NA	up	NA	up	up	up	up	up	NA	NA	2.35921	NA	1.05823	1.23864	1.43586	1.53944	1.16534		up		GT_Spec_645940330_194202	XP_002565326	8311313	Pc22g14020	B6HU32	NA	NA	NA	NA
GT_Spec_645940332_194232	645940332	XP_002565328	ATGCTGTTCCAGACCACTCTGGTCCTCCTCGTACTCCAGGCGAGTACCGTGGCATCCGTG	hypothetical protein	NA	NA	up	NA	up	up	up	NA	NA	NA	NA	1.80808	NA	1.53027	1.44616	1.56031	NA	NA		up		GT_Spec_645940332_194232	XP_002565328	8311315	Pc22g14040	B6HU34	GO:0016614; GO:0050660	NA	NA	flavin adenine dinucleotide binding [GO:0050660]; oxidoreductase activity, acting on CH-OH group of donors [GO:0016614]
GT_Spec_645940342_194406	645940342	XP_002565338	ATGTTCCCTTCGCAGGCGGCTAATTTTAACATTGAGGCCCTTAGCGGCATCTGCGGATCT	hypothetical protein	up	up	up	up	NA	up	up	up	up	1.80659	2.02852	2.4072	2.07256	NA	1.94537	2.27391	1.20208	1.78767		up		GT_Spec_645940342_194406	XP_002565338	8311325	Pc22g14140	B6HUH9	GO:0016021	NA	integral component of membrane [GO:0016021]	NA
GT_Spec_645940350_194584	645940350	XP_002565346	ATGGGGCTATTCAAGCGCAAAGATTCGAAGAATTCCATTCAAAGCGAGAATGAGAACGAT	hypothetical protein	NA	up	up	NA	up	up	up	NA	NA	NA	1.27632	1.20495	NA	1.03903	1.65791	1.3283	NA	NA		up		GT_Spec_645940350_194584	XP_002565346	8308647	Pc22g14220	B6HUI7	NA	NA	NA	NA
GT_Spec_645940353_194647	645940353	XP_002565349	ATGTCTTTGAATCTTTCTTCTCGAGCGGCCAGGACCGCCTGCGCTGCGTCCAAATTTGTC	hypothetical protein	up	NA	up	NA	NA	NA	up	up	NA	1.16785	NA	1.0218	NA	NA	NA	1.04701	1.06228	NA		up		GT_Spec_645940353_194647	XP_002565349	8308650	Pc22g14250	B6HUJ0	GO:0004525; GO:0006396	RNA processing [GO:0006396]	NA	ribonuclease III activity [GO:0004525]
GT_Spec_645940362_194764	645940362	XP_002565358	ATGCTAAAGCCTACCTTTTCGTTCCTCCTTCGCAGATGGAAATATTTCCTCAGCAAGCCA	hypothetical protein	up	up	up	up	NA	up	up	up	up	1.25123	1.51511	2.09953	1.57545	NA	1.7478	2.35908	1.78079	1.53622		up		GT_Spec_645940362_194764	XP_002565358	8308659	Pc22g14340	B6HUJ9	GO:0016021; GO:0016757	NA	integral component of membrane [GO:0016021]	transferase activity, transferring glycosyl groups [GO:0016757]
GT_Spec_645940365_194831	645940365	XP_002565361	ATGGGAGCTTCGGAGTCCAAGCTTGTCTTCAAACAGGGCATCTTCCGGCTCTCGGAGGAA	hypothetical protein	up	up	NA	up	up	up	NA	up	up	1.69362	1.55301	NA	1.50431	1.18901	2.34507	NA	1.49553	1.42558		up		GT_Spec_645940365_194831	XP_002565361	8308662	Pc22g14370	B6HUK2	NA	NA	NA	NA
GT_Spec_645940367_194888	645940367	XP_002565363	ATGGCTGCCGATACTTCACTTGTGGAGAAGCTTGATGCTTTGGTGGCTGACGTTCTTGCC	hypothetical protein	up	NA	NA	up	up	NA	up	up	up	1.99565	NA	NA	1.39033	2.18243	NA	1.27222	1.26438	1.17332		up		GT_Spec_645940367_194888	XP_002565363	8308664	Pc22g14390	B6HUK4	GO:0003824; GO:0008152; GO:0016021	metabolic process [GO:0008152]	integral component of membrane [GO:0016021]	catalytic activity [GO:0003824]
GT_Spec_645940385_195297	645940385	XP_002565380	ATGCCAGCCACAGAAGTCCCCAAGGCTGTCGTCAAAACTGGTCCGGGTTATGGCTGGAAG	hypothetical protein	up	up	up	NA	NA	NA	NA	up	up	1.57111	1.70799	1.92013	NA	NA	NA	NA	1.25924	1.12145		up		GT_Spec_645940385_195297	XP_002565380	8308684	Pc22g14590	B6HUZ6	NA	NA	NA	NA
GT_Spec_645940396_195552	645940396	XP_002565391	ATGGAAGTAGCTCCTTTGGCCCTGGCCCACACTCATGCCCGGAACGCAGTACTTGAGACT	hypothetical protein	up	up	up	up	NA	up	NA	up	up	2.0821	1.34608	1.13919	1.80624	NA	1.88105	NA	1.66446	1.35455		up		GT_Spec_645940396_195552	XP_002565391	8308695	Pc22g14700	B6HVA7	NA	NA	NA	NA
GT_Spec_645940402_195721	645940402	XP_002565397	ATGATTGAAGACGACATTTACCGTGCCTCATCCCAGTACCGGCTGTGGTCATACACCGAG	hypothetical protein	NA	up	up	NA	up	NA	up	NA	NA	NA	1.25148	1.83058	NA	1.1121	NA	1.31215	NA	NA		up		GT_Spec_645940402_195721	XP_002565397	8308701	Pc22g14760	B6HVB3	NA	NA	NA	NA
GT_Spec_645940404_195771	645940404	XP_002565399	ATGGCACCATCCCCGCATGGACCCGTGACGCTATCTCACCCGACGACCTGGAATTTCGAT	hypothetical protein	up	NA	up	up	NA	up	up	up	up	1.2706	NA	2.22095	3.23485	NA	1.72166	4.28289	3.5579	2.16338		up		GT_Spec_645940404_195771	XP_002565399	8308703	Pc22g14780	B6HVB5	GO:0016021	NA	integral component of membrane [GO:0016021]	NA
GT_Spec_645940414_195945	645940414	XP_002565409	ATGTCTTCAACCGACCCGCATCGTGAGAATGCAGAGGAGTATATCCAGGCCGATGATGCC	hypothetical protein	up	NA	up	up	NA	up	NA	up	NA	1.65909	NA	1.53013	1.63768	NA	1.06235	NA	1.16907	NA		up		GT_Spec_645940414_195945	XP_002565409	8308714	Pc22g14890	B6HVC5	NA	NA	NA	NA
GT_Spec_645940423_196231	645940423	XP_002565418	ATGGCATGCGTGGGTTTGGCCGTGGGTAAAGTGGAAAGTGCCGCCGGACAGGTTGTGTGG	hypothetical protein	up	up	NA	up	up	up	NA	up	up	1.03558	1.94016	NA	2.18606	1.14798	2.70427	NA	2.58958	1.62841		up		GT_Spec_645940423_196231	XP_002565418	8308724	Pc22g15000	B6HVL9	GO:0016021	NA	integral component of membrane [GO:0016021]	NA
GT_Spec_645940428_196329	645940428	XP_002565423	ATGATCCCATCCTTTCCCTTCGTGGTTCATCTGCGAAGTGCACAAAAGATCTGCTGGTTA	hypothetical protein	up	up	up	up	up	up	up	NA	up	1.67174	1.55165	1.50399	1.0484	1.48475	1.35128	1.75426	NA	1.37582		up		GT_Spec_645940428_196329	XP_002565423	8304656	Pc22g15050	B6HVM4	NA	NA	NA	NA
GT_Spec_645940429_196342	645940429	XP_002565424	ATGGTCAACATCACCATCGTCAACGGCCAAATCTACACGCCAGGACTGGCAATTGTCGAT	hypothetical protein	up	up	up	up	up	up	up	up	up	3.39596	1.7492	3.99927	3.16583	1.63528	2.87196	4.92201	3.49407	3.1542		up		GT_Spec_645940429_196342	XP_002565424	8304657	Pc22g15060	B6HVM5	NA	NA	NA	NA
GT_Spec_645940430_196353	645940430	XP_002565425	ATGACGATTTTGTCCACCTCCCGACGAGTCCTCCGGTATCGCATCGCCCGGGCTCTGATT	hypothetical protein	up	up	NA	up	up	up	up	up	up	1.99385	1.00691	NA	1.05346	1.61534	1.94543	1.73263	1.7031	1.42411		up		GT_Spec_645940430_196353	XP_002565425	8304658	Pc22g15070	B6HVM6	GO:0016021	NA	integral component of membrane [GO:0016021]	NA
GT_Spec_645940433_196396	645940433	XP_002565428	ATGGACAAGTCCGGCTTCCACAATAACAATGTCCAGCCGGCTCCAGGCGCAGATTTTGAA	hypothetical protein	NA	up	up	up	NA	up	up	NA	up	NA	1.73984	1.46251	1.76083	NA	1.32436	1.37548	NA	1.19501		up		GT_Spec_645940433_196396	XP_002565428	8304661	Pc22g15100	B6HVM9	GO:0006865; GO:0016021; GO:0022857	amino acid transport [GO:0006865]	integral component of membrane [GO:0016021]	transmembrane transporter activity [GO:0022857]
GT_Spec_645940443_196592	645940443	XP_002565437	ATGGATGCCCTCGGTGTCTATGTGCTGACCTTTAACTGTGCAAGAAACGTTGCCGATGTC	hypothetical protein	NA	up	NA	up	up	up	up	NA	up	NA	1.19898	NA	1.18944	1.65354	1.34451	1.69658	NA	1.03654		up		GT_Spec_645940443_196592	XP_002565437	8304599	Pc22g15190	B6HVN8	GO:0016021; GO:0016787; GO:0046856	phosphatidylinositol dephosphorylation [GO:0046856]	integral component of membrane [GO:0016021]	hydrolase activity [GO:0016787]
GT_Spec_645940457_196864	645940457	XP_002565449	ATGCGAGCAATTAAATTCCTCCTCACAGCCCTAACAGCCGCCGCCGTTGCGGTGGCCCAA	hypothetical protein	NA	up	NA	up	up	up	up	up	up	NA	1.73928	NA	1.87805	1.65784	2.33624	1.79803	1.45617	1.45865		up		GT_Spec_645940457_196864	XP_002565449	8304683	Pc22g15320	B6HVZ0	NA	NA	NA	NA
GT_Spec_645940477_197431	645940477	XP_002565469	GGAGGTCGGTCGGCAATTAGCACTCGATTGAGATGCAATCAACGAGGTCTCGCGACGGTA	ferrochelatase (EC 4.99.1.1)	NA	NA	up	up	NA	up	up	NA	NA	NA	NA	1.24672	1.00679	NA	1.00482	1.57236	NA	NA		up		GT_Spec_645940477_197431	XP_002565469	8304703	Pc22g15520	B6HPY8	GO:0004325; GO:0006783	heme biosynthetic process [GO:0006783]	NA	ferrochelatase activity [GO:0004325]
GT_Spec_645940485_197689	645940485	XP_002565477	GCACCTGGAATTACCCCAAACACCTTCCTCACTACCACAGGTTCTCCATCAGACCAAAAG	hypothetical protein	up	up	up	NA	NA	NA	up	NA	up	1.25617	2.10323	2.23383	NA	NA	NA	1.7487	NA	1.0412		up		GT_Spec_645940485_197689	XP_002565477	8304711	Pc22g15600	B6HPZ6	NA	NA	NA	NA
GT_Spec_645940509_198294	645940509	XP_002565501	ATGAGGATTGCAAGCCTTCAATTCGCGCCAAAGCTGGGCGATCTCAAAGGCAATATCGAG	hypothetical protein	NA	up	NA	up	NA	up	up	NA	NA	NA	1.03405	NA	1.04096	NA	1.82902	1.59337	NA	NA		up		GT_Spec_645940509_198294	XP_002565501	8304977	Pc22g15850	B6HQC3	GO:0006807	nitrogen compound metabolic process [GO:0006807]	NA	NA
GT_Spec_645940538_198918	645940538	XP_002565530	ATGGGGTCCTCCGATACTTTCCCGACACTAGAGTCCCTTCATTTCCCGTCGGCGCAGCTG	hypothetical protein	up	up	NA	up	up	up	up	up	up	1.64964	1.7169	NA	1.57401	1.82023	2.06641	1.16862	1.32407	1.51819		up		GT_Spec_645940538_198918	XP_002565530	8305168	Pc22g16140	B6HQQ9	GO:0019988; GO:0043399	charged-tRNA amino acid modification [GO:0019988]	NA	tRNA A64-2'-O-ribosylphosphate transferase activity [GO:0043399]
GT_Spec_645940545_199054	645940545	XP_002565537	ATGACCAAGGGCCAGAACCTTCGACAATATCGGGCCTGTGTGAGGTGTCGCTCCCGAAAA	hypothetical protein	up	up	up	NA	up	up	NA	NA	up	2.31241	1.38981	1.32654	NA	1.3193	1.66584	NA	NA	1.2143		up		GT_Spec_645940545_199054	XP_002565537	8305175	Pc22g16210	B6HQR6	GO:0000981; GO:0003677; GO:0005634; GO:0006351; GO:0008270	transcription, DNA-templated [GO:0006351]	nucleus [GO:0005634]	DNA binding [GO:0003677]; RNA polymerase II transcription factor activity, sequence-specific DNA binding [GO:0000981]; zinc ion binding [GO:0008270]
GT_Spec_645940548_199136	645940548	XP_002565540	ATGGACCGCAGCTTGGACGAGATCATCGCCGAAGACACGGTAAGGCTCCAGCAAGCAAGA	hypothetical protein	NA	NA	up	up	up	up	up	NA	up	NA	NA	2.55282	1.64404	1.34698	2.38519	2.18047	NA	1.30012		up		GT_Spec_645940548_199136	XP_002565540	8305178	Pc22g16240	B6HQR9	GO:0003723	NA	NA	RNA binding [GO:0003723]
GT_Spec_645940566_199458	645940566	XP_002565558	ATGTTGCAGCACATTGATGCCCGGCGGCTCACTACCGGCGTGGTTTTGCTGATCCTGCTT	hypothetical protein	NA	up	up	up	NA	up	up	NA	up	NA	1.0717	2.1879	2.80878	NA	1.428	2.09066	NA	1.39226		up		GT_Spec_645940566_199458	XP_002565558	8305197	Pc22g16430	B6HR49	GO:0016021	NA	integral component of membrane [GO:0016021]	NA
GT_Spec_645940573_199639	645940573	XP_002565565	TCGGCTTGCCGATGTCTGCCCGATGATGCTGAATGCTGGCCCACAAGTGCTGAATGGTCT	hypothetical protein	NA	up	up	up	NA	up	up	up	up	NA	1.15546	1.59115	1.79807	NA	1.45559	2.56609	1.58261	1.39208		up		GT_Spec_645940573_199639	XP_002565565	8305204	Pc22g16510	B6HRI4	GO:0016614; GO:0050660	NA	NA	flavin adenine dinucleotide binding [GO:0050660]; oxidoreductase activity, acting on CH-OH group of donors [GO:0016614]
GT_Spec_645940579_199750	645940579	XP_002565571	ATGCCTGCCTCATTTCGAGGTGCCGCTCGAGCTGCTTCACGCATAATCCGAATCCAGCCA	homoserine O-acetyltransferase (EC 2.3.1.31)	NA	up	up	NA	NA	up	up	up	up	NA	1.2013	1.587	NA	NA	1.9505	2.05045	1.38775	1.22967		up		GT_Spec_645940579_199750	XP_002565571	8305210	Pc22g16570	B6HRJ0	GO:0005737; GO:0009058; GO:0016747	biosynthetic process [GO:0009058]	cytoplasm [GO:0005737]	transferase activity, transferring acyl groups other than amino-acyl groups [GO:0016747]
GT_Spec_645940595_200089	645940595	XP_002565587	CGTGGTACCACAGCCATCAATTACGCAGAAGATGGTTTTGATGACGAGGATTTTGATGAG	hypothetical protein	up	up	up	up	NA	up	up	NA	up	1.04759	1.26797	1.04026	1.25012	NA	1.30279	1.7582	NA	1.08949		up		GT_Spec_645940595_200089	XP_002565587	8312159	Pc22g16740	B6HRK6	GO:0000228; GO:0006338	chromatin remodeling [GO:0006338]	nuclear chromosome [GO:0000228]	NA
GT_Spec_645940614_200490	645940614	XP_002565606	ATGGGTATTCGCCCTTTGATCCGAAGAGCACGTGTCGTGTTCCGCCGCATGTCGACTGAA	hypothetical protein	NA	up	up	up	NA	up	up	NA	up	NA	1.58957	2.41701	1.44348	NA	1.19396	2.19182	NA	1.31731		up		GT_Spec_645940614_200490	XP_002565606	8312178	Pc22g16930	B6HS03	GO:0016021; GO:0055085	transmembrane transport [GO:0055085]	integral component of membrane [GO:0016021]	NA
GT_Spec_645940617_200564	645940617	XP_002565609	ATGGCAGACACAGTTGTGCCATCGCAGCCAGTAGAGCTGAAGGGGCGCAATGTCTACGTT	hypothetical protein	up	up	up	up	NA	NA	up	up	up	1.26328	1.53408	1.29158	1.25972	NA	NA	1.61803	1.13751	1.16735		up		GT_Spec_645940617_200564	XP_002565609	8312181	Pc22g16960	B6HS06	GO:0016021	NA	integral component of membrane [GO:0016021]	NA
GT_Spec_645940635_200896	645940635	XP_002565627	ATGTTCACGCTCAAGGGTTTCCTTGGTAACGAGGATCCTGCCGCCGTCCATGAATTCAAG	aromatic amino acid and leucine permease, YAT family (TC 2.A.3.10.18)	NA	up	up	up	up	up	up	up	up	NA	2.02717	2.01322	1.54792	1.63906	1.52064	2.31677	1.53739	1.64612		up		GT_Spec_645940635_200896	XP_002565627	8312199	Pc22g17140	B6HSD8	GO:0016021; GO:0022857	NA	integral component of membrane [GO:0016021]	transmembrane transporter activity [GO:0022857]
GT_Spec_645940638_200939	645940638	XP_002565630	ATGGTTCACCATATCCACATCGCCGTCCTAGACGTCGATATCCCAGCACGCAAACTATAC	hypothetical protein	up	up	up	up	NA	up	up	up	up	2.82726	1.60778	2.94302	2.94933	NA	1.77132	4.34892	3.84393	2.55913		up		GT_Spec_645940638_200939	XP_002565630	8312202	Pc22g17170	B6HSE1	NA	NA	NA	NA
GT_Spec_645940654_201362	645940654	XP_002565646	ATTCCCTCATCAACTCCGTCTCTTACAAAATCCTTGGGGAAGCTATCCAGACAAGCACTA	hypothetical protein	up	up	up	up	NA	NA	up	up	up	1.29257	1.00606	1.14895	1.27105	NA	NA	1.25438	1.09751	1.02677		up		GT_Spec_645940654_201362	XP_002565646	8312218	Pc22g17330	B6HST8	GO:0007059; GO:0051382	chromosome segregation [GO:0007059]; kinetochore assembly [GO:0051382]	NA	NA
GT_Spec_645940659_201465	645940659	XP_002565651	CATGCCGTCCTCAACATACAGCTCCCACCGCAGAGCATGTGGATGAACATGGGGTACTGG	hypothetical protein	NA	NA	NA	up	NA	up	up	up	up	NA	NA	NA	1.5985	NA	1.41944	1.68883	1.436	1.12218		up		GT_Spec_645940659_201465	XP_002565651	8312223	Pc22g17380	B6HSU3	NA	NA	NA	NA
GT_Spec_645940669_201645	645940669	XP_002565661	ATGCCTCCTTCTCAGTCAATGATACGAGCGCTACCTTCTGATGTGATTGCAAAGGTCAAA	hypothetical protein	NA	up	up	up	up	up	up	up	up	NA	1.67192	1.25718	1.2737	1.30155	1.35391	1.25227	1.53686	1.3301		up		GT_Spec_645940669_201645	XP_002565661	8312767	Pc22g17480	B6HSV3	GO:0005524; GO:0006298; GO:0007131; GO:0032300	mismatch repair [GO:0006298]; reciprocal meiotic recombination [GO:0007131]	mismatch repair complex [GO:0032300]	ATP binding [GO:0005524]
GT_Spec_645940677_201915	645940677	XP_002565669	ATGAGAATCGGTGTATATCACAAACTCATCGTCTTGACTTATATAGAAGGTCAGTTTATT	hypothetical protein	NA	NA	NA	up	NA	up	up	up	up	NA	NA	NA	1.03958	NA	1.50001	1.23098	1.693	1.04408		up		GT_Spec_645940677_201915	XP_002565669	8312775	Pc22g17580	B6HT82	NA	NA	NA	NA
GT_Spec_645940679_201937	645940679	XP_002565671	ATCTTCGTCGCCCTTCGCTTCATTTCGCGAATATTTGTGGTCAGAAAGATTGGGTTACAC	hypothetical protein	NA	up	up	up	up	up	up	up	up	NA	1.29279	1.11066	1.40444	1.40478	1.80438	1.47028	1.49422	1.36486		up		GT_Spec_645940679_201937	XP_002565671	8312778	Pc22g17610	B6HT84	GO:0016021; GO:0055085	transmembrane transport [GO:0055085]	integral component of membrane [GO:0016021]	NA
GT_Spec_645940686_202151	645940686	XP_002565678	GGCGAGCCAATCCTCCCCACCCCAACAACAGATCTGGGCTTTATAACCGAGTCCGACAAC	hypothetical protein	up	up	up	up	up	up	up	NA	up	1.86684	1.58754	1.52355	1.26422	1.48437	1.0776	2.54494	NA	1.48457		up		GT_Spec_645940686_202151	XP_002565678	8312785	Pc22g17680	B6HT91	GO:0003824; GO:0008152	metabolic process [GO:0008152]	NA	catalytic activity [GO:0003824]
GT_Spec_645940692_202260	645940692	XP_002565684	TCCCGCGTGCGGCGTGCCGATGTCTTGGCTTCGTTTCATTCACAGATCATCGATGAGCTC	hypothetical protein	NA	up	up	up	NA	up	NA	NA	NA	NA	1.93782	1.22454	1.98359	NA	1.26742	NA	NA	NA		up		GT_Spec_645940692_202260	XP_002565684	8312792	Pc22g17750	B6HT97	NA	NA	NA	NA
GT_Spec_645940699_202420	645940699	XP_002565691	ATGCTGCTGCCAAAGGGTGGTGTTAATTGGAAATCGGCCAAGGCCAGATTGCCGCCATGG	hypothetical protein	up	up	up	up	up	up	up	up	up	1.15919	1.99896	1.80123	1.59822	1.93092	1.16165	1.44049	1.13967	1.52879		up		GT_Spec_645940699_202420	XP_002565691	8312799	Pc22g17820	B6HTN5	NA	NA	NA	NA
GT_Spec_645940711_202586	645940711	XP_002565703	ATGTGTGGAATTTTCGCGTGCCACCAGTTCTCCTACAGTCACCCCGATGTGCAAAAGTTC	hypothetical protein	up	up	up	up	NA	up	up	NA	up	1.74578	2.03633	1.99455	1.2141	NA	2.0696	1.2148	NA	1.30924		up		GT_Spec_645940711_202586	XP_002565703	8312811	Pc22g17940	B6HTP7	GO:0004066; GO:0005524; GO:0006529; GO:0006541	asparagine biosynthetic process [GO:0006529]; glutamine metabolic process [GO:0006541]	NA	asparagine synthase (glutamine-hydrolyzing) activity [GO:0004066]; ATP binding [GO:0005524]
GT_Spec_645940736_203060	645940736	XP_002565728	ATGTTTGGCCTCAGCAGAAGATCAGCGCTTGCTCGCTCAAAATCTTTGGCTGCGCTGCCC	hypothetical protein	NA	NA	up	up	NA	up	up	NA	NA	NA	NA	1.5168	1.06838	NA	1.10748	1.04461	NA	NA		up		GT_Spec_645940736_203060	XP_002565728	8312840	Pc22g18230	B6HU58	NA	NA	NA	NA
GT_Spec_645940739_203124	645940739	XP_002565731	ATGGCCATGAATCAAATAAAAGGCCACAATATCTATGTCGGAGGCATAATAGGCGCCAAA	hypothetical protein	up	NA	up	up	NA	up	NA	NA	NA	1.32958	NA	1.17401	1.57073	NA	1.596	NA	NA	NA		up		GT_Spec_645940739_203124	XP_002565731	8312843	Pc22g18260	B6HU61	GO:0004725; GO:0008138	NA	NA	protein tyrosine/serine/threonine phosphatase activity [GO:0008138]; protein tyrosine phosphatase activity [GO:0004725]
GT_Spec_645940742_203157	645940742	XP_002565734	TTTGTTCATGCGTCTGCACTTTCACTGCTGGTCTCTTACATTATCGCAATTGCGATCGGG	hypothetical protein	up	up	up	NA	up	up	up	up	up	1.16226	1.39327	1.27578	NA	1.61648	1.12857	1.10798	1.13345	1.22014		up		GT_Spec_645940742_203157	XP_002565734	8313089	Pc22g18290	B6HU64	GO:0016021	NA	integral component of membrane [GO:0016021]	NA
GT_Spec_645940764_203698	645940764	XP_002565756	CGGAAAGGATATAAGGTCTTCATCTGGGTGGTCATTGTCCTCATGACACTCTACACTGCA	hypothetical protein	NA	up	up	NA	NA	up	up	NA	NA	NA	1.30027	1.35486	NA	NA	1.52114	1.10924	NA	NA		up		GT_Spec_645940764_203698	XP_002565756	8313511	Pc22g18510	B6HUM3	GO:0016021	NA	integral component of membrane [GO:0016021]	NA
GT_Spec_645940765_203711	645940765	XP_002565757	ATGGGTGCGACTATTTCCACTTCTTGGGGAGCTCTGCCCTCCACTGCAGAGCTCTTTTCC	hypothetical protein	NA	NA	up	up	NA	up	up	NA	NA	NA	NA	1.30394	1.27318	NA	1.09838	2.03903	NA	NA		up		GT_Spec_645940765_203711	XP_002565757	8313512	Pc22g18520	B6HUM4	GO:0005737; GO:0006629; GO:0016021; GO:0016627	lipid metabolic process [GO:0006629]	cytoplasm [GO:0005737]; integral component of membrane [GO:0016021]	oxidoreductase activity, acting on the CH-CH group of donors [GO:0016627]
GT_Spec_645940771_203837	645940771	XP_002565763	ATGCGTCTCACTGCAGCACTGTACTCCCCAACCCACCCTTGGCTTGCATGTTTGAAATCA	hypothetical protein	NA	up	up	up	NA	NA	up	up	up	NA	1.35096	1.01817	1.25583	NA	NA	1.38267	1.4201	1.13114		up		GT_Spec_645940771_203837	XP_002565763	8313518	Pc22g18580	B6HUN0	GO:0003676	NA	NA	nucleic acid binding [GO:0003676]
GT_Spec_645940787_204141	645940787	XP_002565779	CACAAGAAGCAGAAGGTGGTCGAAAAGCGACCAGAGGGTATTACCCGTGAATTGTACGCG	hypothetical protein	NA	up	up	up	NA	up	NA	NA	NA	NA	1.17322	1.16505	1.18752	NA	1.1207	NA	NA	NA		up		GT_Spec_645940787_204141	XP_002565779	8313534	Pc22g18750	B6HV21	GO:0006281; GO:0006338; GO:0035267; GO:0043967; GO:0043968	chromatin remodeling [GO:0006338]; DNA repair [GO:0006281]; histone H2A acetylation [GO:0043968]; histone H4 acetylation [GO:0043967]	NuA4 histone acetyltransferase complex [GO:0035267]	NA
GT_Spec_645940789_204179	645940789	XP_002565781	ATGCCATTTCCCTCTTGCAAGTCAGAGTGCATCACCGGGGACGGGATACACACCGTTCAT	hypothetical protein	up	up	up	up	NA	up	NA	NA	up	2.01411	1.41867	1.39845	1.02942	NA	1.20035	NA	NA	1.12187		up		GT_Spec_645940789_204179	XP_002565781	8313536	Pc22g18780	B6HV23	GO:0000160; GO:0005622; GO:0016310; GO:0016772	phosphorelay signal transduction system [GO:0000160]; phosphorylation [GO:0016310]	intracellular [GO:0005622]	transferase activity, transferring phosphorus-containing groups [GO:0016772]
GT_Spec_645940801_204443	645940801	XP_002565793	TCCCAAAAGACCGGCGAAGAGATTAGACAGGATGATCGCAATGGCGTGGATATCCTAGGA	hypothetical protein	NA	up	up	NA	NA	NA	up	up	NA	NA	1.71769	1.37795	NA	NA	NA	1.34133	1.19615	NA		up		GT_Spec_645940801_204443	XP_002565793	8313548	Pc22g18900	B6HVD4	GO:0000245; GO:0008270; GO:0016579; GO:0036459	protein deubiquitination [GO:0016579]; spliceosomal complex assembly [GO:0000245]	NA	thiol-dependent ubiquitinyl hydrolase activity [GO:0036459]; zinc ion binding [GO:0008270]
GT_Spec_645940807_204621	645940807	XP_002565799	AGAAAGCGCAAGCTCAGCGCATTGTATCTAGCCACGGTCGGGTTTGGCGCGACCGAGGAC	hypothetical protein	up	up	up	up	NA	NA	NA	up	NA	2.1454	1.23598	1.75284	1.19092	NA	NA	NA	1.34215	NA		up		GT_Spec_645940807_204621	XP_002565799	8313554	Pc22g18960	B6HVE0	GO:0003677	NA	NA	DNA binding [GO:0003677]
GT_Spec_645940809_204714	645940809	XP_002565801	ATGGCATCCAACGGCGACTTCTCTGACGAGGGATCCCAGCCCGGCTCACCTTTACTCGAT	hypothetical protein	NA	up	up	up	NA	up	NA	NA	NA	NA	1.00271	1.43289	2.00335	NA	1.38671	NA	NA	NA		up		GT_Spec_645940809_204714	XP_002565801	8313556	Pc22g18980	B6HVE2	GO:0003924; GO:0005525	NA	NA	GTPase activity [GO:0003924]; GTP binding [GO:0005525]
GT_Spec_645940814_204831	645940814	XP_002565806	ATGACAGGAAATACCGAGGAGCTGTGCCAGGCGGTGCTAGGTTTCGTCACCCAAGGCACG	hypothetical protein	NA	up	NA	up	NA	NA	up	up	up	NA	1.59491	NA	1.6473	NA	NA	1.6507	1.56766	1.1526		up		GT_Spec_645940814_204831	XP_002565806	8313561	Pc22g19030	B6HVE7	GO:0000278; GO:0000775; GO:0005634	mitotic cell cycle [GO:0000278]	chromosome, centromeric region [GO:0000775]; nucleus [GO:0005634]	NA
GT_Spec_645940815_204872	645940815	XP_002565807	ATGAGTGAAGATTTGGTTACTGCTGGTGCAGCAGAGGCTGTGCAGAGACAAGTCCGAGTG	hypothetical protein	up	up	up	up	up	up	NA	up	up	1.25717	1.48897	1.57419	1.76838	1.54747	1.46563	NA	1.90011	1.43344		up		GT_Spec_645940815_204872	XP_002565807	8313562	Pc22g19040	B6HVE8	GO:0000463; GO:0000466; GO:0005654; GO:0005730; GO:0030687; GO:0043021	maturation of 5.8S rRNA from tricistronic rRNA transcript (SSU-rRNA, 5.8S rRNA, LSU-rRNA) [GO:0000466]; maturation of LSU-rRNA from tricistronic rRNA transcript (SSU-rRNA, 5.8S rRNA, LSU-rRNA) [GO:0000463]	nucleolus [GO:0005730]; nucleoplasm [GO:0005654]; preribosome, large subunit precursor [GO:0030687]	ribonucleoprotein complex binding [GO:0043021]
GT_Spec_645940821_205003	645940821	XP_002565813	ATGTCTCAAAAGTCCGCTATCATCTCCGTCTATGACAAGACTGGTCTGCTTGACCTGGCC	hypothetical protein	up	up	up	up	NA	up	up	up	up	1.63379	1.26149	2.74092	1.28148	NA	2.43583	2.88955	1.79444	1.74786		up		GT_Spec_645940821_205003	XP_002565813	8313568	Pc22g19100	B6HVF4	GO:0003937; GO:0004643; GO:0006164	purine nucleotide biosynthetic process [GO:0006164]	NA	IMP cyclohydrolase activity [GO:0003937]; phosphoribosylaminoimidazolecarboxamide formyltransferase activity [GO:0004643]
GT_Spec_645940823_205064	645940823	XP_002565815	ATGGCCATGTATCCAATTGACCTTCCTATCAGCGATGCTCCCCTCGAGCGCGGGATCAGC	hypothetical protein	NA	up	NA	up	up	NA	up	up	up	NA	1.26773	NA	1.46885	1.71361	NA	1.30591	1.46861	1.11055		up		GT_Spec_645940823_205064	XP_002565815	8313570	Pc22g19120	B6HVP5	NA	NA	NA	NA
GT_Spec_645940827_205122	645940827	XP_002565819	CAATCCACCCACAGCGATATGAGTAACCACATGGGCAACGGCCCCGGACGCTCAGGCTAC	hypothetical protein	up	NA	up	up	up	NA	NA	up	up	1.34899	NA	1.84451	1.8692	1.67928	NA	NA	1.18268	1.11277		up		GT_Spec_645940827_205122	XP_002565819	8315919	Pc22g19160	B6HVP9	GO:0003723	NA	NA	RNA binding [GO:0003723]
GT_Spec_645940835_205280	645940835	XP_002565827	ATGGTATTCAACTCATGGCAACACTCGCGCAAAGCTAAGAGTCTGGGCTGTGGCAGCGTG	hypothetical protein	up	up	up	up	up	up	NA	up	up	1.11098	1.23057	1.99242	2.63018	1.25828	2.50407	NA	1.50994	1.53581		up		GT_Spec_645940835_205280	XP_002565827	8315927	Pc22g19240	B6HVQ7	GO:0005506; GO:0016712; GO:0020037	NA	NA	heme binding [GO:0020037]; iron ion binding [GO:0005506]; oxidoreductase activity, acting on paired donors, with incorporation or reduction of molecular oxygen, reduced flavin or flavoprotein as one donor, and incorporation of one atom of oxygen [GO:0016712]
GT_Spec_645940836_205308	645940836	XP_002565828	CCGAAATTAGAGGCTAAAGATGCCACTGCCATCGAGGAACGCCGTCTGCAGATCCGACGG	hypothetical protein	up	up	NA	up	NA	NA	NA	up	NA	1.23086	1.08684	NA	1.13221	NA	NA	NA	1.06559	NA		up		GT_Spec_645940836_205308	XP_002565828	8315928	Pc22g19250	B6HVQ8	NA	NA	NA	NA
GT_Spec_645940854_205700	645940854	XP_002565846	ATGGGGTTTCTTTTCTTTCTCTTGTTCTTGTTCTTCTCAGTTCAAGCAAAGGTGGTGTCG	hypothetical protein	up	up	up	NA	up	up	up	NA	up	2.79645	1.85528	1.7597	NA	1.63614	1.39182	2.3293	NA	1.65404		up		GT_Spec_645940854_205700	XP_002565846	8315946	Pc22g19430	B6HW11	GO:0016021	NA	integral component of membrane [GO:0016021]	NA
GT_Spec_645940875_206148	645940875	XP_002565866	ATCTACCTGTGCCTTGATTGTTCGGCTCACCACCGTAATCTCGGTGTGCACATCTCCTTT	hypothetical protein	up	NA	NA	up	NA	NA	up	up	NA	1.13565	NA	NA	1.55246	NA	NA	1.20986	1.66182	NA		up		GT_Spec_645940875_206148	XP_002565866	8315967	Pc22g19640	B6HW31	GO:0005096; GO:0046872	NA	NA	GTPase activator activity [GO:0005096]; metal ion binding [GO:0046872]
GT_Spec_645940883_206291	645940883	XP_002565874	ATGTACAACCCTTACCAAGCTCCGGGTCTTTATGGACGGGCTCCTGACTACGGTGCCTAT	hypothetical protein	up	up	up	up	up	up	up	up	up	2.20053	1.64873	1.48188	1.32648	1.29616	1.29618	1.48784	1.23351	1.49641		up		GT_Spec_645940883_206291	XP_002565874	8315975	Pc22g19720	B6HQ14	GO:0003723; GO:0006397	mRNA processing [GO:0006397]	NA	RNA binding [GO:0003723]
GT_Spec_645940885_206355	645940885	XP_002565876	ATGTCTCCTGTACACCAATTGAGCCTGTCTTCTGCAGCAGTGGCGTTGCTGTCTTTGACA	hypothetical protein	NA	up	up	NA	NA	up	up	NA	NA	NA	1.40692	1.13743	NA	NA	1.86201	2.05321	NA	NA		up		GT_Spec_645940885_206355	XP_002565876	8315977	Pc22g19740	B6HQ16	GO:0016021	NA	integral component of membrane [GO:0016021]	NA
GT_Spec_645940905_206694	645940905	XP_002565896	GGCATGCAACCCTCGAAGGAAGAGCAGGATGCGCTGGATCGGAAGTTGGCGTCATGGATG	hypothetical protein	up	up	up	up	up	up	up	up	up	2.34292	1.46549	1.84004	2.19219	1.77	1.35119	3.08405	1.86404	1.98874		up		GT_Spec_645940905_206694	XP_002565896	8315997	Pc22g19940	B6HQD6	NA	NA	NA	NA
GT_Spec_645940906_206703	645940906	XP_002565897	ATGTCAGTGCAAAACGTCCACATCCAACCGCGCATGGTCAAGAAGGGCCCCTTCTCGGTC	hypothetical protein	NA	up	up	NA	up	NA	up	NA	NA	NA	1.28799	1.45631	NA	1.22257	NA	1.09192	NA	NA		up		GT_Spec_645940906_206703	XP_002565897	8316081	Pc22g19950	B6HQD7	GO:0003824; GO:0008152	metabolic process [GO:0008152]	NA	catalytic activity [GO:0003824]
GT_Spec_645940907_206737	645940907	XP_002565898	ATGGACCAAATCGTCGACCTACTTTCCCAGGAAGAGGTCATCGACGTGGATGAGGAGTCA	hypothetical protein	NA	NA	NA	up	NA	up	up	up	NA	NA	NA	NA	1.16291	NA	1.87331	2.03794	1.38986	NA		up		GT_Spec_645940907_206737	XP_002565898	8316731	Pc22g19960	B6HQD8	NA	NA	NA	NA
GT_Spec_645940916_206953	645940916	XP_002565907	ATGGATGTTGCAGCCCTCCGAGATCGCATTCAGTCTACTCTAGACGCGAATGCGGATATT	hypothetical protein	up	up	up	up	up	up	up	NA	up	2.62023	1.52508	1.35766	1.61153	1.63444	1.64549	1.57223	NA	1.55163		up		GT_Spec_645940916_206953	XP_002565907	8316740	Pc22g20050	B6HQE7	GO:0005634; GO:0006886; GO:0008536	intracellular protein transport [GO:0006886]	nucleus [GO:0005634]	Ran GTPase binding [GO:0008536]
GT_Spec_645940928_207218	645940928	XP_002565919	CTTGTTAATCTACCGGCGTCGCTGGTCGCTCTGCTGGTCAATGCAAACACGACCGCTCAG	peroxisomal protein import ATPase Pex1	up	up	up	NA	up	NA	up	NA	up	1.23633	1.05157	1.4692	NA	1.10367	NA	1.50919	NA	1.07325		up		GT_Spec_645940928_207218	XP_002565919	8316754	Pc22g20190	B6HQS2	GO:0005524; GO:0005778; GO:0006625; GO:0042623	protein targeting to peroxisome [GO:0006625]	peroxisomal membrane [GO:0005778]	ATPase activity, coupled [GO:0042623]; ATP binding [GO:0005524]
GT_Spec_645940957_207952	645940957	XP_002565948	ATGGCTCACCGTACCGCTTTGGCCCGTGTTCTCCGGTCAACTTTTCTCGCGCCAGCTGTT	hypothetical protein	up	up	up	up	up	up	up	up	up	1.8485	1.33705	1.69508	2.09732	1.90491	2.23495	1.21424	1.70346	1.75444		up		GT_Spec_645940957_207952	XP_002565948	8316782	Pc22g20480	B6HR57	NA	NA	NA	NA
GT_Spec_645940960_208111	645940960	XP_002565951	ATGGGTGGAGATTTGAACCTGAAGAAGTCATGGCATCCAGGCTTGCTCAAGAACCAGGAG	hypothetical protein	up	up	up	up	NA	NA	NA	NA	up	2.48788	1.69377	1.36242	1.30423	NA	NA	NA	NA	1.01443		up		GT_Spec_645940960_208111	XP_002565951	8316785	Pc22g20510	B6HR60	NA	NA	NA	NA
GT_Spec_645940969_208262	645940969	XP_002565960	AAGATTGTCGCCAATATGACCATGAGCAACAACGACATGGTTGCGCTGTTTCCAGATGTT	hypothetical protein	up	NA	up	NA	NA	up	up	NA	NA	1.00389	NA	1.07908	NA	NA	1.18989	1.37466	NA	NA		up		GT_Spec_645940969_208262	XP_002565960	8316794	Pc22g20600	B6HR69	GO:0006886; GO:0016192; GO:0030117; GO:0030276	intracellular protein transport [GO:0006886]; vesicle-mediated transport [GO:0016192]	membrane coat [GO:0030117]	clathrin binding [GO:0030276]
GT_Spec_645940970_208294	645940970	XP_002565961	ATGTCCTACGAAGACCGCGCCAATGCGCGCCCCAACTTGAACGATGAGTCCGATAATGAG	hypothetical protein	up	up	up	up	up	up	up	up	up	2.24955	2.10151	3.06548	1.44205	1.27703	1.68624	2.35284	1.72828	1.98787		up		GT_Spec_645940970_208294	XP_002565961	8316795	Pc22g20610	B6HR70	GO:0001732; GO:0003743; GO:0005852; GO:0016021; GO:0016282; GO:0033290	formation of cytoplasmic translation initiation complex [GO:0001732]	eukaryotic 43S preinitiation complex [GO:0016282]; eukaryotic 48S preinitiation complex [GO:0033290]; eukaryotic translation initiation factor 3 complex [GO:0005852]; integral component of membrane [GO:0016021]	translation initiation factor activity [GO:0003743]
GT_Spec_645940973_208371	645940973	XP_002565964	TGGAAATGGGACGCAAACACAGAGTCCCTAGTAGCACTGGACAGTGAGAGCGACTCCGCT	hypothetical protein	NA	up	NA	up	NA	up	up	NA	up	NA	1.25315	NA	1.20749	NA	1.57549	1.87357	NA	1.11045		up		GT_Spec_645940973_208371	XP_002565964	8316798	Pc22g20640	B6HR73	NA	NA	NA	NA
GT_Spec_645940976_208415	645940976	XP_002565967	ATGGCTTCCGGGCACAACTCAGCATACTCCGCGTCGACTCAGCATCGTGCTCTGGGTGAT	hypothetical protein	up	NA	up	up	NA	NA	NA	up	NA	1.27686	NA	1.09406	1.04086	NA	NA	NA	1.13177	NA		up		GT_Spec_645940976_208415	XP_002565967	8316801	Pc22g20670	B6HR76	GO:0031929; GO:0031932	TOR signaling [GO:0031929]	TORC2 complex [GO:0031932]	NA
GT_Spec_645941011_209105	645941011	XP_002565999	ATGTCTGTCAAAAGGGTTTTGGTTATTGCAGGATCAGACAGCTCAGGCGGAGCTGGTCTC	hypothetical protein	up	up	up	up	up	up	up	NA	up	1.77091	1.60584	1.69558	1.63409	1.33802	1.07017	2.41685	NA	1.56015		up		GT_Spec_645941011_209105	XP_002565999	8305244	Pc22g21020	B6HS18	GO:0008972; GO:0009228; GO:0050334	thiamine biosynthetic process [GO:0009228]	NA	phosphomethylpyrimidine kinase activity [GO:0008972]; thiaminase activity [GO:0050334]
GT_Spec_645941012_209134	645941012	XP_002566000	AGCACCATGCCCAAGTTCGAAAAGTCGTTCTACAAGGAGCACCCTGATGTTTCTGAGCGC	hypothetical protein	up	up	up	up	NA	up	NA	up	up	1.48906	1.41417	2.73617	2.09709	NA	1.07506	NA	1.26329	1.30259		up		GT_Spec_645941012_209134	XP_002566000	8305245	Pc22g21030	B6HS19	GO:0003676; GO:0004386; GO:0005524	NA	NA	ATP binding [GO:0005524]; helicase activity [GO:0004386]; nucleic acid binding [GO:0003676]
GT_Spec_645941015_209181	645941015	XP_002566003	ATGTCGTTTGGGATTGTCGGTGTCAATTTGTTTCTATTTGTTCAGTCTATTTTGGATTTT	hypothetical protein	up	up	NA	NA	up	NA	up	NA	up	2.14668	1.07274	NA	NA	1.98827	NA	1.39589	NA	1.11209		up		GT_Spec_645941015_209181	XP_002566003	8305248	Pc22g21060	B6HS22	NA	NA	NA	NA
GT_Spec_645941025_209441	645941025	XP_002566013	ATGACCTCCCCAATTCGTGTCACAGTCCTCATCTCCGGCAATGGCTCAAACCTACAAGCT	hypothetical protein	NA	up	NA	up	NA	up	up	up	up	NA	1.00667	NA	1.09925	NA	1.25923	1.7888	1.26776	1.07804		up		GT_Spec_645941025_209441	XP_002566013	8305258	Pc22g21160	B6HS32	GO:0004644; GO:0006189	'de novo' IMP biosynthetic process [GO:0006189]	NA	phosphoribosylglycinamide formyltransferase activity [GO:0004644]
GT_Spec_645941035_209707	645941035	XP_002566023	TACTCTGCGGCCACAGGACCCGCTTCGGACTCGTCCATGACCAAGGTCATTCAAAATGCA	hypothetical protein	up	up	up	up	NA	NA	up	NA	NA	1.71209	1.11446	1.17142	1.10283	NA	NA	1.1251	NA	NA		up		GT_Spec_645941035_209707	XP_002566023	8305268	Pc22g21260	B6HSG2	GO:0016021; GO:0022857	NA	integral component of membrane [GO:0016021]	transmembrane transporter activity [GO:0022857]
GT_Spec_645941043_209843	645941043	XP_002566031	ATGTGGAAGTCGTCGCTCTTTTGTTCGTTGCAACGCCCTATCCGCTCTAGGTTGACTGGT	hypothetical protein	up	up	NA	NA	up	up	NA	NA	up	1.59888	1.48879	NA	NA	1.3982	1.62052	NA	NA	1.13129		up		GT_Spec_645941043_209843	XP_002566031	8305277	Pc22g21350	B6HSH0	NA	NA	NA	NA
GT_Spec_645941050_209977	645941050	XP_002566037	ATGGCTTGTAATTCCGCAACAATAGCCTGGAGAGCCAGCGTCCGGGCTCGTGCCCTTCCT	dihydroorotate oxidase A (EC 1.3.3.1)	up	up	up	up	NA	up	up	up	up	1.6101	2.51679	2.64101	1.15589	NA	1.31078	2.02447	1.68907	1.7375		up		GT_Spec_645941050_209977	XP_002566037	8304588	Pc22g21410	B6HSH6	GO:0004152; GO:0005737; GO:0006207; GO:0016021	'de novo' pyrimidine nucleobase biosynthetic process [GO:0006207]	cytoplasm [GO:0005737]; integral component of membrane [GO:0016021]	dihydroorotate dehydrogenase activity [GO:0004152]
GT_Spec_645941069_210316	645941069	XP_002566056	ATGGTGCCCCGTACACTTCTCCACCTCTTAATATTTGTCTACCTAGTCGTAGCGGACAAG	hypothetical protein	NA	up	up	NA	up	up	up	up	up	NA	1.00856	1.40224	NA	2.02743	1.48616	1.83672	1.38624	1.26474		up		GT_Spec_645941069_210316	XP_002566056	8308322	Pc22g21600	B6HSX3	GO:0016021	NA	integral component of membrane [GO:0016021]	NA
GT_Spec_645941072_210354	645941072	XP_002566059	ATGTCGATCAAACGTGCCCTCTCCAAGGCCATTAGAGGACACTTGGGAGGTGAGGATGAC	hypothetical protein	NA	up	up	up	up	up	up	up	up	NA	2.14078	2.23288	2.62229	2.31156	1.41997	1.21176	1.9411	1.81725		up		GT_Spec_645941072_210354	XP_002566059	8308325	Pc22g21630	B6HSX6	GO:0004815; GO:0005524; GO:0005737; GO:0006422	aspartyl-tRNA aminoacylation [GO:0006422]	cytoplasm [GO:0005737]	aspartate-tRNA ligase activity [GO:0004815]; ATP binding [GO:0005524]
GT_Spec_645941082_210611	645941082	XP_002566069	ATGATGAGGATGAATGTGGAGAAGGGTGTTGTGGGATGCGAGGAGAAAGAAGAAGTTGGA	hypothetical protein	NA	up	up	up	up	up	NA	NA	up	NA	1.95591	2.08728	1.5333	1.33849	1.31147	NA	NA	1.21676		up		GT_Spec_645941082_210611	XP_002566069	8308336	Pc22g21740	B6HSY6	NA	NA	NA	NA
GT_Spec_645941084_210639	645941084	XP_002566071	ATGCTACCAAAAGAGGTTGCCAGCTCGTTGAGCACACAATGGCCCTGTCGCGATGTCCAG	hypothetical protein	NA	up	up	NA	NA	NA	up	up	NA	NA	1.60169	1.19251	NA	NA	NA	2.28892	1.03243	NA		up		GT_Spec_645941084_210639	XP_002566071	8308338	Pc22g21760	B6HTA2	GO:0000808; GO:0005634; GO:0006260	DNA replication [GO:0006260]	nucleus [GO:0005634]; origin recognition complex [GO:0000808]	NA
GT_Spec_645941087_210775	645941087	XP_002566074	ATGTTCCAACACCAATCCCACGAGCCGAGCCTCCTCCATTCCAAGGCAGAGAAGGACTCC	hypothetical protein	NA	up	up	NA	up	up	up	NA	NA	NA	1.25501	1.36036	NA	1.08316	1.23385	1.42778	NA	NA		up		GT_Spec_645941087_210775	XP_002566074	8308341	Pc22g21790	B6HTA5	NA	NA	NA	NA
GT_Spec_645941089_210820	645941089	XP_002566076	ATGTACCGACCTGGTTACTGGTCGGACGACCCCATGGATGGAATCCTAGGTGCCGGCATG	hypothetical protein	up	NA	up	up	NA	up	NA	NA	up	1.83615	NA	1.42887	1.1692	NA	1.66653	NA	NA	1.05993		up		GT_Spec_645941089_210820	XP_002566076	8308343	Pc22g21810	B6HTA7	GO:0006511	ubiquitin-dependent protein catabolic process [GO:0006511]	NA	NA
GT_Spec_645941090_210839	645941090	XP_002566077	ATGTCGAGCTCATTTCCGCGCCCCAAGCGCGCAGGTGAAGATTTTGCCAGTACCGACTAC	hypothetical protein	up	up	NA	up	up	up	NA	up	up	1.48156	2.01242	NA	1.07385	1.86514	1.11704	NA	1.18444	1.3029		up		GT_Spec_645941090_210839	XP_002566077	8308344	Pc22g21820	B6HTA8	NA	NA	NA	NA
GT_Spec_645941097_211002	645941097	XP_002566084	GACAACTGCGAGAAAATCGACGAAGTTGAGGACAAGGTCAAGCGACACAACCCCGATGTT	hypothetical protein	NA	NA	NA	up	NA	up	up	up	NA	NA	NA	NA	1.95156	NA	3.45681	4.73403	5.33993	NA		up		GT_Spec_645941097_211002	XP_002566084	8308351	Pc22g21890	B6HTB5	NA	NA	NA	NA
GT_Spec_645941112_211265	645941112	XP_002566099	ATGGCATCAGTTTACAAGAGTGTCTCAAAGAAGGCGGCTAGACAGCCCACTGAGGATGTG	hypothetical protein	up	up	up	up	NA	up	up	up	up	2.70277	1.36717	2.82116	2.56594	NA	2.27095	1.54406	2.13364	1.94871		up		GT_Spec_645941112_211265	XP_002566099	8308366	Pc22g22040	B6HTQ8	NA	NA	NA	NA
GT_Spec_645941120_211442	645941120	XP_002566107	ATGGCCTCCCCACCTCAGGTCTACTTGCTACCACTGAAGGATGACGGTTCTCCAGATGTG	hypothetical protein	up	up	up	up	NA	up	up	up	up	2.65173	1.58877	1.62362	2.082	NA	1.80774	2.0065	1.69796	1.76854		up		GT_Spec_645941120_211442	XP_002566107	8308374	Pc22g22120	B6HTR6	GO:0004134; GO:0004135; GO:0005978; GO:0005980	glycogen biosynthetic process [GO:0005978]; glycogen catabolic process [GO:0005980]	NA	4-alpha-glucanotransferase activity [GO:0004134]; amylo-alpha-1,6-glucosidase activity [GO:0004135]
GT_Spec_645941125_211621	645941125	XP_002566112	ATGGGCTCAACTCCACTCGCCCGTCTCCCTTGCGACTGCTGGGTACAGATACTAGGATAT	hypothetical protein	NA	up	up	up	NA	NA	up	up	up	NA	1.05033	2.3453	1.91967	NA	NA	1.2342	1.54848	1.29117		up		GT_Spec_645941125_211621	XP_002566112	8308379	Pc22g22170	B6HTS1	NA	NA	NA	NA
GT_Spec_645941134_211855	645941134	XP_002566121	AGGACGTGTCACATTTGTGCACTTCGGTTACGGGCACTGTACAAGAACAAGGCTTGTGCT	hypothetical protein	up	up	NA	NA	up	NA	up	up	up	2.24538	1.12915	NA	NA	1.90167	NA	1.3441	1.86108	1.34313		up		GT_Spec_645941134_211855	XP_002566121	8308388	Pc22g22260	B6HTT0	GO:0003676	NA	NA	nucleic acid binding [GO:0003676]
GT_Spec_645941136_211934	645941136	XP_002566123	GATGTGTACCACTCCCTACTCCAGCCCGGGATCAAGACCACTGAAGATACGGTATCGCTC	hypothetical protein	NA	up	up	up	NA	up	up	NA	up	NA	1.65218	1.64317	1.90101	NA	1.87586	1.31431	NA	1.20886		up		GT_Spec_645941136_211934	XP_002566123	8308390	Pc22g22280	B6HTT2	GO:0005730	NA	nucleolus [GO:0005730]	NA
GT_Spec_645941138_211963	645941138	XP_002566125	ATGGCTGAGGTGGCGAGGGTCTCATTGGATGGTGAATGGTGGATGGGTGGATTGAAGGTT	hypothetical protein	up	up	up	up	up	up	up	up	up	2.11404	1.67464	1.78108	1.51303	2.71293	1.91832	2.5	1.65073	1.9831		up		GT_Spec_645941138_211963	XP_002566125	8308392	Pc22g22300	B6HU68	NA	NA	NA	NA
GT_Spec_645941152_212156	645941152	XP_002566139	GAGGCCGAGAACAGTGATGATTCCTCCGACGATGATTTCGGACCGGCATTGCCGTCAGAG	hypothetical protein	up	up	up	NA	NA	up	up	NA	up	2.09975	1.54569	1.57649	NA	NA	1.57679	1.91476	NA	1.28203		up		GT_Spec_645941152_212156	XP_002566139	8308971	Pc22g22450	B6HU82	GO:0003755; GO:0006457	protein folding [GO:0006457]	NA	peptidyl-prolyl cis-trans isomerase activity [GO:0003755]
GT_Spec_645941153_212186	645941153	XP_002566140	ATGGCATCTTTCGGCAATCCCACACAGATCTTTGGTGACGATGTCACTGAAGAGAAGGGC	hypothetical protein	NA	up	up	NA	NA	up	up	NA	NA	NA	1.00801	1.11594	NA	NA	1.27399	1.69847	NA	NA		up		GT_Spec_645941153_212186	XP_002566140	8308972	Pc22g22460	B6HU83	GO:0005524; GO:0005832; GO:0006457; GO:0051082	protein folding [GO:0006457]	chaperonin-containing T-complex [GO:0005832]	ATP binding [GO:0005524]; unfolded protein binding [GO:0051082]
GT_Spec_645941172_212665	645941172	XP_002566159	ATGGATACCCCTCGCTATGTATTCGGCGCCCAAGGATTTGGTGTGGCCTGGACAGCTGAC	hypothetical protein	up	up	NA	NA	up	NA	up	NA	NA	1.33634	1.34919	NA	NA	1.36968	NA	1.365	NA	NA		up		GT_Spec_645941172_212665	XP_002566159	8308991	Pc22g22650	B6HUN7	NA	NA	NA	NA
GT_Spec_645941178_212783	645941178	XP_002566165	CCTGTTCGGACTCTCTCAACCACTCTTCCTCGCTTCCAGAATGATAAGGCCCTCAACAAG	hypothetical protein	NA	up	up	up	NA	NA	up	up	up	NA	1.61591	2.94395	2.9339	NA	NA	2.13116	1.82583	1.55056		up		GT_Spec_645941178_212783	XP_002566165	8308997	Pc22g22710	B6HUP3	GO:0004160; GO:0009082	branched-chain amino acid biosynthetic process [GO:0009082]	NA	dihydroxy-acid dehydratase activity [GO:0004160]
GT_Spec_645941181_212853	645941181	XP_002566168	ATGTCCCTCCAAGCCATTCCCGAACATCATCCAGATCTCCCATCCGGTCCTGGTGTTTTC	hypothetical protein	up	NA	NA	NA	NA	up	up	up	up	1.28726	NA	NA	NA	NA	1.28782	2.19774	1.32739	1.08451		up		GT_Spec_645941181_212853	XP_002566168	8309000	Pc22g22740	B6HUP6	NA	NA	NA	NA
GT_Spec_645941203_213390	645941203	XP_002566190	ATGTCTTCCGGATCAAGCCGACATAACGACTCGGAAACACGACCTAACTGGTTCAGTGGA	hypothetical protein	up	up	up	up	NA	up	up	up	up	1.88286	1.82182	2.49773	2.34213	NA	2.543	1.89919	2.25603	1.99572		up		GT_Spec_645941203_213390	XP_002566190	8309022	Pc22g22960	B6HV43	GO:0006725; GO:0008198; GO:0008270; GO:0016021; GO:0016701	cellular aromatic compound metabolic process [GO:0006725]	integral component of membrane [GO:0016021]	ferrous iron binding [GO:0008198]; oxidoreductase activity, acting on single donors with incorporation of molecular oxygen [GO:0016701]; zinc ion binding [GO:0008270]
GT_Spec_645941221_213714	645941221	XP_002566208	ATGCGTTTCATCTTCATCGCTTTTATGGCCATTATCGGCGCTGCTTTGGCTGCAGACAAG	hypothetical protein	up	up	NA	NA	up	up	up	up	up	1.44386	1.06261	NA	NA	1.50688	1.10803	1.56656	1.28601	1.12482		up		GT_Spec_645941221_213714	XP_002566208	8309043	Pc22g23170	B6HVG2	NA	NA	NA	NA
GT_Spec_645941225_213807	645941225	XP_002566212	GATCAAGGTAACTCGACGGATGCAGTCTTACCAGTACTCCGCTCCGTCCCAAGTCGTAAT	hypothetical protein	NA	up	up	up	up	up	up	up	up	NA	1.43969	1.34575	1.86155	1.01628	1.29963	1.72622	1.47738	1.37713		up		GT_Spec_645941225_213807	XP_002566212	8309208	Pc22g23210	B6HVG6	NA	NA	NA	NA
GT_Spec_645941226_213833	645941226	XP_002566213	ATGGGTCGTACCGTTGACCAGGAGGTACACGCGGCGTTTGTCGAGTTTCGCGCCAAGGAA	hypothetical protein	up	up	up	up	NA	up	NA	NA	up	1.57201	2.23332	2.62205	2.20957	NA	1.73663	NA	NA	1.58939		up		GT_Spec_645941226_213833	XP_002566213	8309209	Pc22g23220	B6HVG7	NA	NA	NA	NA
[truncated: 1,084 more rows]
