# Supplementary material for: Studying the Gene Expression of Penicillium rubens Under the Effect of Eight Essential Oils
Source: Antibiotics (Basel). 2020 Jun 19;9(6):343. doi: 10.3390/antibiotics9060343 (PMC7345231; doi:10.3390/antibiotics9060343)
Supplement: Supplementary file 1 [file antibiotics-09-00343-s001.zip › Supplementary_Files/Table S2.xlsx]

## Sheet: metabolicke cesty
1	Glycolysis / Gluconeogenesis	XP_002561993	hypothetical protein	Pc18g01490	up	pyruvate decarboxylase [EC:4.1.1.1]
		XP_002557884	hypothetical protein	Pc12g10630	up	alcohol dehydrogenase, propanol-preferring [EC:1.1.1.1]
		XP_002562722	hypothetical protein	Pc20g01630	up	pyruvate dehydrogenase E2 component (dihydrolipoamide acetyltransferase) [EC:2.3.1.12]
		XP_002558158	hypothetical protein	Pc12g13500	up	6-phosphofructokinase 1 [EC:2.7.1.11]
		XP_002562988	hypothetical protein	Pc20g04410	up	phosphoglucomutase [EC:5.4.2.2]
		XP_002558402	phosphoglycerate mutase (EC 5.4.2.1)	Pc12g16040	up	2,3-bisphosphoglycerate-independent phosphoglycerate mutase [EC:5.4.2.12]
2	Citrate cycle (TCA cycle)	XP_002564515	hypothetical protein	Pc22g04770	up	2-oxoglutarate dehydrogenase E1 component [EC:1.2.4.2]
		XP_002560111	hypothetical protein	Pc14g01170	up	isocitrate dehydrogenase (NAD+) [EC:1.1.1.41]
		XP_002569035	hypothetical protein	Pc21g20480	up	ATP citrate (pro-S)-lyase [EC:2.3.3.8]
		XP_002557385	citrate synthase (EC 2.3.3.1)	Pc12g05400	up	citrate synthase [EC:2.3.3.1]
		XP_002562722	hypothetical protein	Pc20g01630	up	pyruvate dehydrogenase E2 component (dihydrolipoamide acetyltransferase) [EC:2.3.1.12]
		XP_002563132	succinate dehydrogenase subunit A (EC 1.3.5.1)	Pc20g06030	up	succinate dehydrogenase (ubiquinone) flavoprotein subunit [EC:1.3.5.1]
3	Pentose phosphate pathway	XP_002557167	hypothetical protein	Pc12g02790	up	ribokinase [EC:2.7.1.15]
		XP_002559864	hypothetical protein	Pc13g14570	up	ribose-phosphate pyrophosphokinase [EC:2.7.6.1]
		XP_002558158	hypothetical protein	Pc12g13500	up	6-phosphofructokinase 1 [EC:2.7.1.11]
		XP_002562988	hypothetical protein	Pc20g04410	up	phosphoglucomutase [EC:5.4.2.2]
4	Pentose and glucuronate interconversions	XP_002568185	hypothetical protein	Pc21g11540	up	D-xylulose reductase [EC:1.1.1.9]
		XP_002560493	hypothetical protein	Pc16g00740	up	galacturan 1,4-alpha-galacturonidase [EC:3.2.1.67]
		XP_002566377	hypothetical protein	Pc22g24890	up	pectate lyase [EC:4.2.2.2]
		XP_002561166	hypothetical protein	Pc16g08460	down	D-arabinitol dehydrogenase (NADP+) [EC:1.1.1.287]
		XP_002564030	hypothetical protein	Pc20g15580	down	L-glyceraldehyde reductase [EC:1.1.1.372]
		XP_002561596	hypothetical protein	Pc16g12970	up	L-iditol 2-dehydrogenase [EC:1.1.1.14]
5	Fructose and mannose metabolism	XP_002561596	hypothetical protein	Pc16g12970	up	L-iditol 2-dehydrogenase [EC:1.1.1.14]
		XP_002564951	hypothetical protein	Pc22g09390	up	mannitol 2-dehydrogenase [EC:1.1.1.67]
		XP_002567593	hypothetical protein	Pc21g05470	up	mannan endo-1,4-beta-mannosidase [EC:3.2.1.78]
		XP_002562714	hypothetical protein	Pc20g01550	up	6-phosphofructo-2-kinase / fructose-2,6-biphosphatase 2 [EC:2.7.1.105 3.1.3.46]
		XP_002559619	mannose-6-phosphate isomerase, type 1	Pc13g12020	up	mannose-6-phosphate isomerase [EC:5.3.1.8]
		XP_002557746	hypothetical protein	Pc12g09190	up	mannose-1-phosphate guanylyltransferase [EC:2.7.7.13]
		XP_002558158	hypothetical protein	Pc12g13500	up	6-phosphofructokinase 1 [EC:2.7.1.11]
		XP_002567487	hypothetical protein	Pc21g04410	up	L-rhamnose 1-dehydrogenase [EC:1.1.1.378 1.1.1.377 1.1.1.173]
		XP_002567486	hypothetical protein	Pc21g04400	up	L-rhamnonate dehydratase [EC:4.2.1.90]
		XP_002561403	hypothetical protein	Pc16g10970	up	sorbose reductase [EC:1.1.1.289]
6	Galactose metabolism	XP_002558158	hypothetical protein	Pc12g13500	up	6-phosphofructokinase 1 [EC:2.7.1.11]
		XP_002560026	hypothetical protein	Pc14g00310	up	beta-fructofuranosidase [EC:3.2.1.26]
		XP_002557615	hypothetical protein	Pc12g07810	up	alpha-glucosidase [EC:3.2.1.20]
		XP_002562988	hypothetical protein	Pc20g04410	up	phosphoglucomutase [EC:5.4.2.2]
7	Fatty acid biosynthesis	XP_002564915	hypothetical protein	Pc22g09030	up	3-oxoacyl-[acyl-carrier-protein] synthase II [EC:2.3.1.179]
		XP_002557397	hypothetical protein	Pc12g05520	up	long-chain acyl-CoA synthetase [EC:6.2.1.3]
8	Fatty acid elongation	XP_002566024	hypothetical protein	Pc22g21270	down	enoyl-CoA hydratase [EC:4.2.1.17]
9	Fatty acid degradation	XP_002566024	hypothetical protein	Pc22g21270	down	enoyl-CoA hydratase [EC:4.2.1.17]
		XP_002564087	hypothetical protein	Pc22g00420	down	acetyl-CoA C-acetyltransferase [EC:2.3.1.9]
		XP_002557884	hypothetical protein	Pc12g10630	up	alcohol dehydrogenase, propanol-preferring [EC:1.1.1.1]
		XP_002557397	hypothetical protein	Pc12g05520	up	long-chain acyl-CoA synthetase [EC:6.2.1.3]
10	Synthesis and degradation of ketone bodies	XP_002564087	hypothetical protein	Pc22g00420	down	acetyl-CoA C-acetyltransferase [EC:2.3.1.9]
11	Steroid biosynthesis	XP_002569126	hypothetical protein	Pc21g21520	down	cholestenol Delta-isomerase [EC:5.3.3.5]
		XP_002565103	hypothetical protein	Pc22g11560	up	Delta24(24(1))-sterol reductase [EC:1.3.1.71]
		XP_002563403	hypothetical protein	Pc20g09070	up	sterol 14alpha-demethylase [EC:1.14.14.154]
		XP_002569198	hypothetical protein	Pc21g22280	up	Delta14-sterol reductase [EC:1.3.1.70]
		XP_002568065	hypothetical protein	Pc21g10300	up	sterol 24-C-methyltransferase [EC:2.1.1.41]
		XP_002560326	hypothetical protein	Pc15g01010	down	methylsterol monooxygenase [EC:1.14.18.9]
		XP_002558625	hypothetical protein	Pc13g01800	up	sterol O-acyltransferase [EC:2.3.1.26]
12	Ubiquinone and other terpenoid-quinone biosynthesis	XP_002557734	hypothetical protein	Pc12g09060	down	4-hydroxyphenylpyruvate dioxygenase [EC:1.13.11.27]
		XP_002558003	hypothetical protein	Pc12g11860	up	aromatic amino acid aminotransferase I / 2-aminoadipate transaminase [EC:2.6.1.57 2.6.1.39 2.6.1.27 2.6.1.5]
		XP_002564333	hypothetical protein	Pc22g02890	up	ubiquinone biosynthesis monooxygenase Coq6 [EC:1.14.13.-]
		XP_002563044	hypothetical protein	Pc20g05040	up	3-demethoxyubiquinol 3-hydroxylase [EC:1.14.99.60]
13	Oxidative phosphorylation	XP_002563935	hypothetical protein	Pc20g14590	up	cytochrome c oxidase assembly protein subunit 11
		XP_002557222	ATP synthase F1	Pc12g03370	up	F-type H+-transporting ATPase subunit alpha
		XP_002563132	succinate dehydrogenase subunit A (EC 1.3.5.1)	Pc20g06030	up	succinate dehydrogenase (ubiquinone) flavoprotein subunit [EC:1.3.5.1]
		XP_002559236	hypothetical protein	Pc13g08110	up	heme o synthase [EC:2.5.1.141]
		XP_002560797	hypothetical protein	Pc16g04460	up	V-type H+-transporting ATPase subunit H
14	Arginine biosynthesis	XP_002558297	hypothetical protein	Pc12g14940	down	glutamine synthetase [EC:6.3.1.2]
		XP_002559394	arginase (EC 3.5.3.1)	Pc13g09710	up	arginase [EC:3.5.3.1]
		XP_002564843	hypothetical protein	Pc22g08300	up	glutamate dehydrogenase [EC:1.4.1.2]
		XP_002566274	hypothetical protein	Pc22g23830	up	aspartate aminotransferase, cytoplasmic [EC:2.6.1.1]
15	Purine metabolism	XP_002559864	hypothetical protein	Pc13g14570	up	ribose-phosphate pyrophosphokinase [EC:2.7.6.1]
		XP_002563813	amidophosphoribosyltransferase (EC 2.4.2.14)	Pc20g13330	up	amidophosphoribosyltransferase [EC:2.4.2.14]
		XP_002563651	phosphoribosylamine--glycine ligase (EC 6.3.4.13)	Pc20g11650	up	phosphoribosylamine--glycine ligase / phosphoribosylformylglycinamidine cyclo-ligase [EC:6.3.4.13 6.3.3.1]
		XP_002566013	hypothetical protein	Pc22g21160	up	phosphoribosylglycinamide formyltransferase [EC:2.1.2.2]
		XP_002565813	hypothetical protein	Pc22g19100	up	phosphoribosylaminoimidazolecarboxamide formyltransferase / IMP cyclohydrolase [EC:2.1.2.3 3.5.4.10]
		XP_002563902	hypothetical protein	Pc20g14240	up	adenylosuccinate lyase [EC:4.3.2.2]
		XP_002562622	hypothetical protein	Pc20g00600	up	adenylate kinase [EC:2.7.4.3]
		XP_002556782	Adenylosuccinate synthetase (EC 6.3.4.4)	Pc06g01770	up	adenylosuccinate synthase [EC:6.3.4.4]
		XP_002559483	hypothetical protein	Pc13g10630	down	adenosine deaminase [EC:3.5.4.4]
		XP_002559192	hypothetical protein	Pc13g07630	up	IMP dehydrogenase [EC:1.1.1.205]
		XP_002558414	hypothetical protein	Pc12g16160	up	GMP synthase (glutamine-hydrolysing) [EC:6.3.5.2]
		XP_002560033	guanine deaminase (EC 3.5.4.3)	Pc14g00380	up	guanine deaminase [EC:3.5.4.3]
		XP_002558420	hypothetical protein	Pc12g16220	up	allantoinase [EC:3.5.2.5]
		XP_002562988	hypothetical protein	Pc20g04410	up	phosphoglucomutase [EC:5.4.2.2]
16	Pyrimidine metabolism	XP_002569165	aspartate carbamoyltransferase (EC 2.1.3.2)	Pc21g21940	up	carbamoyl-phosphate synthase / aspartate carbamoyltransferase [EC:6.3.5.5 2.1.3.2]
		XP_002559144	CTP synthase (EC 6.3.4.2)	Pc13g07130	up	CTP synthase [EC:6.3.4.2]
		XP_002567247	uracil phosphoribosyltransferase (EC 2.4.2.9)	Pc21g01810	up	uracil phosphoribosyltransferase [EC:2.4.2.9]
		XP_002568602	hypothetical protein	Pc21g15930	up	dTMP kinase [EC:2.7.4.9]
		XP_002566037	dihydroorotate oxidase A (EC 1.3.3.1)	Pc22g21410	up	dihydroorotate dehydrogenase [EC:1.3.5.2]
17	Alanine, aspartate and glutamate metabolism	XP_002565703	hypothetical protein	Pc22g17940	up	asparagine synthase (glutamine-hydrolysing) [EC:6.3.5.4]
		XP_002566274	hypothetical protein	Pc22g23830	up	aspartate aminotransferase, cytoplasmic [EC:2.6.1.1]
		XP_002556782	Adenylosuccinate synthetase (EC 6.3.4.4)	Pc06g01770	up	adenylosuccinate synthase [EC:6.3.4.4]
		XP_002563902	hypothetical protein	Pc20g14240	up	adenylosuccinate lyase [EC:4.3.2.2]
		XP_002569165	aspartate carbamoyltransferase (EC 2.1.3.2)	Pc21g21940	up	carbamoyl-phosphate synthase / aspartate carbamoyltransferase [EC:6.3.5.5 2.1.3.2]
		XP_002559208	hypothetical protein	Pc13g07790	up	succinate-semialdehyde dehydrogenase / glutarate-semialdehyde dehydrogenase [EC:1.2.1.16 1.2.1.79 1.2.1.20]
		XP_002565078	hypothetical protein	Pc22g11310	down	glutamate synthase (NADH) [EC:1.4.1.14]
		XP_002564843	hypothetical protein	Pc22g08300	up	glutamate dehydrogenase [EC:1.4.1.2]
		XP_002558297	hypothetical protein	Pc12g14940	down	glutamine synthetase [EC:6.3.1.2]
		XP_002563813	amidophosphoribosyltransferase (EC 2.4.2.14)	Pc20g13330	up	amidophosphoribosyltransferase [EC:2.4.2.14]
18	Aflatoxin biosynthesis	XP_002558444	hypothetical protein	Pc12g16460	down	norsolorinic acid ketoreductase [EC:1.1.1.349]
		XP_002565837	hypothetical protein	Pc22g19340	down	versiconal hemiacetal acetate esterase [EC:3.1.1.94]
19	Glycine, serine and threonine metabolism	XP_002564795	hypothetical protein	Pc22g07790	up	choline dehydrogenase [EC:1.1.99.1]
		XP_002565012	betaine aldehyde dehydrogenase (EC 1.2.1.8)	Pc22g10030	up	betaine-aldehyde dehydrogenase [EC:1.2.1.8]
		XP_002567383	hypothetical protein	Pc21g03190	down	glycerate dehydrogenase [EC:1.1.1.29]
		XP_002567589	hypothetical protein	Pc21g05430	up	cystathionine gamma-lyase [EC:4.4.1.1]
		XP_002557800	hypothetical protein	Pc12g09740	up	sarcosine oxidase / L-pipecolate oxidase [EC:1.5.3.1 1.5.3.7]
		XP_002559202	L-threonine ammonia-lyase (EC 4.3.1.19)	Pc13g07730	up	threonine dehydratase [EC:4.3.1.19]
		XP_002562952	hypothetical protein	Pc20g04020	up	threonine synthase [EC:4.2.3.1]
		XP_002565276	hypothetical protein	Pc22g13500	up	5-aminolevulinate synthase [EC:2.3.1.37]
		XP_002559324	homoserine dehydrogenase (EC 1.1.1.3)	Pc13g08990	up	homoserine dehydrogenase [EC:1.1.1.3]
		XP_002558402	phosphoglycerate mutase (EC 5.4.2.1)	Pc12g16040	up	2,3-bisphosphoglycerate-independent phosphoglycerate mutase [EC:5.4.2.12]
20	Monobactam biosynthesis	XP_002568881	hypothetical protein	Pc21g18900	up	4-hydroxy-tetrahydrodipicolinate synthase [EC:4.3.3.7]
21	Cysteine and methionine metabolism	XP_002558003	hypothetical protein	Pc12g11860	up	aromatic amino acid aminotransferase I / 2-aminoadipate transaminase [EC:2.6.1.57 2.6.1.39 2.6.1.27 2.6.1.5]
		XP_002559656	hypothetical protein	Pc13g12400	up	spermidine synthase [EC:2.5.1.16]
		XP_002567589	hypothetical protein	Pc21g05430	up	cystathionine gamma-lyase [EC:4.4.1.1]
		XP_002563358	hypothetical protein	Pc20g08350	down	cystathionine gamma-synthase [EC:2.5.1.48]
		XP_002566274	hypothetical protein	Pc22g23830	up	aspartate aminotransferase, cytoplasmic [EC:2.6.1.1]
		XP_002559324	homoserine dehydrogenase (EC 1.1.1.3)	Pc13g08990	up	homoserine dehydrogenase [EC:1.1.1.3]
		XP_002568775	glutathione synthase (EC 6.3.2.3)	Pc21g17790	up	glutathione synthase [EC:6.3.2.3]
22	Valine, leucine and isoleucine degradation	XP_002557708	hypothetical protein	Pc12g08790	down	2-oxoisovalerate dehydrogenase E1 component alpha subunit [EC:1.2.4.4]
		XP_002564087	hypothetical protein	Pc22g00420	down	acetyl-CoA C-acetyltransferase [EC:2.3.1.9]
		XP_002567177	hypothetical protein	Pc21g01060	down	3-methylcrotonyl-CoA carboxylase alpha subunit [EC:6.4.1.4]
		XP_002566024	hypothetical protein	Pc22g21270	down	enoyl-CoA hydratase [EC:4.2.1.17]
		XP_002567181	hypothetical protein	Pc21g01100	up	isovaleryl-CoA dehydrogenase [EC:1.3.8.4]
		XP_002563638	methylmalonate-semialdehyde dehydrogenaseacylating] (EC 1.2.1.27)	Pc20g11520	down	malonate-semialdehyde dehydrogenase (acetylating) / methylmalonate-semialdehyde dehydrogenase [EC:1.2.1.18 1.2.1.27]
		XP_002567879	hypothetical protein	Pc21g08400	up	3-hydroxyisobutyryl-CoA hydrolase [EC:3.1.2.4]
23	Valine, leucine and isoleucine biosynthesis	XP_002559202	L-threonine ammonia-lyase (EC 4.3.1.19)	Pc13g07730	up	threonine dehydratase [EC:4.3.1.19]
		XP_002566165	hypothetical protein	Pc22g22710	up	dihydroxy-acid dehydratase [EC:4.2.1.9]
		XP_002559434	acetolactate synthase, large subunit (EC 2.2.1.6)	Pc13g10120	up	acetolactate synthase I/II/III large subunit [EC:2.2.1.6]
24	Lysine biosynthesis	XP_002559324	homoserine dehydrogenase (EC 1.1.1.3)	Pc13g08990	up	homoserine dehydrogenase [EC:1.1.1.3]
		XP_002568881	hypothetical protein	Pc21g18900	up	4-hydroxy-tetrahydrodipicolinate synthase [EC:4.3.3.7]
		XP_002564612	saccharopine reductase Lys7-Penicillium chrysogenum	Pc22g05800	up	saccharopine dehydrogenase (NADP+, L-glutamate forming) [EC:1.5.1.10]
		XP_002558003	hypothetical protein	Pc12g11860	up	aromatic amino acid aminotransferase I / 2-aminoadipate transaminase [EC:2.6.1.57 2.6.1.39 2.6.1.27 2.6.1.5]
		XP_002561021	homoaconitase (EC 4.2.1.36)	Pc16g06870	up	homoaconitate hydratase [EC:4.2.1.36]
		XP_002565245	homocitrate synthase (EC 2.3.3.14)	Pc22g13190	up	homocitrate synthase [EC:2.3.3.14]
		XP_002558749	aconitase (EC 4.2.1.3)	Pc13g03110	up	homoaconitase [EC:4.2.1.-]
25	Lysine degradation	XP_002564612	saccharopine reductase Lys7-Penicillium chrysogenum	Pc22g05800	up	saccharopine dehydrogenase (NADP+, L-glutamate forming) [EC:1.5.1.10]
		XP_002566024	hypothetical protein	Pc22g21270	down	enoyl-CoA hydratase [EC:4.2.1.17]
		XP_002564515	hypothetical protein	Pc22g04770	up	2-oxoglutarate dehydrogenase E1 component [EC:1.2.4.2]
		XP_002564087	hypothetical protein	Pc22g00420	down	acetyl-CoA C-acetyltransferase [EC:2.3.1.9]
		XP_002559208	hypothetical protein	Pc13g07790	up	succinate-semialdehyde dehydrogenase / glutarate-semialdehyde dehydrogenase [EC:1.2.1.16 1.2.1.79 1.2.1.20]
		XP_002557800	hypothetical protein	Pc12g09740	up	sarcosine oxidase / L-pipecolate oxidase [EC:1.5.3.1 1.5.3.7]
		XP_002567764	hypothetical protein	Pc21g07230	up	histone-lysine N-methyltransferase, H3 lysine-79 specific [EC:2.1.1.43]
26	Arginine and proline metabolism	XP_002559394	arginase (EC 3.5.3.1)	Pc13g09710	up	arginase [EC:3.5.3.1]
		XP_002557813	hypothetical protein	Pc12g09880	down	amidase [EC:3.5.1.4]
		XP_002559656	hypothetical protein	Pc13g12400	up	spermidine synthase [EC:2.5.1.16]
		XP_002561616	hypothetical protein	Pc16g13170	up	agmatinase [EC:3.5.3.11]
		XP_002562198	hypothetical protein	Pc18g03600	up	ornithine--oxo-acid transaminase [EC:2.6.1.13]
		XP_002566274	hypothetical protein	Pc22g23830	up	aspartate aminotransferase, cytoplasmic [EC:2.6.1.1]
		XP_002564068	hypothetical protein	Pc22g00220	down	4-hydroxy-2-oxoglutarate aldolase [EC:4.1.3.16]
27	Tyrosine metabolism	XP_002557730	hypothetical protein	Pc12g09020	down	maleylacetoacetate isomerase [EC:5.2.1.2]
		XP_002557732	homogentisate 1,2-dioxygenase (EC 1.13.11.5)	Pc12g09040	down	homogentisate 1,2-dioxygenase [EC:1.13.11.5]
		XP_002566274	hypothetical protein	Pc22g23830	up	aspartate aminotransferase, cytoplasmic [EC:2.6.1.1]
		XP_002557734	hypothetical protein	Pc12g09060	down	4-hydroxyphenylpyruvate dioxygenase [EC:1.13.11.27]
		XP_002558003	hypothetical protein	Pc12g11860	up	aromatic amino acid aminotransferase I / 2-aminoadipate transaminase [EC:2.6.1.57 2.6.1.39 2.6.1.27 2.6.1.5]
		XP_002558683	hypothetical protein	Pc13g02420	up	4-hydroxy-2-oxoheptanedioate aldolase [EC:4.1.2.52]
		XP_002559208	hypothetical protein	Pc13g07790	up	succinate-semialdehyde dehydrogenase / glutarate-semialdehyde dehydrogenase [EC:1.2.1.16 1.2.1.79 1.2.1.20]
		XP_002557731	fumarylacetoacetate hydrolase (EC 3.7.1.2)	Pc12g09030	down	fumarylacetoacetase [EC:3.7.1.2]
		XP_002557884	hypothetical protein	Pc12g10630	up	alcohol dehydrogenase, propanol-preferring [EC:1.1.1.1]
28	Phenylalanine metabolism	XP_002557734	hypothetical protein	Pc12g09060	down	4-hydroxyphenylpyruvate dioxygenase [EC:1.13.11.27]
		XP_002558003	hypothetical protein	Pc12g11860	up	aromatic amino acid aminotransferase I / 2-aminoadipate transaminase [EC:2.6.1.57 2.6.1.39 2.6.1.27 2.6.1.5]
		XP_002566274	hypothetical protein	Pc22g23830	up	aspartate aminotransferase, cytoplasmic [EC:2.6.1.1]
		XP_002557813	hypothetical protein	Pc12g09880	down	amidase [EC:3.5.1.4]
29	Tryptophan metabolism	XP_002565132	hypothetical protein	Pc22g11860	down	indoleamine 2,3-dioxygenase [EC:1.13.11.52]
		XP_002558003	hypothetical protein	Pc12g11860	up	aromatic amino acid aminotransferase I / 2-aminoadipate transaminase [EC:2.6.1.57 2.6.1.39 2.6.1.27 2.6.1.5]
		XP_002564087	hypothetical protein	Pc22g00420	down	acetyl-CoA C-acetyltransferase [EC:2.3.1.9]
		XP_002566024	hypothetical protein	Pc22g21270	down	enoyl-CoA hydratase [EC:4.2.1.17]
		XP_002564515	hypothetical protein	Pc22g04770	up	2-oxoglutarate dehydrogenase E1 component [EC:1.2.4.2]
		XP_002565133	Kynureninase (EC 3.7.1.3)	Pc22g11870	down	kynureninase [EC:3.7.1.3]
		XP_002562403	hypothetical protein	Pc18g05760	up	kynurenine 3-monooxygenase [EC:1.14.13.9]
		XP_002557813	hypothetical protein	Pc12g09880	down	amidase [EC:3.5.1.4]
		XP_002564727	hypothetical protein	Pc22g07020	down	nitrilase [EC:3.5.5.1]
30	Phenylalanine, tyrosine and tryptophan biosynthesis	XP_002560195	chorismate synthase (EC 4.2.3.5)	Pc14g02010	up	chorismate synthase [EC:4.2.3.5]
		XP_002558003	hypothetical protein	Pc12g11860	up	aromatic amino acid aminotransferase I / 2-aminoadipate transaminase [EC:2.6.1.57 2.6.1.39 2.6.1.27 2.6.1.5]
		XP_002559268	3-dehydroquinate dehydratase (EC 4.2.1.10)	Pc13g08430	up	3-dehydroquinate dehydratase II [EC:4.2.1.10]
		XP_002566274	hypothetical protein	Pc22g23830	up	aspartate aminotransferase, cytoplasmic [EC:2.6.1.1]
31	beta-Alanine metabolism	XP_002566024	hypothetical protein	Pc22g21270	down	enoyl-CoA hydratase [EC:4.2.1.17]
		XP_002567879	hypothetical protein	Pc21g08400	up	3-hydroxyisobutyryl-CoA hydrolase [EC:3.1.2.4]
		XP_002563638	methylmalonate-semialdehyde dehydrogenaseacylating] (EC 1.2.1.27)	Pc20g11520	down	malonate-semialdehyde dehydrogenase (acetylating) / methylmalonate-semialdehyde dehydrogenase [EC:1.2.1.18 1.2.1.27]
		XP_002559656	hypothetical protein	Pc13g12400	up	spermidine synthase [EC:2.5.1.16]
		XP_002559028	hypothetical protein	Pc13g05940	up	multifunctional beta-oxidation protein [EC:4.2.1.- 1.1.1.-]
32	Taurine and hypotaurine metabolism	XP_002564843	hypothetical protein	Pc22g08300	up	glutamate dehydrogenase [EC:1.4.1.2]
33	Phosphonate and phosphinate metabolism	XP_002562591	ethanolamine-phosphate cytidylyltransferase (EC 2.7.7.14)	Pc20g00270	up	ethanolamine-phosphate cytidylyltransferase [EC:2.7.7.14]
34	Selenocompound metabolism	XP_002560577	methionyl-tRNA synthetase (EC 6.1.1.10)	Pc16g02040	up	methionyl-tRNA synthetase [EC:6.1.1.10]
		XP_002567589	hypothetical protein	Pc21g05430	up	cystathionine gamma-lyase [EC:4.4.1.1]
		XP_002563358	hypothetical protein	Pc20g08350	down	cystathionine gamma-synthase [EC:2.5.1.48]
35	Cyanoamino acid metabolism	XP_002564727	hypothetical protein	Pc22g07020	down	nitrilase [EC:3.5.5.1]
		XP_002561682	hypothetical protein	Pc16g13830	up	beta-glucosidase [EC:3.2.1.21]
36	Glutathione metabolism	XP_002568775	glutathione synthase (EC 6.3.2.3)	Pc21g17790	up	glutathione synthase [EC:6.3.2.3]
		XP_002557463	hypothetical protein	Pc12g06200	up	glutathione S-transferase [EC:2.5.1.18]
		XP_002559656	hypothetical protein	Pc13g12400	up	spermidine synthase [EC:2.5.1.16]
37	Starch and sucrose metabolism	XP_002561682	hypothetical protein	Pc16g13830	up	beta-glucosidase [EC:3.2.1.21]
		XP_002560026	hypothetical protein	Pc14g00310	up	beta-fructofuranosidase [EC:3.2.1.26]
		XP_002557615	hypothetical protein	Pc12g07810	up	alpha-glucosidase [EC:3.2.1.20]
		XP_002560249	hypothetical protein	Pc15g00210	up	glucan endo-1,3-beta-D-glucosidase [EC:3.2.1.39]
		XP_002558241	trehalose 6-phosphate synthase (EC 2.4.1.15)	Pc12g14360	down	trehalose 6-phosphate synthase [EC:2.4.1.15 2.4.1.347]
		XP_002562988	hypothetical protein	Pc20g04410	up	phosphoglucomutase [EC:5.4.2.2]
		XP_002564408	hypothetical protein	Pc22g03670	down	alpha,alpha-trehalase [EC:3.2.1.28]
		XP_002564229	glucan 1,4-alpha-glucosidase BAC8255-Penicillium chrysogenum	Pc22g01850	up	glucoamylase [EC:3.2.1.3]
		XP_002566107	hypothetical protein	Pc22g22120	up	glycogen debranching enzyme [EC:2.4.1.25 3.2.1.33]
		XP_002560902	hypothetical protein	Pc16g05630	up	cellulose 1,4-beta-cellobiosidase [EC:3.2.1.91]
		XP_002557627	hypothetical protein	Pc12g07940	up	glucan 1,3-beta-glucosidase [EC:3.2.1.58]
38	N-Glycan biosynthesis	XP_002568909	hypothetical protein	Pc21g19180	up	alpha-1,3-glucosyltransferase [EC:2.4.1.265]
39	Various types of N-glycan biosynthesis	XP_002567294	hypothetical protein	Pc21g02300	up	mannan polymerase II complex ANP1 subunit [EC:2.4.1.-]
		XP_002567859	hypothetical protein	Pc21g08190	up	alpha 1,2-mannosyltransferase [EC:2.4.1.-]
		XP_002557004	hypothetical protein	Pc12g01040	up	mannan polymerase II complex MNN10 subunit [EC:2.4.1.-]
		XP_002563528	beta-N-acetylhexosaminidase hex-Penicillium chrysogenum	Pc20g10360	up	hexosaminidase [EC:3.2.1.52]
40	Amino sugar and nucleotide sugar metabolism	XP_002565010	N-acetylglucosamine 6-phosphate deacetylase (EC 3.5.1.25)	Pc22g10010	down	N-acetylglucosamine-6-phosphate deacetylase [EC:3.5.1.25]
		XP_002561976	hypothetical protein	Pc18g01310	down	beta-N-acetylhexosaminidase [EC:3.2.1.52]
		XP_002557616	hypothetical protein	Pc12g07820	down	chitosanase [EC:3.2.1.132]
		XP_002557991	hypothetical protein	Pc12g11740	up	chitin synthase [EC:2.4.1.16]
		XP_002559619	mannose-6-phosphate isomerase, type 1	Pc13g12020	up	mannose-6-phosphate isomerase [EC:5.3.1.8]
		XP_002562988	hypothetical protein	Pc20g04410	up	phosphoglucomutase [EC:5.4.2.2]
		XP_002557746	hypothetical protein	Pc12g09190	up	mannose-1-phosphate guanylyltransferase [EC:2.7.7.13]
41	Glycosaminoglycan degradation	XP_002563528	beta-N-acetylhexosaminidase hex-Penicillium chrysogenum	Pc20g10360	up	hexosaminidase [EC:3.2.1.52]
		XP_002561976	hypothetical protein	Pc18g01310	down	beta-N-acetylhexosaminidase [EC:3.2.1.52]
42	Glycerolipid metabolism	XP_002561705	hypothetical protein	Pc16g14070	up	phosphatidate phosphatase LPIN [EC:3.1.3.4]
		XP_002564306	hypothetical protein	Pc22g02620	up	acylglycerol lipase [EC:3.1.1.23]
		XP_002564614	hypothetical protein	Pc22g05820	up	glycerol-3-phosphate O-acyltransferase / dihydroxyacetone phosphate acyltransferase [EC:2.3.1.15 2.3.1.42]
		XP_002564009	hypothetical protein	Pc20g15370	up	diacylglycerol diphosphate phosphatase / phosphatidate phosphatase [EC:3.1.3.81 3.1.3.4]
43	Inositol phosphate metabolism	XP_002567677	hypothetical protein	Pc21g06320	up	inositol-polyphosphate multikinase [EC:2.7.1.140 2.7.1.151]
		XP_002557976	hypothetical protein	Pc12g11590	up	phosphatidylinositol 4-kinase type 2 [EC:2.7.1.67]
		XP_002560403	hypothetical protein	Pc15g01880	down	phospholipase C [EC:3.1.4.3]
		XP_002565932	hypothetical protein	Pc22g20320	down	myo-inositol 2-dehydrogenase / D-chiro-inositol 1-dehydrogenase [EC:1.1.1.18 1.1.1.369]
		XP_002563638	methylmalonate-semialdehyde dehydrogenaseacylating] (EC 1.2.1.27)	Pc20g11520	down	malonate-semialdehyde dehydrogenase (acetylating) / methylmalonate-semialdehyde dehydrogenase [EC:1.2.1.18 1.2.1.27]
44	Glycosylphosphatidylinositol (GPI)-anchor biosynthesis	XP_002559861	hypothetical protein	Pc13g14540	up	phosphatidylinositol glycan, class H
		XP_002562782	hypothetical protein	Pc20g02240	up	phosphatidylinositol glycan, class C
		XP_002566398	hypothetical protein	Pc22g25110	up	phosphatidylinositol glycan, class F [EC:2.7.-.-]
		XP_002563721	hypothetical protein	Pc20g12360	up	phosphatidylinositol glycan, class O
		XP_002561644	hypothetical protein	Pc16g13450	up	phosphatidylinositol glycan, class W [EC:2.3.-.-]
45	Glycerophospholipid metabolism	XP_002564614	hypothetical protein	Pc22g05820	up	glycerol-3-phosphate O-acyltransferase / dihydroxyacetone phosphate acyltransferase [EC:2.3.1.15 2.3.1.42]
		XP_002562591	ethanolamine-phosphate cytidylyltransferase (EC 2.7.7.14)	Pc20g00270	up	ethanolamine-phosphate cytidylyltransferase [EC:2.7.7.14]
		XP_002560403	hypothetical protein	Pc15g01880	down	phospholipase C [EC:3.1.4.3]
		XP_002561705	hypothetical protein	Pc16g14070	up	phosphatidate phosphatase LPIN [EC:3.1.3.4]
		XP_002567206	hypothetical protein	Pc21g01360	down	phospholipase D1/2 [EC:3.1.4.4]
		XP_002557183	hypothetical protein	Pc12g02970	down	glycerophosphoryl diester phosphodiesterase [EC:3.1.4.46]
		XP_002562131	lysophospholipase phospholipase B plb1-Penicillium chrysogenum	Pc18g02900	up	lysophospholipase [EC:3.1.1.5]
		XP_002559939	hypothetical protein	Pc13g15440	down	phosphatidylserine decarboxylase [EC:4.1.1.65]
		XP_002561149	hypothetical protein	Pc16g08280	up	cardiolipin-specific phospholipase [EC:3.1.1.-]
		XP_002566030	hypothetical protein	Pc22g21330	down	betaine lipid synthase
		XP_002559854	diacylglycerol kinase 2	Pc13g14470	up	diacylglycerol kinase (CTP) [EC:2.7.1.174]
		XP_002564009	hypothetical protein	Pc20g15370	up	diacylglycerol diphosphate phosphatase / phosphatidate phosphatase [EC:3.1.3.81 3.1.3.4]
46	Ether lipid metabolism	XP_002557085	hypothetical protein	Pc12g01900	down	platelet-activating factor acetylhydrolase IB subunit alpha
		XP_002567206	hypothetical protein	Pc21g01360	down	phospholipase D1/2 [EC:3.1.4.4]
		XP_002560403	hypothetical protein	Pc15g01880	down	phospholipase C [EC:3.1.4.3]
47	Linoleic acid metabolism	XP_002564723	hypothetical protein	Pc22g06980	down	linoleate 8R-lipoxygenase / 9,12-octadecadienoate 8-hydroperoxide 8R-isomerase [EC:1.13.11.60 5.4.4.5]
48	Sphingolipid metabolism	XP_002558695	hypothetical protein	Pc13g02540	up	neutral ceramidase [EC:3.5.1.23]
		XP_002568967	hypothetical protein	Pc21g19760	up	Acyl-CoA-dependent ceramide synthase [EC:2.3.1.24]
		XP_002565358	hypothetical protein	Pc22g14340	up	ceramide glucosyltransferase [EC:2.4.1.80]
		XP_002565246	hypothetical protein	Pc22g13200	up	sphinganine-1-phosphate aldolase [EC:4.1.2.27]
49	Glycosphingolipid biosynthesis - globo and isoglobo series	XP_002563528	beta-N-acetylhexosaminidase hex-Penicillium chrysogenum	Pc20g10360	up	hexosaminidase [EC:3.2.1.52]
50	Pyruvate metabolism	XP_002562846	hypothetical protein	Pc20g02930	up	D-lactate dehydrogenase (cytochrome) [EC:1.1.2.4]
		XP_002569015	hypothetical protein	Pc21g20250	up	malate dehydrogenase (oxaloacetate-decarboxylating) [EC:1.1.1.38]
		XP_002558886	hypothetical protein	Pc13g04510	up	malate dehydrogenase (oxaloacetate-decarboxylating)(NADP+) [EC:1.1.1.40]
		XP_002557199	hypothetical protein	Pc12g03130	up	acetyl-CoA hydrolase [EC:3.1.2.1]
		XP_002564087	hypothetical protein	Pc22g00420	down	acetyl-CoA C-acetyltransferase [EC:2.3.1.9]
		XP_002565245	homocitrate synthase (EC 2.3.3.14)	Pc22g13190	up	homocitrate synthase [EC:2.3.3.14]
		XP_002562722	hypothetical protein	Pc20g01630	up	pyruvate dehydrogenase E2 component (dihydrolipoamide acetyltransferase) [EC:2.3.1.12]
		XP_002566303	hypothetical protein	Pc22g24130	down	lactate 2-monooxygenase [EC:1.13.12.4]
51	Glyoxylate and dicarboxylate metabolism	XP_002564068	hypothetical protein	Pc22g00220	down	4-hydroxy-2-oxoglutarate aldolase [EC:4.1.3.16]
		XP_002562755	hypothetical protein	Pc20g01960	up	formyltetrahydrofolate deformylase [EC:3.5.1.10]
		XP_002562003	hypothetical protein	Pc18g01590	down	(S)-2-hydroxy-acid oxidase [EC:1.1.3.15]
		XP_002557385	citrate synthase (EC 2.3.3.1)	Pc12g05400	up	citrate synthase [EC:2.3.3.1]
		XP_002567383	hypothetical protein	Pc21g03190	down	glycerate dehydrogenase [EC:1.1.1.29]
		XP_002564087	hypothetical protein	Pc22g00420	down	acetyl-CoA C-acetyltransferase [EC:2.3.1.9]
		XP_002558297	hypothetical protein	Pc12g14940	down	glutamine synthetase [EC:6.3.1.2]
52	Propanoate metabolism	XP_002563638	methylmalonate-semialdehyde dehydrogenaseacylating] (EC 1.2.1.27)	Pc20g11520	down	malonate-semialdehyde dehydrogenase (acetylating) / methylmalonate-semialdehyde dehydrogenase [EC:1.2.1.18 1.2.1.27]
		XP_002567879	hypothetical protein	Pc21g08400	up	3-hydroxyisobutyryl-CoA hydrolase [EC:3.1.2.4]
		XP_002566024	hypothetical protein	Pc22g21270	down	enoyl-CoA hydratase [EC:4.2.1.17]
		XP_002564087	hypothetical protein	Pc22g00420	down	acetyl-CoA C-acetyltransferase [EC:2.3.1.9]
		XP_002557708	hypothetical protein	Pc12g08790	down	2-oxoisovalerate dehydrogenase E1 component alpha subunit [EC:1.2.4.4]
		XP_002559028	hypothetical protein	Pc13g05940	up	multifunctional beta-oxidation protein [EC:4.2.1.- 1.1.1.-]
53	Butanoate metabolism	XP_002564087	hypothetical protein	Pc22g00420	down	acetyl-CoA C-acetyltransferase [EC:2.3.1.9]
		XP_002566024	hypothetical protein	Pc22g21270	down	enoyl-CoA hydratase [EC:4.2.1.17]
		XP_002559208	hypothetical protein	Pc13g07790	up	succinate-semialdehyde dehydrogenase / glutarate-semialdehyde dehydrogenase [EC:1.2.1.16 1.2.1.79 1.2.1.20]
		XP_002559434	acetolactate synthase, large subunit (EC 2.2.1.6)	Pc13g10120	up	acetolactate synthase I/II/III large subunit [EC:2.2.1.6]
54	C5-Branched dibasic acid metabolism	XP_002559434	acetolactate synthase, large subunit (EC 2.2.1.6)	Pc13g10120	up	acetolactate synthase I/II/III large subunit [EC:2.2.1.6]
55	One carbon pool by folate	XP_002566013	hypothetical protein	Pc22g21160	up	phosphoribosylglycinamide formyltransferase [EC:2.1.2.2]
		XP_002568600	5,10-methylenetetrahydrofolate reductase (NAD(P)) (EC 1.5.1.20)	Pc21g15910	up	methylenetetrahydrofolate reductase (NADPH) [EC:1.5.1.20]
		XP_002562755	hypothetical protein	Pc20g01960	up	formyltetrahydrofolate deformylase [EC:3.5.1.10]
		XP_002565813	hypothetical protein	Pc22g19100	up	phosphoribosylaminoimidazolecarboxamide formyltransferase / IMP cyclohydrolase [EC:2.1.2.3 3.5.4.10]
56	Methane metabolism	XP_002567383	hypothetical protein	Pc21g03190	down	glycerate dehydrogenase [EC:1.1.1.29]
		XP_002558158	hypothetical protein	Pc12g13500	up	6-phosphofructokinase 1 [EC:2.7.1.11]
		XP_002558402	phosphoglycerate mutase (EC 5.4.2.1)	Pc12g16040	up	2,3-bisphosphoglycerate-independent phosphoglycerate mutase [EC:5.4.2.12]
57	Thiamine metabolism	XP_002557454	hypothetical protein	Pc12g06110	up	thiamine pyrophosphokinase [EC:2.7.6.2]
		XP_002565999	hypothetical protein	Pc22g21020	up	hydroxymethylpyrimidine/phosphomethylpyrimidine kinase / thiaminase [EC:2.7.1.49 2.7.4.7 3.5.99.2]
		XP_002564812	thiazole-adenylate synthase	Pc22g07960	up	cysteine-dependent adenosine diphosphate thiazole synthase [EC:2.4.2.60]
		XP_002558290	extracellular acid phosphatase PhoA-Penicillium chrysogenum	Pc12g14860	down	acid phosphatase [EC:3.1.3.2]
58	Riboflavin metabolism	XP_002557040	hypothetical protein	Pc12g01420	up	2,5-diamino-6-(ribosylamino)-4(3H)-pyrimidinone 5'-phosphate reductase [EC:1.1.1.302]
		XP_002558290	extracellular acid phosphatase PhoA-Penicillium chrysogenum	Pc12g14860	down	acid phosphatase [EC:3.1.3.2]
59	Vitamin B6 metabolism	XP_002566440	hypothetical protein	Pc22g25550	up	pyridoxine kinase [EC:2.7.1.35]
		XP_002562952	hypothetical protein	Pc20g04020	up	threonine synthase [EC:4.2.3.1]
		XP_002560834	hypothetical protein	Pc16g04830	up	pyridoxine 4-dehydrogenase [EC:1.1.1.65]
60	Nicotinate and nicotinamide metabolism	XP_002568614	hypothetical protein	Pc21g16060	up	NAD+ synthase (glutamine-hydrolysing) [EC:6.3.5.1]
		XP_002563109	hypothetical protein	Pc20g05800	up	NAD+ kinase [EC:2.7.1.23]
		XP_002568871	hypothetical protein	Pc21g18800	down	H+-translocating NAD(P) transhydrogenase [EC:1.6.1.2 7.1.1.1]
		XP_002564561	hypothetical protein	Pc22g05260	up	NAD-dependent histone deacetylase SIR2 [EC:3.5.1.-]
		XP_002559208	hypothetical protein	Pc13g07790	up	succinate-semialdehyde dehydrogenase / glutarate-semialdehyde dehydrogenase [EC:1.2.1.16 1.2.1.79 1.2.1.20]
61	Pantothenate and CoA biosynthesis	XP_002562589	hypothetical protein	Pc20g00250	up	phosphopantothenoylcysteine decarboxylase [EC:4.1.1.36]
		XP_002563284	ketopantoate reductase (EC 1.1.1.169)	Pc20g07610	up	2-dehydropantoate 2-reductase [EC:1.1.1.169]
		XP_002557637	ketopantoate hydroxymethyltransferase (EC 2.1.2.11)	Pc12g08040	up	3-methyl-2-oxobutanoate hydroxymethyltransferase [EC:2.1.2.11]
		XP_002566165	hypothetical protein	Pc22g22710	up	dihydroxy-acid dehydratase [EC:4.2.1.9]
		XP_002559434	acetolactate synthase, large subunit (EC 2.2.1.6)	Pc13g10120	up	acetolactate synthase I/II/III large subunit [EC:2.2.1.6]
62	Biotin metabolism	XP_002564915	hypothetical protein	Pc22g09030	up	3-oxoacyl-[acyl-carrier-protein] synthase II [EC:2.3.1.179]
						GTP cyclohydrolase IA [EC:3.5.4.16]
63	Folate biosynthesis	XP_002568637	hypothetical protein	Pc21g16300	up
		XP_002558347	hypothetical protein	Pc12g15470	up	alkaline phosphatase D [EC:3.1.3.1]
64	Porphyrin and chlorophyll metabolism	XP_002559236	hypothetical protein	Pc13g08110	up	heme o synthase [EC:2.5.1.141]
		XP_002565469	ferrochelatase (EC 4.99.1.1)	Pc22g15520	up	protoporphyrin/coproporphyrin ferrochelatase [EC:4.99.1.1 4.99.1.9]
		XP_002564210	hypothetical protein	Pc22g01660	up	uroporphyrinogen-III synthase [EC:4.2.1.75]
		XP_002565276	hypothetical protein	Pc22g13500	up	5-aminolevulinate synthase [EC:2.3.1.37]
		XP_002567241	hypothetical protein	Pc21g01750	up	glutamyl-tRNA synthetase [EC:6.1.1.17]
65	Terpenoid backbone biosynthesis	XP_002564087	hypothetical protein	Pc22g00420	down	acetyl-CoA C-acetyltransferase [EC:2.3.1.9]
		XP_002568066	hypothetical protein	Pc21g10310	up	phosphomevalonate kinase [EC:2.7.4.2]
		XP_002562745	hypothetical protein	Pc20g01860	down	geranylgeranyl diphosphate synthase, type III [EC:2.5.1.1 2.5.1.10 2.5.1.29]
		XP_002560516	hypothetical protein	Pc16g00980	up	dehydrodolichyl diphosphate syntase complex subunit NUS1 [EC:2.5.1.87]
		XP_002565185	hypothetical protein	Pc22g12410	up	protein farnesyltransferase subunit beta [EC:2.5.1.58]
66	Nitrogen metabolism	XP_002559559	nitrate reductase (NADPH) niaD or niiA-Penicillium chrysogenum	Pc13g11410	down	nitrate reductase (NAD(P)H) [EC:1.7.1.1 1.7.1.2 1.7.1.3]
		XP_002561317	hypothetical protein	Pc16g10070	up	nitronate monooxygenase [EC:1.13.12.16]
		XP_002559560	hypothetical protein	Pc13g11420	down	nitrite reductase (NAD(P)H) [EC:1.7.1.4]
		XP_002564727	hypothetical protein	Pc22g07020	down	nitrilase [EC:3.5.5.1]
		XP_002568883	hypothetical protein	Pc21g18920	down	cyanate lyase [EC:4.2.1.104]
		XP_002559564	hypothetical protein	Pc13g11470	down	MFS transporter, NNP family, nitrate/nitrite transporter
		XP_002558297	hypothetical protein	Pc12g14940	down	glutamine synthetase [EC:6.3.1.2]
		XP_002565078	hypothetical protein	Pc22g11310	down	glutamate synthase (NADH) [EC:1.4.1.14]
		XP_002564843	hypothetical protein	Pc22g08300	up	glutamate dehydrogenase [EC:1.4.1.2]
67	Sulfur metabolism	XP_002557688	hypothetical protein	Pc12g08580	up	sulfite reductase (NADPH) flavoprotein alpha-component [EC:1.8.1.2]
		XP_002560913	hypothetical protein	Pc16g05740	down	alkanesulfonate monooxygenase [EC:1.14.14.5]
		XP_002563358	hypothetical protein	Pc20g08350	down	cystathionine gamma-synthase [EC:2.5.1.48]
68	Aminoacyl-tRNA biosynthesis	XP_002558389	asparaginyl-tRNA synthetase (EC 6.1.1.22)	Pc12g15910	up	asparaginyl-tRNA synthetase [EC:6.1.1.22]
		XP_002564332	histidyl-tRNA synthetase (EC 6.1.1.21)	Pc22g02880	up	histidyl-tRNA synthetase [EC:6.1.1.21]
		XP_002557577	hypothetical protein	Pc12g07420	up	phenylalanyl-tRNA synthetase alpha chain [EC:6.1.1.20]
		XP_002566059	hypothetical protein	Pc22g21630	up	aspartyl-tRNA synthetase [EC:6.1.1.12]
		XP_002560577	methionyl-tRNA synthetase (EC 6.1.1.10)	Pc16g02040	up	methionyl-tRNA synthetase [EC:6.1.1.10]
		XP_002563444	valyl-tRNA synthetase (EC 6.1.1.9)	Pc20g09480	down	valyl-tRNA synthetase [EC:6.1.1.9]
		XP_002557752	lysyl-tRNA synthetase, class II (EC 6.1.1.6)	Pc12g09250	up	lysyl-tRNA synthetase, class II [EC:6.1.1.6]
		XP_002557332	tryptophanyl-tRNA synthetase (EC 6.1.1.2)	Pc12g04630	up	tryptophanyl-tRNA synthetase [EC:6.1.1.2]
		XP_002561069	prolyl-tRNA synthetase (EC 6.1.1.15)	Pc16g07440	up	prolyl-tRNA synthetase [EC:6.1.1.15]
		XP_002567241	hypothetical protein	Pc21g01750	up	glutamyl-tRNA synthetase [EC:6.1.1.17]
69	beta-Lactam resistance	XP_002561976	hypothetical protein	Pc18g01310	down	beta-N-acetylhexosaminidase [EC:3.2.1.52]
70	ABC transporters	XP_002562150	hypothetical protein	Pc18g03100	down	ATP-binding cassette, subfamily B (MDR/TAP), member 1 [EC:7.6.2.2]
71	Ribosome biogenesis in eukaryotes	XP_002559874	hypothetical protein	Pc13g14680	up	nucleolar protein 58
		XP_002562637	hypothetical protein	Pc20g00750	up	H/ACA ribonucleoprotein complex subunit 4 [EC:5.4.99.-]
		XP_002558780	hypothetical protein	Pc13g03430	up	N-acetyltransferase 10 [EC:2.3.1.-]
		XP_002558448	hypothetical protein	Pc12g16500	up	casein kinase I homolog HRR25 [EC:2.7.11.1]
		XP_002563442	ribonuclease P protein subunit Rpp30	Pc20g09460	up	ribonuclease P/MRP protein subunit RPP1 [EC:3.1.26.5]
		XP_002568639	hypothetical protein	Pc21g16320	up	5'-3' exoribonuclease 1 [EC:3.1.13.-]
		XP_002561983	hypothetical protein	Pc18g01380	up	oligoribonuclease [EC:3.1.-.-]
		XP_002564157	hypothetical protein	Pc22g01130	up	U3 small nucleolar RNA-associated protein 10
		XP_002564847	hypothetical protein	Pc22g08340	up	U3 small nucleolar RNA-associated protein 18
		XP_002558091	hypothetical protein	Pc12g12830	up	RIO kinase 1 [EC:2.7.11.1]
		XP_002562622	hypothetical protein	Pc20g00600	up	adenylate kinase [EC:2.7.4.3]
		XP_002565322	hypothetical protein	Pc22g13980	up	RNA-binding protein NOB1
72	Ribosome	XP_002564720	hypothetical protein	Pc22g06950	up	small subunit ribosomal protein S6e
		XP_002562607	hypothetical protein	Pc20g00440	up	small subunit ribosomal protein S3Ae
		XP_002563896	hypothetical protein	Pc20g14180	up	large subunit ribosomal protein L3e
		XP_002559150	LSU ribosomal protein L5P	Pc13g07190	up	large subunit ribosomal protein L11e
		XP_002561322	LSU ribosomal protein L10P	Pc16g10120	up	large subunit ribosomal protein LP0
		XP_002558757	LSU ribosomal protein L11P	Pc13g03190	up	large subunit ribosomal protein L12e
		XP_002558631	LSU ribosomal protein L13P	Pc13g01870	up	large subunit ribosomal protein L13Ae
		XP_002568748	LSU ribosomal protein MRPL5P	Pc21g17510	up	large subunit ribosomal protein L5
		XP_002563352	LSU ribosomal protein L15P	Pc20g08290	up	large subunit ribosomal protein L27Ae
		XP_002559574	hypothetical protein	Pc13g11570	up	large subunit ribosomal protein L5e
		XP_002560185	hypothetical protein	Pc14g01910	up	large subunit ribosomal protein L24
		XP_002558923	hypothetical protein	Pc13g04880	up	large subunit ribosomal protein L19e
		XP_002561161	hypothetical protein	Pc16g08400	up	large subunit ribosomal protein L40e
		XP_002561244	hypothetical protein	Pc16g09260	up	large subunit ribosomal protein L18Ae
		XP_002567686	hypothetical protein	Pc21g06410	up	small subunit ribosomal protein S5
		XP_002559858	SSU ribosomal protein S2P	Pc13g14510	up	small subunit ribosomal protein SAe
73	RNA transport	XP_002568528	hypothetical protein	Pc21g15180	up	ATP-dependent RNA helicase [EC:3.6.4.13]
		XP_002563178	hypothetical protein	Pc20g06520	up	serine/arginine repetitive matrix protein 1
		XP_002565540	hypothetical protein	Pc22g16240	up	THO complex subunit 4
		XP_002562605	hypothetical protein	Pc20g00420	up	nuclear pore complex protein Nup133
		XP_002565734	hypothetical protein	Pc22g18290	up	nucleoporin NDC1
		XP_002560351	hypothetical protein	Pc15g01260	up	Ran GTPase-activating protein 1
		XP_002559649	hypothetical protein	Pc13g12330	up	regulator of nonsense transcripts 1 [EC:3.6.4.-]
		XP_002559136	hypothetical protein	Pc13g07040	up	translation initiation factor 3 subunit C
		XP_002563442	ribonuclease P protein subunit Rpp30	Pc20g09460	up	ribonuclease P/MRP protein subunit RPP1 [EC:3.1.26.5]
		XP_002565801	hypothetical protein	Pc22g18980	up	translation initiation factor 2 subunit 3
		XP_002565819	hypothetical protein	Pc22g19160	up	translation initiation factor 4G
		XP_002560634	hypothetical protein	Pc16g02620	up	translation initiation factor eIF-2B subunit beta
74	mRNA surveillance pathway	XP_002568528	hypothetical protein	Pc21g15180	up	ATP-dependent RNA helicase [EC:3.6.4.13]
		XP_002563178	hypothetical protein	Pc20g06520	up	serine/arginine repetitive matrix protein 1
		XP_002565540	hypothetical protein	Pc22g16240	up	THO complex subunit 4
		XP_002559649	hypothetical protein	Pc13g12330	up	regulator of nonsense transcripts 1 [EC:3.6.4.-]
		XP_002562633	hypothetical protein	Pc20g00710	up	peptide chain release factor subunit 1
		XP_002557842	hypothetical protein	Pc12g10180	up	peptide chain release factor subunit 3
		XP_002567669	hypothetical protein	Pc21g06240	up	polyribonucleotide 5'-hydroxyl-kinase [EC:2.7.1.78]
		XP_002569310	hypothetical protein	Pc21g23430	up	cleavage and polyadenylation specificity factor subunit 3 [EC:3.1.27.-]
		XP_002567572	hypothetical protein	Pc21g05260	up	symplekin
		XP_002562060	hypothetical protein	Pc18g02160	up	serine/threonine-protein phosphatase 2A regulatory subunit A
		XP_002558599	cell division protein pelota	Pc13g01540	up	protein pelota
75	RNA degradation	XP_002557561	hypothetical protein	Pc12g07260	up	exosome complex component RRP42
		XP_002558362	hypothetical protein	Pc12g15620	up	exosome complex exonuclease RRP6 [EC:3.1.13.-]
		XP_002567508	hypothetical protein	Pc21g04620	up	non-canonical poly(A) RNA polymerase PAPD5/7 [EC:2.7.7.19]
		XP_002568639	hypothetical protein	Pc21g16320	up	5'-3' exoribonuclease 1 [EC:3.1.13.-]
		XP_002568071	hypothetical protein	Pc21g10360	up	DNA topoisomerase 2-associated protein PAT1
		XP_002561587	hypothetical protein	Pc16g12880	up	PAB-dependent poly(A)-specific ribonuclease subunit 3
		XP_002558158	hypothetical protein	Pc12g13500	up	6-phosphofructokinase 1 [EC:2.7.1.11]
76	RNA polymerase	XP_002567253	hypothetical protein	Pc21g01870	up	DNA-directed RNA polymerase III subunit RPC4
		XP_002558040	hypothetical protein	Pc12g12250	up	DNA-directed RNA polymerases I and III subunit RPAC1
		XP_002564456	hypothetical protein	Pc22g04170	down	DNA-directed RNA polymerase I subunit RPA12
77	Basal transcription factors	XP_002563541	hypothetical protein	Pc20g10490	up	transcription initiation factor TFIID subunit 2
		XP_002567195	hypothetical protein	Pc21g01240	up	transcription initiation factor TFIID subunit 6
		XP_002558868	hypothetical protein	Pc13g04320	up	transcription initiation factor TFIIE subunit alpha
		XP_002559088	hypothetical protein	Pc13g06540	up	transcription initiation factor TFIIH subunit 4
		XP_002563310	hypothetical protein	Pc20g07870	up	transcription initiation factor TFIID subunit 12
		XP_002565397	hypothetical protein	Pc22g14760	up	cyclin H
78	DNA replication	XP_002563313	hypothetical protein	Pc20g07900	up	flap endonuclease-1 [EC:3.-.-.-]
		XP_002557313	hypothetical protein	Pc12g04440	up	replication factor C subunit 2/4
		XP_002568893	hypothetical protein	Pc21g19020	up	DNA polymerase delta subunit 3
		XP_002562957	DNA primase small subunit (EC 2.7.7.-)	Pc20g04070	up	DNA primase small subunit [EC:2.7.7.102]
		XP_002559172	hypothetical protein	Pc13g07420	up	DNA polymerase delta subunit 2
79	Spliceosome	XP_002558957	hypothetical protein	Pc13g05230	up	pre-mRNA-splicing factor ATP-dependent RNA helicase DHX16 [EC:3.6.4.13]
		XP_002568077	hypothetical protein	Pc21g10420	up	ATP-dependent RNA helicase DHX8/PRP22 [EC:3.6.4.13]
		XP_002566000	hypothetical protein	Pc22g21030	up	ATP-dependent RNA helicase DDX5/DBP2 [EC:3.6.4.13]
		XP_002568529	hypothetical protein	Pc21g15190	up	splicing factor 3A subunit 3
		XP_002557347	hypothetical protein	Pc12g04780	up	splicing factor 3B subunit 4
		XP_002557440	hypothetical protein	Pc12g05960	up	splicing factor U2AF 65 kDa subunit
		XP_002567398	hypothetical protein	Pc21g03340	up	pre-mRNA-processing factor 19 [EC:2.3.2.27]
		XP_002560809	hypothetical protein	Pc16g04580	up	pleiotropic regulator 1
		XP_002565030	hypothetical protein	Pc22g10220	up	heat shock 70kDa protein 1/2/6/8
		XP_002560843	hypothetical protein	Pc16g04930	up	U4/U6 small nuclear ribonucleoprotein PRP31
		XP_002563424	hypothetical protein	Pc20g09280	up	U4/U6 small nuclear ribonucleoprotein PRP4
		XP_002565023	hypothetical protein	Pc22g10150	up	116 kDa U5 small nuclear ribonucleoprotein component
		XP_002564821	hypothetical protein	Pc22g08050	up	pre-mRNA-processing factor 6
		XP_002565793	hypothetical protein	Pc22g18900	up	U4/U6.U5 tri-snRNP-associated protein 2
		XP_002568528	hypothetical protein	Pc21g15180	up	ATP-dependent RNA helicase [EC:3.6.4.13]
		XP_002565540	hypothetical protein	Pc22g16240	up	THO complex subunit 4
80	Proteasome	XP_002567723	26S proteasome regulatory particle non-ATPase Rpn1p	Pc21g06810	down	26S proteasome regulatory subunit N1
		XP_002563133	26S proteasome regulatory particle ATPase Rpt1p	Pc20g06040	down	26S proteasome regulatory subunit T1
81	Protein export	XP_002565222	hypothetical protein	Pc22g12790	up	signal recognition particle subunit SRP72
		XP_002565315	signal recognition particle subunit FFH/SRP54	Pc22g13910	up	signal recognition particle subunit SRP54 [EC:3.6.5.4]
		XP_002561736	hypothetical protein	Pc16g14390	down	translocation protein SEC63
		XP_002567963	hypothetical protein	Pc21g09240	down	signal peptidase I [EC:3.4.21.89]
82	Base excision repair	XP_002563313	hypothetical protein	Pc20g07900	up	flap endonuclease-1 [EC:3.-.-.-]
		XP_002557160	hypothetical protein	Pc12g02720	down	poly [ADP-ribose] polymerase [EC:2.4.2.30]
		XP_002559172	hypothetical protein	Pc13g07420	up	DNA polymerase delta subunit 2
		XP_002564543	hypothetical protein	Pc22g05070	up	formamidopyrimidine-DNA glycosylase [EC:3.2.2.23 4.2.99.18]
83	Nucleotide excision repair	XP_002559088	hypothetical protein	Pc13g06540	up	transcription initiation factor TFIIH subunit 4
		XP_002565397	hypothetical protein	Pc22g14760	up	cyclin H
		XP_002567907	hypothetical protein	Pc21g08680	up	cullin 4
		XP_002557313	hypothetical protein	Pc12g04440	up	replication factor C subunit 2/4
		XP_002566279	hypothetical protein	Pc22g23880	up	DNA excision repair protein ERCC-4 [EC:3.1.-.-]
		XP_002559172	hypothetical protein	Pc13g07420	up	DNA polymerase delta subunit 2
		XP_002557847	hypothetical protein	Pc12g10230	up	xeroderma pigmentosum group C-complementing protein
84	Mismatch repair	XP_002565661	hypothetical protein	Pc22g17480	up	DNA mismatch repair protein MLH3
		XP_002559172	hypothetical protein	Pc13g07420	up	DNA polymerase delta subunit 2
		XP_002567923	hypothetical protein	Pc21g08840	up	DNA mismatch repair protein MSH3
		XP_002557313	hypothetical protein	Pc12g04440	up	replication factor C subunit 2/4
85	Homologous recombination	XP_002562369	hypothetical protein	Pc18g05420	up	DNA topoisomerase III [EC:5.6.2.1]
		XP_002569176	hypothetical protein	Pc21g22050	down	double-strand break repair protein MRE11
		XP_002559172	hypothetical protein	Pc13g07420	up	DNA polymerase delta subunit 2
86	Non-homologous end-joining	XP_002569176	hypothetical protein	Pc21g22050	down	double-strand break repair protein MRE11
		XP_002563313	hypothetical protein	Pc20g07900	up	flap endonuclease-1 [EC:3.-.-.-]
87	MAPK signaling pathway - yeast	XP_002564419	hypothetical protein	Pc22g03780	down	cell wall integrity and stress response component
		XP_002565550	hypothetical protein	Pc22g16340	down	osomolarity two-component system, response regulator SSK1
		XP_002557303	hypothetical protein	Pc12g04340	down	cytokinesis protein
		XP_002560287	hypothetical protein	Pc15g00600	down	GTPase-activating protein SST2
88	Phosphatidylinositol signaling system	XP_002557976	hypothetical protein	Pc12g11590	up	phosphatidylinositol 4-kinase type 2 [EC:2.7.1.67]
		XP_002567677	hypothetical protein	Pc21g06320	up	inositol-polyphosphate multikinase [EC:2.7.1.140 2.7.1.151]
89	Cell cycle - yeast	XP_002566071	hypothetical protein	Pc22g21760	up	origin recognition complex subunit 5
		XP_002568533	hypothetical protein	Pc21g15230	up	anaphase-promoting complex subunit 8
		XP_002558634	hypothetical protein	Pc13g01900	up	F-box and leucine-rich repeat protein GRR1
		XP_002562582	hypothetical protein	Pc20g00180	up	CDK inhibitor PHO81
		XP_002560534	hypothetical protein	Pc16g01160	up	cell cycle checkpoint protein
		XP_002563404	hypothetical protein	Pc20g09080	up	serine/threonine-protein kinase CHEK2 [EC:2.7.11.1]
		XP_002564867	hypothetical protein	Pc22g08550	up	cohesin complex subunit SCC1
		XP_002564926	hypothetical protein	Pc22g09140	up	cohesin loading factor subunit SCC2
		XP_002562060	hypothetical protein	Pc18g02160	up	serine/threonine-protein phosphatase 2A regulatory subunit A
		XP_002569032	hypothetical protein	Pc21g20450	up	cell cycle arrest protein BUB3
90	Meiosis - yeast	XP_002566071	hypothetical protein	Pc22g21760	up	origin recognition complex subunit 5
		XP_002563924	hypothetical protein	Pc20g14470	up	protein kinase A [EC:2.7.11.11]
		XP_002568533	hypothetical protein	Pc21g15230	up	anaphase-promoting complex subunit 8
		XP_002560534	hypothetical protein	Pc16g01160	up	cell cycle checkpoint protein
		XP_002562060	hypothetical protein	Pc18g02160	up	serine/threonine-protein phosphatase 2A regulatory subunit A
91	Ubiquitin mediated proteolysis	XP_002558634	hypothetical protein	Pc13g01900	up	F-box and leucine-rich repeat protein GRR1
		XP_002568533	hypothetical protein	Pc21g15230	up	anaphase-promoting complex subunit 8
		XP_002567907	hypothetical protein	Pc21g08680	up	cullin 4
		XP_002563484	hypothetical protein	Pc20g09900	up	E3 ubiquitin-protein ligase synoviolin [EC:2.3.2.27]
		XP_002567398	hypothetical protein	Pc21g03340	up	pre-mRNA-processing factor 19 [EC:2.3.2.27]
		XP_002567457	hypothetical protein	Pc21g04110	up	peptidyl-prolyl cis-trans isomerase-like 2 [EC:5.2.1.8]
92	Sulfur relay system	XP_002561172	hypothetical protein	Pc16g08530	up	cytoplasmic tRNA 2-thiolation protein 1 [EC:2.7.7.-]
		XP_002566267	hypothetical protein	Pc22g23760	down	alkyl hydroperoxide reductase 1 [EC:1.11.1.15]
		XP_002568362	hypothetical protein	Pc21g13440	down	molybdopterin synthase sulfur carrier subunit
93	Autophagy - other	XP_002558445	hypothetical protein	Pc12g16470	up	regulatory associated protein of mTOR
		XP_002562187	hypothetical protein	Pc18g03490	down	serine/threonine-protein kinase ULK2 [EC:2.7.11.1]
		XP_002557913	hypothetical protein	Pc12g10930	down	autophagy-related protein 13
		XP_002567730	hypothetical protein	Pc21g06880	up	immunoglobulin-binding protein 1
		XP_002569150	hypothetical protein	Pc21g21790	up	phosphoinositide-3-kinase, regulatory subunit 4 [EC:2.7.11.1]
		XP_002564443	hypothetical protein	Pc22g04040	down	autophagy-related protein 9
		XP_002568170	hypothetical protein	Pc21g11380	down	ubiquitin-like modifier-activating enzyme ATG7
94	Autophagy - yeast	XP_002569150	hypothetical protein	Pc21g21790	up	phosphoinositide-3-kinase, regulatory subunit 4 [EC:2.7.11.1]
		XP_002558092	hypothetical protein	Pc12g12840	up	autophagy-related protein 17
		XP_002562187	hypothetical protein	Pc18g03490	down	serine/threonine-protein kinase ULK2 [EC:2.7.11.1]
		XP_002564443	hypothetical protein	Pc22g04040	down	autophagy-related protein 9
		XP_002557913	hypothetical protein	Pc12g10930	down	autophagy-related protein 13
		XP_002563924	hypothetical protein	Pc20g14470	up	protein kinase A [EC:2.7.11.11]
		XP_002568170	hypothetical protein	Pc21g11380	down	ubiquitin-like modifier-activating enzyme ATG7
		XP_002558037	hypothetical protein	Pc12g12220	up	vacuolar protein sorting-associated protein 33
		XP_002561582	hypothetical protein	Pc16g12830	up	vacuolar protein sorting-associated protein 3
		XP_002562715	hypothetical protein	Pc20g01560	up	Vam6/Vps39-like protein vacuolar protein sorting-associated protein 39
		XP_002557290	hypothetical protein	Pc12g04200	up	vacuolar protein sorting-associated protein 45
		XP_002567730	hypothetical protein	Pc21g06880	up	immunoglobulin-binding protein 1
		XP_002558445	hypothetical protein	Pc12g16470	up	regulatory associated protein of mTOR
		XP_002556974	hypothetical protein	Pc12g00720	up	MFS transporter, UMF1 family
		XP_002567677	hypothetical protein	Pc21g06320	up	inositol-polyphosphate multikinase [EC:2.7.1.140 2.7.1.151]
95	Mitophagy - yeast	XP_002564419	hypothetical protein	Pc22g03780	down	cell wall integrity and stress response component
		XP_002565550	hypothetical protein	Pc22g16340	down	osomolarity two-component system, response regulator SSK1
		XP_002561674	hypothetical protein	Pc16g13750	up	mitochondrial distribution and morphology protein 12
		XP_002562187	hypothetical protein	Pc18g03490	down	serine/threonine-protein kinase ULK2 [EC:2.7.11.1]
		XP_002567467	hypothetical protein	Pc21g04210	up	DNA polymerase gamma 1 [EC:2.7.7.7]
96	Protein processing in endoplasmic reticulum	XP_002564324	hypothetical protein	Pc22g02800	up	calnexin
		XP_002568918	hypothetical protein	Pc21g19270	down	transitional endoplasmic reticulum ATPase
		XP_002568211	hypothetical protein	Pc21g11800	up	ER degradation enhancer, mannosidase alpha-like 1
		XP_002558758	hypothetical protein	Pc13g03200	up	protein transport protein SEC23
		XP_002566076	hypothetical protein	Pc22g21810	up	ubiquitin fusion degradation protein 1
		XP_002566410	hypothetical protein	Pc22g25230	down	nuclear protein localization protein 4 homolog
		XP_002563484	hypothetical protein	Pc20g09900	up	E3 ubiquitin-protein ligase synoviolin [EC:2.3.2.27]
		XP_002561736	hypothetical protein	Pc16g14390	down	translocation protein SEC63
		XP_002566142	hypothetical protein	Pc22g22480	down	serine/threonine-protein kinase/endoribonuclease IRE1 [EC:2.7.11.1 3.1.26.-]
		XP_002565030	hypothetical protein	Pc22g10220	up	heat shock 70kDa protein 1/2/6/8
		XP_002558779	hypothetical protein	Pc13g03420	down	protein disulfide-isomerase A6 [EC:5.3.4.1]
		XP_002557408	hypothetical protein	Pc12g05640	down	molecular chaperone HtpG
		XP_002557229	heat shock protein Hsp20	Pc12g03440	down	HSP20 family protein
97	Endocytosis	XP_002565030	hypothetical protein	Pc22g10220	up	heat shock 70kDa protein 1/2/6/8
		XP_002559197	hypothetical protein	Pc13g07680	up	Ras-related protein Rab-5C
		XP_002567206	hypothetical protein	Pc21g01360	down	phospholipase D1/2 [EC:3.1.4.4]
		XP_002565866	hypothetical protein	Pc22g19640	up	ADP-ribosylation factor GTPase-activating protein 2/3
		XP_002557290	hypothetical protein	Pc12g04200	up	vacuolar protein sorting-associated protein 45
98	Phagosome	XP_002559197	hypothetical protein	Pc13g07680	up	Ras-related protein Rab-5C
		XP_002560797	hypothetical protein	Pc16g04460	up	V-type H+-transporting ATPase subunit H
		XP_002564324	hypothetical protein	Pc22g02800	up	calnexin
99	Peroxisome	XP_002562098	peroxin-2	Pc18g02550	up	peroxin-2
		XP_002565919	peroxisomal protein import ATPase Pex1	Pc22g20190	up	peroxin-1
		XP_002563579	peroxisomal docking factor component Pex13-Penicillium chrysogenum	Pc20g10900	up	peroxin-13
		XP_002561936	peroxin-19	Pc18g00900	up	peroxin-19
		XP_002557800	hypothetical protein	Pc12g09740	up	sarcosine oxidase / L-pipecolate oxidase [EC:1.5.3.1 1.5.3.7]
		XP_002557397	hypothetical protein	Pc12g05520	up	long-chain acyl-CoA synthetase [EC:6.2.1.3]
		XP_002562003	hypothetical protein	Pc18g01590	down	(S)-2-hydroxy-acid oxidase [EC:1.1.3.15]
		XP_002561720	manganese superoxide dismutase AAC36583-Penicillium chrysogenum	Pc16g14220	down	superoxide dismutase, Fe-Mn family [EC:1.15.1.1]

## Sheet: 351 genov
Pc06g01770		XP_002556782	Adenylosuccinate synthetase (EC 6.3.4.4)	up	adenylosuccinate synthase [EC:6.3.4.4]
Pc12g00720		XP_002556974	hypothetical protein	up	MFS transporter, UMF1 family
Pc12g01040		XP_002557004	hypothetical protein	up	mannan polymerase II complex MNN10 subunit [EC:2.4.1.-]
Pc12g01420		XP_002557040	hypothetical protein	up	2,5-diamino-6-(ribosylamino)-4(3H)-pyrimidinone 5'-phosphate reductase [EC:1.1.1.302]
Pc12g01900		XP_002557085	hypothetical protein	down	platelet-activating factor acetylhydrolase IB subunit alpha
Pc12g02720		XP_002557160	hypothetical protein	down	poly [ADP-ribose] polymerase [EC:2.4.2.30]
Pc12g02790		XP_002557167	hypothetical protein	up	ribokinase [EC:2.7.1.15]
Pc12g02970		XP_002557183	hypothetical protein	down	glycerophosphoryl diester phosphodiesterase [EC:3.1.4.46]
Pc12g03130		XP_002557199	hypothetical protein	up	acetyl-CoA hydrolase [EC:3.1.2.1]
Pc12g03370		XP_002557222	ATP synthase F1	up	F-type H+-transporting ATPase subunit alpha
Pc12g03440		XP_002557229	heat shock protein Hsp20	down	HSP20 family protein
Pc12g04200		XP_002557290	hypothetical protein	up	vacuolar protein sorting-associated protein 45
Pc12g04340		XP_002557303	hypothetical protein	down	cytokinesis protein
Pc12g04440		XP_002557313	hypothetical protein	up	replication factor C subunit 2/4
Pc12g04630		XP_002557332	tryptophanyl-tRNA synthetase (EC 6.1.1.2)	up	tryptophanyl-tRNA synthetase [EC:6.1.1.2]
Pc12g04780		XP_002557347	hypothetical protein	up	splicing factor 3B subunit 4
Pc12g05400		XP_002557385	citrate synthase (EC 2.3.3.1)	up	citrate synthase [EC:2.3.3.1]
Pc12g05520		XP_002557397	hypothetical protein	up	long-chain acyl-CoA synthetase [EC:6.2.1.3]
Pc12g05640		XP_002557408	hypothetical protein	down	molecular chaperone HtpG
Pc12g05960		XP_002557440	hypothetical protein	up	splicing factor U2AF 65 kDa subunit
Pc12g06110		XP_002557454	hypothetical protein	up	thiamine pyrophosphokinase [EC:2.7.6.2]
Pc12g06200		XP_002557463	hypothetical protein	up	glutathione S-transferase [EC:2.5.1.18]
Pc12g07260		XP_002557561	hypothetical protein	up	exosome complex component RRP42
Pc12g07420		XP_002557577	hypothetical protein	up	phenylalanyl-tRNA synthetase alpha chain [EC:6.1.1.20]
Pc12g07810		XP_002557615	hypothetical protein	up	alpha-glucosidase [EC:3.2.1.20]
Pc12g07820		XP_002557616	hypothetical protein	down	chitosanase [EC:3.2.1.132]
Pc12g07940		XP_002557627	hypothetical protein	up	glucan 1,3-beta-glucosidase [EC:3.2.1.58]
Pc12g08040		XP_002557637	ketopantoate hydroxymethyltransferase (EC 2.1.2.11)	up	3-methyl-2-oxobutanoate hydroxymethyltransferase [EC:2.1.2.11]
Pc12g08580		XP_002557688	hypothetical protein	up	sulfite reductase (NADPH) flavoprotein alpha-component [EC:1.8.1.2]
Pc12g08790		XP_002557708	hypothetical protein	down	2-oxoisovalerate dehydrogenase E1 component alpha subunit [EC:1.2.4.4]
Pc12g09020		XP_002557730	hypothetical protein	down	maleylacetoacetate isomerase [EC:5.2.1.2]
Pc12g09030		XP_002557731	fumarylacetoacetate hydrolase (EC 3.7.1.2)	down	fumarylacetoacetase [EC:3.7.1.2]
Pc12g09040		XP_002557732	homogentisate 1,2-dioxygenase (EC 1.13.11.5)	down	homogentisate 1,2-dioxygenase [EC:1.13.11.5]
Pc12g09060		XP_002557734	hypothetical protein	down	4-hydroxyphenylpyruvate dioxygenase [EC:1.13.11.27]
Pc12g09190		XP_002557746	hypothetical protein	up	mannose-1-phosphate guanylyltransferase [EC:2.7.7.13]
Pc12g09250		XP_002557752	lysyl-tRNA synthetase, class II (EC 6.1.1.6)	up	lysyl-tRNA synthetase, class II [EC:6.1.1.6]
Pc12g09740		XP_002557800	hypothetical protein	up	sarcosine oxidase / L-pipecolate oxidase [EC:1.5.3.1 1.5.3.7]
Pc12g09880		XP_002557813	hypothetical protein	down	amidase [EC:3.5.1.4]
Pc12g10180		XP_002557842	hypothetical protein	up	peptide chain release factor subunit 3
Pc12g10230		XP_002557847	hypothetical protein	up	xeroderma pigmentosum group C-complementing protein
Pc12g10630		XP_002557884	hypothetical protein	up	alcohol dehydrogenase, propanol-preferring [EC:1.1.1.1]
Pc12g10930		XP_002557913	hypothetical protein	down	autophagy-related protein 13
Pc12g11590		XP_002557976	hypothetical protein	up	phosphatidylinositol 4-kinase type 2 [EC:2.7.1.67]
Pc12g11740		XP_002557991	hypothetical protein	up	chitin synthase [EC:2.4.1.16]
Pc12g11860		XP_002558003	hypothetical protein	up	aromatic amino acid aminotransferase I / 2-aminoadipate transaminase [EC:2.6.1.57 2.6.1.39 2.6.1.27 2.6.1.5]
Pc12g12220		XP_002558037	hypothetical protein	up	vacuolar protein sorting-associated protein 33
Pc12g12250		XP_002558040	hypothetical protein	up	DNA-directed RNA polymerases I and III subunit RPAC1
Pc12g12830		XP_002558091	hypothetical protein	up	RIO kinase 1 [EC:2.7.11.1]
Pc12g12840		XP_002558092	hypothetical protein	up	autophagy-related protein 17
Pc12g13500		XP_002558158	hypothetical protein	up	6-phosphofructokinase 1 [EC:2.7.1.11]
Pc12g14360		XP_002558241	trehalose 6-phosphate synthase (EC 2.4.1.15)	down	trehalose 6-phosphate synthase [EC:2.4.1.15 2.4.1.347]
Pc12g14860		XP_002558290	extracellular acid phosphatase PhoA-Penicillium chrysogenum	down	acid phosphatase [EC:3.1.3.2]
Pc12g14940		XP_002558297	hypothetical protein	down	glutamine synthetase [EC:6.3.1.2]
Pc12g15470		XP_002558347	hypothetical protein	up	alkaline phosphatase D [EC:3.1.3.1]
Pc12g15620		XP_002558362	hypothetical protein	up	exosome complex exonuclease RRP6 [EC:3.1.13.-]
Pc12g15910		XP_002558389	asparaginyl-tRNA synthetase (EC 6.1.1.22)	up	asparaginyl-tRNA synthetase [EC:6.1.1.22]
Pc12g16040		XP_002558402	phosphoglycerate mutase (EC 5.4.2.1)	up	2,3-bisphosphoglycerate-independent phosphoglycerate mutase [EC:5.4.2.12]
Pc12g16160		XP_002558414	hypothetical protein	up	GMP synthase (glutamine-hydrolysing) [EC:6.3.5.2]
Pc12g16220		XP_002558420	hypothetical protein	up	allantoinase [EC:3.5.2.5]
Pc12g16460		XP_002558444	hypothetical protein	down	norsolorinic acid ketoreductase [EC:1.1.1.349]
Pc12g16470		XP_002558445	hypothetical protein	up	regulatory associated protein of mTOR
Pc12g16500		XP_002558448	hypothetical protein	up	casein kinase I homolog HRR25 [EC:2.7.11.1]
Pc13g01540		XP_002558599	cell division protein pelota	up	protein pelota
Pc13g01800		XP_002558625	hypothetical protein	up	sterol O-acyltransferase [EC:2.3.1.26]
Pc13g01870		XP_002558631	LSU ribosomal protein L13P	up	large subunit ribosomal protein L13Ae
Pc13g01900		XP_002558634	hypothetical protein	up	F-box and leucine-rich repeat protein GRR1
Pc13g02420		XP_002558683	hypothetical protein	up	4-hydroxy-2-oxoheptanedioate aldolase [EC:4.1.2.52]
Pc13g02540		XP_002558695	hypothetical protein	up	neutral ceramidase [EC:3.5.1.23]
Pc13g03110		XP_002558749	aconitase (EC 4.2.1.3)	up	homoaconitase [EC:4.2.1.-]
Pc13g03190		XP_002558757	LSU ribosomal protein L11P	up	large subunit ribosomal protein L12e
Pc13g03200		XP_002558758	hypothetical protein	up	protein transport protein SEC23
Pc13g03420		XP_002558779	hypothetical protein	down	protein disulfide-isomerase A6 [EC:5.3.4.1]
Pc13g03430		XP_002558780	hypothetical protein	up	N-acetyltransferase 10 [EC:2.3.1.-]
Pc13g04320		XP_002558868	hypothetical protein	up	transcription initiation factor TFIIE subunit alpha
Pc13g04510		XP_002558886	hypothetical protein	up	malate dehydrogenase (oxaloacetate-decarboxylating)(NADP+) [EC:1.1.1.40]
Pc13g04880		XP_002558923	hypothetical protein	up	large subunit ribosomal protein L19e
Pc13g05230		XP_002558957	hypothetical protein	up	pre-mRNA-splicing factor ATP-dependent RNA helicase DHX16 [EC:3.6.4.13]
Pc13g05940		XP_002559028	hypothetical protein	up	multifunctional beta-oxidation protein [EC:4.2.1.- 1.1.1.-]
Pc13g06540		XP_002559088	hypothetical protein	up	transcription initiation factor TFIIH subunit 4
Pc13g07040		XP_002559136	hypothetical protein	up	translation initiation factor 3 subunit C
Pc13g07130		XP_002559144	CTP synthase (EC 6.3.4.2)	up	CTP synthase [EC:6.3.4.2]
Pc13g07190		XP_002559150	LSU ribosomal protein L5P	up	large subunit ribosomal protein L11e
Pc13g07420		XP_002559172	hypothetical protein	up	DNA polymerase delta subunit 2
Pc13g07630		XP_002559192	hypothetical protein	up	IMP dehydrogenase [EC:1.1.1.205]
Pc13g07680		XP_002559197	hypothetical protein	up	Ras-related protein Rab-5C
Pc13g07730		XP_002559202	L-threonine ammonia-lyase (EC 4.3.1.19)	up	threonine dehydratase [EC:4.3.1.19]
Pc13g07790		XP_002559208	hypothetical protein	up	succinate-semialdehyde dehydrogenase / glutarate-semialdehyde dehydrogenase [EC:1.2.1.16 1.2.1.79 1.2.1.20]
Pc13g08110		XP_002559236	hypothetical protein	up	heme o synthase [EC:2.5.1.141]
Pc13g08430		XP_002559268	3-dehydroquinate dehydratase (EC 4.2.1.10)	up	3-dehydroquinate dehydratase II [EC:4.2.1.10]
Pc13g08990		XP_002559324	homoserine dehydrogenase (EC 1.1.1.3)	up	homoserine dehydrogenase [EC:1.1.1.3]
Pc13g09710		XP_002559394	arginase (EC 3.5.3.1)	up	arginase [EC:3.5.3.1]
Pc13g10120		XP_002559434	acetolactate synthase, large subunit (EC 2.2.1.6)	up	acetolactate synthase I/II/III large subunit [EC:2.2.1.6]
Pc13g10630		XP_002559483	hypothetical protein	down	adenosine deaminase [EC:3.5.4.4]
Pc13g11410		XP_002559559	nitrate reductase (NADPH) niaD or niiA-Penicillium chrysogenum	down	nitrate reductase (NAD(P)H) [EC:1.7.1.1 1.7.1.2 1.7.1.3]
Pc13g11420		XP_002559560	hypothetical protein	down	nitrite reductase (NAD(P)H) [EC:1.7.1.4]
Pc13g11470		XP_002559564	hypothetical protein	down	MFS transporter, NNP family, nitrate/nitrite transporter
Pc13g11570		XP_002559574	hypothetical protein	up	large subunit ribosomal protein L5e
Pc13g12020		XP_002559619	mannose-6-phosphate isomerase, type 1	up	mannose-6-phosphate isomerase [EC:5.3.1.8]
Pc13g12330		XP_002559649	hypothetical protein	up	regulator of nonsense transcripts 1 [EC:3.6.4.-]
Pc13g12400		XP_002559656	hypothetical protein	up	spermidine synthase [EC:2.5.1.16]
Pc13g14470		XP_002559854	diacylglycerol kinase 2	up	diacylglycerol kinase (CTP) [EC:2.7.1.174]
Pc13g14510		XP_002559858	SSU ribosomal protein S2P	up	small subunit ribosomal protein SAe
Pc13g14540		XP_002559861	hypothetical protein	up	phosphatidylinositol glycan, class H
Pc13g14570		XP_002559864	hypothetical protein	up	ribose-phosphate pyrophosphokinase [EC:2.7.6.1]
Pc13g14680		XP_002559874	hypothetical protein	up	nucleolar protein 58
Pc13g15440		XP_002559939	hypothetical protein	down	phosphatidylserine decarboxylase [EC:4.1.1.65]
Pc14g00310		XP_002560026	hypothetical protein	up	beta-fructofuranosidase [EC:3.2.1.26]
Pc14g00380		XP_002560033	guanine deaminase (EC 3.5.4.3)	up	guanine deaminase [EC:3.5.4.3]
Pc14g01170		XP_002560111	hypothetical protein	up	isocitrate dehydrogenase (NAD+) [EC:1.1.1.41]
Pc14g01910		XP_002560185	hypothetical protein	up	large subunit ribosomal protein L24
Pc14g02010		XP_002560195	chorismate synthase (EC 4.2.3.5)	up	chorismate synthase [EC:4.2.3.5]
Pc15g00210		XP_002560249	hypothetical protein	up	glucan endo-1,3-beta-D-glucosidase [EC:3.2.1.39]
Pc15g00600		XP_002560287	hypothetical protein	down	GTPase-activating protein SST2
Pc15g01010		XP_002560326	hypothetical protein	down	methylsterol monooxygenase [EC:1.14.18.9]
Pc15g01260		XP_002560351	hypothetical protein	up	Ran GTPase-activating protein 1
Pc15g01880		XP_002560403	hypothetical protein	down	phospholipase C [EC:3.1.4.3]
Pc16g00740		XP_002560493	hypothetical protein	up	galacturan 1,4-alpha-galacturonidase [EC:3.2.1.67]
Pc16g00980		XP_002560516	hypothetical protein	up	dehydrodolichyl diphosphate syntase complex subunit NUS1 [EC:2.5.1.87]
Pc16g01160		XP_002560534	hypothetical protein	up	cell cycle checkpoint protein
Pc16g02040		XP_002560577	methionyl-tRNA synthetase (EC 6.1.1.10)	up	methionyl-tRNA synthetase [EC:6.1.1.10]
Pc16g02620		XP_002560634	hypothetical protein	up	translation initiation factor eIF-2B subunit beta
Pc16g04460		XP_002560797	hypothetical protein	up	V-type H+-transporting ATPase subunit H
Pc16g04580		XP_002560809	hypothetical protein	up	pleiotropic regulator 1
Pc16g04830		XP_002560834	hypothetical protein	up	pyridoxine 4-dehydrogenase [EC:1.1.1.65]
Pc16g04930		XP_002560843	hypothetical protein	up	U4/U6 small nuclear ribonucleoprotein PRP31
Pc16g05630		XP_002560902	hypothetical protein	up	cellulose 1,4-beta-cellobiosidase [EC:3.2.1.91]
Pc16g05740		XP_002560913	hypothetical protein	down	alkanesulfonate monooxygenase [EC:1.14.14.5]
Pc16g06870		XP_002561021	homoaconitase (EC 4.2.1.36)	up	homoaconitate hydratase [EC:4.2.1.36]
Pc16g07440		XP_002561069	prolyl-tRNA synthetase (EC 6.1.1.15)	up	prolyl-tRNA synthetase [EC:6.1.1.15]
Pc16g08280		XP_002561149	hypothetical protein	up	cardiolipin-specific phospholipase [EC:3.1.1.-]
Pc16g08400		XP_002561161	hypothetical protein	up	large subunit ribosomal protein L40e
Pc16g08460		XP_002561166	hypothetical protein	down	D-arabinitol dehydrogenase (NADP+) [EC:1.1.1.287]
Pc16g08530		XP_002561172	hypothetical protein	up	cytoplasmic tRNA 2-thiolation protein 1 [EC:2.7.7.-]
Pc16g09260		XP_002561244	hypothetical protein	up	large subunit ribosomal protein L18Ae
Pc16g10070		XP_002561317	hypothetical protein	up	nitronate monooxygenase [EC:1.13.12.16]
Pc16g10120		XP_002561322	LSU ribosomal protein L10P	up	large subunit ribosomal protein LP0
Pc16g10970		XP_002561403	hypothetical protein	up	sorbose reductase [EC:1.1.1.289]
Pc16g12830		XP_002561582	hypothetical protein	up	vacuolar protein sorting-associated protein 3
Pc16g12880		XP_002561587	hypothetical protein	up	PAB-dependent poly(A)-specific ribonuclease subunit 3
Pc16g12970		XP_002561596	hypothetical protein	up	L-iditol 2-dehydrogenase [EC:1.1.1.14]
Pc16g13170		XP_002561616	hypothetical protein	up	agmatinase [EC:3.5.3.11]
Pc16g13450		XP_002561644	hypothetical protein	up	phosphatidylinositol glycan, class W [EC:2.3.-.-]
Pc16g13750		XP_002561674	hypothetical protein	up	mitochondrial distribution and morphology protein 12
Pc16g13830		XP_002561682	hypothetical protein	up	beta-glucosidase [EC:3.2.1.21]
Pc16g14070		XP_002561705	hypothetical protein	up	phosphatidate phosphatase LPIN [EC:3.1.3.4]
Pc16g14220		XP_002561720	manganese superoxide dismutase AAC36583-Penicillium chrysogenum	down	superoxide dismutase, Fe-Mn family [EC:1.15.1.1]
Pc16g14390		XP_002561736	hypothetical protein	down	translocation protein SEC63
Pc18g00900		XP_002561936	peroxin-19	up	peroxin-19
Pc18g01310		XP_002561976	hypothetical protein	down	beta-N-acetylhexosaminidase [EC:3.2.1.52]
Pc18g01380		XP_002561983	hypothetical protein	up	oligoribonuclease [EC:3.1.-.-]
Pc18g01490		XP_002561993	hypothetical protein	up	pyruvate decarboxylase [EC:4.1.1.1]
Pc18g01590		XP_002562003	hypothetical protein	down	(S)-2-hydroxy-acid oxidase [EC:1.1.3.15]
Pc18g02160		XP_002562060	hypothetical protein	up	serine/threonine-protein phosphatase 2A regulatory subunit A
Pc18g02550		XP_002562098	peroxin-2	up	peroxin-2
Pc18g02900		XP_002562131	lysophospholipase phospholipase B plb1-Penicillium chrysogenum	up	lysophospholipase [EC:3.1.1.5]
Pc18g03100		XP_002562150	hypothetical protein	down	ATP-binding cassette, subfamily B (MDR/TAP), member 1 [EC:7.6.2.2]
Pc18g03490		XP_002562187	hypothetical protein	down	serine/threonine-protein kinase ULK2 [EC:2.7.11.1]
Pc18g03600		XP_002562198	hypothetical protein	up	ornithine--oxo-acid transaminase [EC:2.6.1.13]
Pc18g05420		XP_002562369	hypothetical protein	up	DNA topoisomerase III [EC:5.6.2.1]
Pc18g05760		XP_002562403	hypothetical protein	up	kynurenine 3-monooxygenase [EC:1.14.13.9]
Pc20g00180		XP_002562582	hypothetical protein	up	CDK inhibitor PHO81
Pc20g00250		XP_002562589	hypothetical protein	up	phosphopantothenoylcysteine decarboxylase [EC:4.1.1.36]
Pc20g00270		XP_002562591	ethanolamine-phosphate cytidylyltransferase (EC 2.7.7.14)	up	ethanolamine-phosphate cytidylyltransferase [EC:2.7.7.14]
Pc20g00420		XP_002562605	hypothetical protein	up	nuclear pore complex protein Nup133
Pc20g00440		XP_002562607	hypothetical protein	up	small subunit ribosomal protein S3Ae
Pc20g00600		XP_002562622	hypothetical protein	up	adenylate kinase [EC:2.7.4.3]
Pc20g00710		XP_002562633	hypothetical protein	up	peptide chain release factor subunit 1
Pc20g00750		XP_002562637	hypothetical protein	up	H/ACA ribonucleoprotein complex subunit 4 [EC:5.4.99.-]
Pc20g01550		XP_002562714	hypothetical protein	up	6-phosphofructo-2-kinase / fructose-2,6-biphosphatase 2 [EC:2.7.1.105 3.1.3.46]
Pc20g01560		XP_002562715	hypothetical protein	up	Vam6/Vps39-like protein vacuolar protein sorting-associated protein 39
Pc20g01630		XP_002562722	hypothetical protein	up	pyruvate dehydrogenase E2 component (dihydrolipoamide acetyltransferase) [EC:2.3.1.12]
Pc20g01860		XP_002562745	hypothetical protein	down	geranylgeranyl diphosphate synthase, type III [EC:2.5.1.1 2.5.1.10 2.5.1.29]
Pc20g01960		XP_002562755	hypothetical protein	up	formyltetrahydrofolate deformylase [EC:3.5.1.10]
Pc20g02240		XP_002562782	hypothetical protein	up	phosphatidylinositol glycan, class C
Pc20g02930		XP_002562846	hypothetical protein	up	D-lactate dehydrogenase (cytochrome) [EC:1.1.2.4]
Pc20g04020		XP_002562952	hypothetical protein	up	threonine synthase [EC:4.2.3.1]
Pc20g04070		XP_002562957	DNA primase small subunit (EC 2.7.7.-)	up	DNA primase small subunit [EC:2.7.7.102]
Pc20g04410		XP_002562988	hypothetical protein	up	phosphoglucomutase [EC:5.4.2.2]
Pc20g05040		XP_002563044	hypothetical protein	up	3-demethoxyubiquinol 3-hydroxylase [EC:1.14.99.60]
Pc20g05800		XP_002563109	hypothetical protein	up	NAD+ kinase [EC:2.7.1.23]
Pc20g06030		XP_002563132	succinate dehydrogenase subunit A (EC 1.3.5.1)	up	succinate dehydrogenase (ubiquinone) flavoprotein subunit [EC:1.3.5.1]
Pc20g06040		XP_002563133	26S proteasome regulatory particle ATPase Rpt1p	down	26S proteasome regulatory subunit T1
Pc20g06520		XP_002563178	hypothetical protein	up	serine/arginine repetitive matrix protein 1
Pc20g07610		XP_002563284	ketopantoate reductase (EC 1.1.1.169)	up	2-dehydropantoate 2-reductase [EC:1.1.1.169]
Pc20g07870		XP_002563310	hypothetical protein	up	transcription initiation factor TFIID subunit 12
Pc20g07900		XP_002563313	hypothetical protein	up	flap endonuclease-1 [EC:3.-.-.-]
Pc20g08290		XP_002563352	LSU ribosomal protein L15P	up	large subunit ribosomal protein L27Ae
Pc20g08350		XP_002563358	hypothetical protein	down	cystathionine gamma-synthase [EC:2.5.1.48]
Pc20g09070		XP_002563403	hypothetical protein	up	sterol 14alpha-demethylase [EC:1.14.14.154]
Pc20g09080		XP_002563404	hypothetical protein	up	serine/threonine-protein kinase CHEK2 [EC:2.7.11.1]
Pc20g09280		XP_002563424	hypothetical protein	up	U4/U6 small nuclear ribonucleoprotein PRP4
Pc20g09460		XP_002563442	ribonuclease P protein subunit Rpp30	up	ribonuclease P/MRP protein subunit RPP1 [EC:3.1.26.5]
Pc20g09480		XP_002563444	valyl-tRNA synthetase (EC 6.1.1.9)	down	valyl-tRNA synthetase [EC:6.1.1.9]
Pc20g09900		XP_002563484	hypothetical protein	up	E3 ubiquitin-protein ligase synoviolin [EC:2.3.2.27]
Pc20g10360		XP_002563528	beta-N-acetylhexosaminidase hex-Penicillium chrysogenum	up	hexosaminidase [EC:3.2.1.52]
Pc20g10490		XP_002563541	hypothetical protein	up	transcription initiation factor TFIID subunit 2
Pc20g10900		XP_002563579	peroxisomal docking factor component Pex13-Penicillium chrysogenum	up	peroxin-13
Pc20g11520		XP_002563638	methylmalonate-semialdehyde dehydrogenaseacylating] (EC 1.2.1.27)	down	malonate-semialdehyde dehydrogenase (acetylating) / methylmalonate-semialdehyde dehydrogenase [EC:1.2.1.18 1.2.1.27]
Pc20g11650		XP_002563651	phosphoribosylamine--glycine ligase (EC 6.3.4.13)	up	phosphoribosylamine--glycine ligase / phosphoribosylformylglycinamidine cyclo-ligase [EC:6.3.4.13 6.3.3.1]
Pc20g12360		XP_002563721	hypothetical protein	up	phosphatidylinositol glycan, class O
Pc20g13330		XP_002563813	amidophosphoribosyltransferase (EC 2.4.2.14)	up	amidophosphoribosyltransferase [EC:2.4.2.14]
Pc20g14180		XP_002563896	hypothetical protein	up	large subunit ribosomal protein L3e
Pc20g14240		XP_002563902	hypothetical protein	up	adenylosuccinate lyase [EC:4.3.2.2]
Pc20g14470		XP_002563924	hypothetical protein	up	protein kinase A [EC:2.7.11.11]
Pc20g14590		XP_002563935	hypothetical protein	up	cytochrome c oxidase assembly protein subunit 11
Pc20g15370		XP_002564009	hypothetical protein	up	diacylglycerol diphosphate phosphatase / phosphatidate phosphatase [EC:3.1.3.81 3.1.3.4]
Pc20g15580		XP_002564030	hypothetical protein	down	L-glyceraldehyde reductase [EC:1.1.1.372]
Pc21g01060		XP_002567177	hypothetical protein	down	3-methylcrotonyl-CoA carboxylase alpha subunit [EC:6.4.1.4]
Pc21g01100		XP_002567181	hypothetical protein	up	isovaleryl-CoA dehydrogenase [EC:1.3.8.4]
Pc21g01240		XP_002567195	hypothetical protein	up	transcription initiation factor TFIID subunit 6
Pc21g01360		XP_002567206	hypothetical protein	down	phospholipase D1/2 [EC:3.1.4.4]
Pc21g01750		XP_002567241	hypothetical protein	up	glutamyl-tRNA synthetase [EC:6.1.1.17]
Pc21g01810		XP_002567247	uracil phosphoribosyltransferase (EC 2.4.2.9)	up	uracil phosphoribosyltransferase [EC:2.4.2.9]
Pc21g01870		XP_002567253	hypothetical protein	up	DNA-directed RNA polymerase III subunit RPC4
Pc21g02300		XP_002567294	hypothetical protein	up	mannan polymerase II complex ANP1 subunit [EC:2.4.1.-]
Pc21g03190		XP_002567383	hypothetical protein	down	glycerate dehydrogenase [EC:1.1.1.29]
Pc21g03340		XP_002567398	hypothetical protein	up	pre-mRNA-processing factor 19 [EC:2.3.2.27]
Pc21g04110		XP_002567457	hypothetical protein	up	peptidyl-prolyl cis-trans isomerase-like 2 [EC:5.2.1.8]
Pc21g04210		XP_002567467	hypothetical protein	up	DNA polymerase gamma 1 [EC:2.7.7.7]
Pc21g04400		XP_002567486	hypothetical protein	up	L-rhamnonate dehydratase [EC:4.2.1.90]
Pc21g04410		XP_002567487	hypothetical protein	up	L-rhamnose 1-dehydrogenase [EC:1.1.1.378 1.1.1.377 1.1.1.173]
Pc21g04620		XP_002567508	hypothetical protein	up	non-canonical poly(A) RNA polymerase PAPD5/7 [EC:2.7.7.19]
Pc21g05260		XP_002567572	hypothetical protein	up	symplekin
Pc21g05430		XP_002567589	hypothetical protein	up	cystathionine gamma-lyase [EC:4.4.1.1]
Pc21g05470		XP_002567593	hypothetical protein	up	mannan endo-1,4-beta-mannosidase [EC:3.2.1.78]
Pc21g06240		XP_002567669	hypothetical protein	up	polyribonucleotide 5'-hydroxyl-kinase [EC:2.7.1.78]
Pc21g06320		XP_002567677	hypothetical protein	up	inositol-polyphosphate multikinase [EC:2.7.1.140 2.7.1.151]
Pc21g06410		XP_002567686	hypothetical protein	up	small subunit ribosomal protein S5
Pc21g06810		XP_002567723	26S proteasome regulatory particle non-ATPase Rpn1p	down	26S proteasome regulatory subunit N1
Pc21g06880		XP_002567730	hypothetical protein	up	immunoglobulin-binding protein 1
Pc21g07230		XP_002567764	hypothetical protein	up	histone-lysine N-methyltransferase, H3 lysine-79 specific [EC:2.1.1.43]
Pc21g08190		XP_002567859	hypothetical protein	up	alpha 1,2-mannosyltransferase [EC:2.4.1.-]
Pc21g08400		XP_002567879	hypothetical protein	up	3-hydroxyisobutyryl-CoA hydrolase [EC:3.1.2.4]
Pc21g08680		XP_002567907	hypothetical protein	up	cullin 4
Pc21g08840		XP_002567923	hypothetical protein	up	DNA mismatch repair protein MSH3
Pc21g09240		XP_002567963	hypothetical protein	down	signal peptidase I [EC:3.4.21.89]
Pc21g10300		XP_002568065	hypothetical protein	up	sterol 24-C-methyltransferase [EC:2.1.1.41]
Pc21g10310		XP_002568066	hypothetical protein	up	phosphomevalonate kinase [EC:2.7.4.2]
Pc21g10360		XP_002568071	hypothetical protein	up	DNA topoisomerase 2-associated protein PAT1
Pc21g10420		XP_002568077	hypothetical protein	up	ATP-dependent RNA helicase DHX8/PRP22 [EC:3.6.4.13]
Pc21g11380		XP_002568170	hypothetical protein	down	ubiquitin-like modifier-activating enzyme ATG7
Pc21g11540		XP_002568185	hypothetical protein	up	D-xylulose reductase [EC:1.1.1.9]
Pc21g11800		XP_002568211	hypothetical protein	up	ER degradation enhancer, mannosidase alpha-like 1
Pc21g13440		XP_002568362	hypothetical protein	down	molybdopterin synthase sulfur carrier subunit
Pc21g15180		XP_002568528	hypothetical protein	up	ATP-dependent RNA helicase [EC:3.6.4.13]
Pc21g15190		XP_002568529	hypothetical protein	up	splicing factor 3A subunit 3
Pc21g15230		XP_002568533	hypothetical protein	up	anaphase-promoting complex subunit 8
Pc21g15910		XP_002568600	5,10-methylenetetrahydrofolate reductase (NAD(P)) (EC 1.5.1.20)	up	methylenetetrahydrofolate reductase (NADPH) [EC:1.5.1.20]
Pc21g15930		XP_002568602	hypothetical protein	up	dTMP kinase [EC:2.7.4.9]
Pc21g16060		XP_002568614	hypothetical protein	up	NAD+ synthase (glutamine-hydrolysing) [EC:6.3.5.1]
Pc21g16300		XP_002568637	hypothetical protein	up	0
Pc21g16320		XP_002568639	hypothetical protein	up	5'-3' exoribonuclease 1 [EC:3.1.13.-]
Pc21g17510		XP_002568748	LSU ribosomal protein MRPL5P	up	large subunit ribosomal protein L5
Pc21g17790		XP_002568775	glutathione synthase (EC 6.3.2.3)	up	glutathione synthase [EC:6.3.2.3]
Pc21g18800		XP_002568871	hypothetical protein	down	H+-translocating NAD(P) transhydrogenase [EC:1.6.1.2 7.1.1.1]
Pc21g18900		XP_002568881	hypothetical protein	up	4-hydroxy-tetrahydrodipicolinate synthase [EC:4.3.3.7]
Pc21g18920		XP_002568883	hypothetical protein	down	cyanate lyase [EC:4.2.1.104]
Pc21g19020		XP_002568893	hypothetical protein	up	DNA polymerase delta subunit 3
Pc21g19180		XP_002568909	hypothetical protein	up	alpha-1,3-glucosyltransferase [EC:2.4.1.265]
Pc21g19270		XP_002568918	hypothetical protein	down	transitional endoplasmic reticulum ATPase
Pc21g19760		XP_002568967	hypothetical protein	up	Acyl-CoA-dependent ceramide synthase [EC:2.3.1.24]
Pc21g20250		XP_002569015	hypothetical protein	up	malate dehydrogenase (oxaloacetate-decarboxylating) [EC:1.1.1.38]
Pc21g20450		XP_002569032	hypothetical protein	up	cell cycle arrest protein BUB3
Pc21g20480		XP_002569035	hypothetical protein	up	ATP citrate (pro-S)-lyase [EC:2.3.3.8]
Pc21g21520		XP_002569126	hypothetical protein	down	cholestenol Delta-isomerase [EC:5.3.3.5]
Pc21g21790		XP_002569150	hypothetical protein	up	phosphoinositide-3-kinase, regulatory subunit 4 [EC:2.7.11.1]
Pc21g21940		XP_002569165	aspartate carbamoyltransferase (EC 2.1.3.2)	up	carbamoyl-phosphate synthase / aspartate carbamoyltransferase [EC:6.3.5.5 2.1.3.2]
Pc21g22050		XP_002569176	hypothetical protein	down	double-strand break repair protein MRE11
Pc21g22280		XP_002569198	hypothetical protein	up	Delta14-sterol reductase [EC:1.3.1.70]
Pc21g23430		XP_002569310	hypothetical protein	up	cleavage and polyadenylation specificity factor subunit 3 [EC:3.1.27.-]
Pc22g00220		XP_002564068	hypothetical protein	down	4-hydroxy-2-oxoglutarate aldolase [EC:4.1.3.16]
Pc22g00420		XP_002564087	hypothetical protein	down	acetyl-CoA C-acetyltransferase [EC:2.3.1.9]
Pc22g01130		XP_002564157	hypothetical protein	up	U3 small nucleolar RNA-associated protein 10
Pc22g01660		XP_002564210	hypothetical protein	up	uroporphyrinogen-III synthase [EC:4.2.1.75]
Pc22g01850		XP_002564229	glucan 1,4-alpha-glucosidase BAC8255-Penicillium chrysogenum	up	glucoamylase [EC:3.2.1.3]
Pc22g02620		XP_002564306	hypothetical protein	up	acylglycerol lipase [EC:3.1.1.23]
Pc22g02800		XP_002564324	hypothetical protein	up	calnexin
Pc22g02880		XP_002564332	histidyl-tRNA synthetase (EC 6.1.1.21)	up	histidyl-tRNA synthetase [EC:6.1.1.21]
Pc22g02890		XP_002564333	hypothetical protein	up	ubiquinone biosynthesis monooxygenase Coq6 [EC:1.14.13.-]
Pc22g03670		XP_002564408	hypothetical protein	down	alpha,alpha-trehalase [EC:3.2.1.28]
Pc22g03780		XP_002564419	hypothetical protein	down	cell wall integrity and stress response component
Pc22g04040		XP_002564443	hypothetical protein	down	autophagy-related protein 9
Pc22g04170		XP_002564456	hypothetical protein	down	DNA-directed RNA polymerase I subunit RPA12
Pc22g04770		XP_002564515	hypothetical protein	up	2-oxoglutarate dehydrogenase E1 component [EC:1.2.4.2]
Pc22g05070		XP_002564543	hypothetical protein	up	formamidopyrimidine-DNA glycosylase [EC:3.2.2.23 4.2.99.18]
Pc22g05260		XP_002564561	hypothetical protein	up	NAD-dependent histone deacetylase SIR2 [EC:3.5.1.-]
Pc22g05800		XP_002564612	saccharopine reductase Lys7-Penicillium chrysogenum	up	saccharopine dehydrogenase (NADP+, L-glutamate forming) [EC:1.5.1.10]
Pc22g05820		XP_002564614	hypothetical protein	up	glycerol-3-phosphate O-acyltransferase / dihydroxyacetone phosphate acyltransferase [EC:2.3.1.15 2.3.1.42]
Pc22g06950		XP_002564720	hypothetical protein	up	small subunit ribosomal protein S6e
Pc22g06980		XP_002564723	hypothetical protein	down	linoleate 8R-lipoxygenase / 9,12-octadecadienoate 8-hydroperoxide 8R-isomerase [EC:1.13.11.60 5.4.4.5]
Pc22g07020		XP_002564727	hypothetical protein	down	nitrilase [EC:3.5.5.1]
Pc22g07790		XP_002564795	hypothetical protein	up	choline dehydrogenase [EC:1.1.99.1]
Pc22g07960		XP_002564812	thiazole-adenylate synthase	up	cysteine-dependent adenosine diphosphate thiazole synthase [EC:2.4.2.60]
Pc22g08050		XP_002564821	hypothetical protein	up	pre-mRNA-processing factor 6
Pc22g08300		XP_002564843	hypothetical protein	up	glutamate dehydrogenase [EC:1.4.1.2]
Pc22g08340		XP_002564847	hypothetical protein	up	U3 small nucleolar RNA-associated protein 18
Pc22g08550		XP_002564867	hypothetical protein	up	cohesin complex subunit SCC1
Pc22g09030		XP_002564915	hypothetical protein	up	3-oxoacyl-[acyl-carrier-protein] synthase II [EC:2.3.1.179]
Pc22g09140		XP_002564926	hypothetical protein	up	cohesin loading factor subunit SCC2
Pc22g09390		XP_002564951	hypothetical protein	up	mannitol 2-dehydrogenase [EC:1.1.1.67]
Pc22g10010		XP_002565010	N-acetylglucosamine 6-phosphate deacetylase (EC 3.5.1.25)	down	N-acetylglucosamine-6-phosphate deacetylase [EC:3.5.1.25]
Pc22g10030		XP_002565012	betaine aldehyde dehydrogenase (EC 1.2.1.8)	up	betaine-aldehyde dehydrogenase [EC:1.2.1.8]
Pc22g10150		XP_002565023	hypothetical protein	up	116 kDa U5 small nuclear ribonucleoprotein component
Pc22g10220		XP_002565030	hypothetical protein	up	heat shock 70kDa protein 1/2/6/8
Pc22g11310		XP_002565078	hypothetical protein	down	glutamate synthase (NADH) [EC:1.4.1.14]
Pc22g11560		XP_002565103	hypothetical protein	up	Delta24(24(1))-sterol reductase [EC:1.3.1.71]
Pc22g11860		XP_002565132	hypothetical protein	down	indoleamine 2,3-dioxygenase [EC:1.13.11.52]
Pc22g11870		XP_002565133	Kynureninase (EC 3.7.1.3)	down	kynureninase [EC:3.7.1.3]
Pc22g12410		XP_002565185	hypothetical protein	up	protein farnesyltransferase subunit beta [EC:2.5.1.58]
Pc22g12790		XP_002565222	hypothetical protein	up	signal recognition particle subunit SRP72
Pc22g13190		XP_002565245	homocitrate synthase (EC 2.3.3.14)	up	homocitrate synthase [EC:2.3.3.14]
Pc22g13200		XP_002565246	hypothetical protein	up	sphinganine-1-phosphate aldolase [EC:4.1.2.27]
Pc22g13500		XP_002565276	hypothetical protein	up	5-aminolevulinate synthase [EC:2.3.1.37]
Pc22g13910		XP_002565315	signal recognition particle subunit FFH/SRP54	up	signal recognition particle subunit SRP54 [EC:3.6.5.4]
Pc22g13980		XP_002565322	hypothetical protein	up	RNA-binding protein NOB1
Pc22g14340		XP_002565358	hypothetical protein	up	ceramide glucosyltransferase [EC:2.4.1.80]
Pc22g14760		XP_002565397	hypothetical protein	up	cyclin H
Pc22g15520		XP_002565469	ferrochelatase (EC 4.99.1.1)	up	protoporphyrin/coproporphyrin ferrochelatase [EC:4.99.1.1 4.99.1.9]
Pc22g16240		XP_002565540	hypothetical protein	up	THO complex subunit 4
Pc22g16340		XP_002565550	hypothetical protein	down	osomolarity two-component system, response regulator SSK1
Pc22g17480		XP_002565661	hypothetical protein	up	DNA mismatch repair protein MLH3
Pc22g17940		XP_002565703	hypothetical protein	up	asparagine synthase (glutamine-hydrolysing) [EC:6.3.5.4]
Pc22g18290		XP_002565734	hypothetical protein	up	nucleoporin NDC1
Pc22g18900		XP_002565793	hypothetical protein	up	U4/U6.U5 tri-snRNP-associated protein 2
Pc22g18980		XP_002565801	hypothetical protein	up	translation initiation factor 2 subunit 3
Pc22g19100		XP_002565813	hypothetical protein	up	phosphoribosylaminoimidazolecarboxamide formyltransferase / IMP cyclohydrolase [EC:2.1.2.3 3.5.4.10]
Pc22g19160		XP_002565819	hypothetical protein	up	translation initiation factor 4G
Pc22g19340		XP_002565837	hypothetical protein	down	versiconal hemiacetal acetate esterase [EC:3.1.1.94]
Pc22g19640		XP_002565866	hypothetical protein	up	ADP-ribosylation factor GTPase-activating protein 2/3
Pc22g20190		XP_002565919	peroxisomal protein import ATPase Pex1	up	peroxin-1
Pc22g20320		XP_002565932	hypothetical protein	down	myo-inositol 2-dehydrogenase / D-chiro-inositol 1-dehydrogenase [EC:1.1.1.18 1.1.1.369]
Pc22g21020		XP_002565999	hypothetical protein	up	hydroxymethylpyrimidine/phosphomethylpyrimidine kinase / thiaminase [EC:2.7.1.49 2.7.4.7 3.5.99.2]
Pc22g21030		XP_002566000	hypothetical protein	up	ATP-dependent RNA helicase DDX5/DBP2 [EC:3.6.4.13]
Pc22g21160		XP_002566013	hypothetical protein	up	phosphoribosylglycinamide formyltransferase [EC:2.1.2.2]
Pc22g21270		XP_002566024	hypothetical protein	down	enoyl-CoA hydratase [EC:4.2.1.17]
Pc22g21330		XP_002566030	hypothetical protein	down	betaine lipid synthase
Pc22g21410		XP_002566037	dihydroorotate oxidase A (EC 1.3.3.1)	up	dihydroorotate dehydrogenase [EC:1.3.5.2]
Pc22g21630		XP_002566059	hypothetical protein	up	aspartyl-tRNA synthetase [EC:6.1.1.12]
Pc22g21760		XP_002566071	hypothetical protein	up	origin recognition complex subunit 5
Pc22g21810		XP_002566076	hypothetical protein	up	ubiquitin fusion degradation protein 1
Pc22g22120		XP_002566107	hypothetical protein	up	glycogen debranching enzyme [EC:2.4.1.25 3.2.1.33]
Pc22g22480		XP_002566142	hypothetical protein	down	serine/threonine-protein kinase/endoribonuclease IRE1 [EC:2.7.11.1 3.1.26.-]
Pc22g22710		XP_002566165	hypothetical protein	up	dihydroxy-acid dehydratase [EC:4.2.1.9]
Pc22g23760		XP_002566267	hypothetical protein	down	alkyl hydroperoxide reductase 1 [EC:1.11.1.15]
Pc22g23830		XP_002566274	hypothetical protein	up	aspartate aminotransferase, cytoplasmic [EC:2.6.1.1]
Pc22g23880		XP_002566279	hypothetical protein	up	DNA excision repair protein ERCC-4 [EC:3.1.-.-]
Pc22g24130		XP_002566303	hypothetical protein	down	lactate 2-monooxygenase [EC:1.13.12.4]
Pc22g24890		XP_002566377	hypothetical protein	up	pectate lyase [EC:4.2.2.2]
Pc22g25110		XP_002566398	hypothetical protein	up	phosphatidylinositol glycan, class F [EC:2.7.-.-]
Pc22g25230		XP_002566410	hypothetical protein	down	nuclear protein localization protein 4 homolog
Pc22g25550		XP_002566440	hypothetical protein	up	pyridoxine kinase [EC:2.7.1.35]
